# Supplementary material for: Variable promoter methylation contributes to differential expression of key genes in human placenta-derived venous and arterial endothelial cells
Source: BMC Genomics. 2013 Jul 15;14:475. doi: 10.1186/1471-2164-14-475 (PMC3729658; doi:10.1186/1471-2164-14-475)
Supplement: Additional file 2: Table S2 — All probes showing higher average β values by 10% or more in HPVEC than HPAEC. [file 1471-2164-14-475-S2.xls]

## Sheet: Supplementarty Table 2
UCSC_RefGene_Name.y	ID	HPAEC 5	HPAEC 6	HPAEC 7	HPAEC 8	HPAEC 9	HPAEC 1	HPAEC 2	HPAEC 3	HPAEC 4	HPAEC Average	HPVEC 5	HPVEC 6	HPVEC 7	HPVEC 8	HPVEC 9	HPVEC 1	HPVEC 2	HPVEC 3	HPVEC 4	HPVEC average	HPAEC-HPVEC	Chr_36	Loc_37	UCSC_RefGene_Group	UCSC_CpG_Islands_Name	Relation_to_UCSC_CpG_Island	DMR	Enhancer	Regulatory_Feature_Group	ID	P.Value	adj.P.Val
INTS3	cg08129092	0.0313357	0.0239111	0.0202728	0.0293058	0.0249592	0.0541075	0.0482439	0.0264424	0.068589	0.0363519	0.267574	0.191007	0.240239	0.218989	0.258429	0.346594	0.460947	0.118214	0.360174	0.273574	-0.237222	1	153746211	3'UTR	chr1:153747655-153748698	N_Shore		NA		cg08129092	2.25e-09	1.89e-05
PRDM16	cg04134748	0.417372	0.125426	0.375963	0.299026	0.438362	0.502463	0.255154	0.401387	0.261867	0.341891	0.974731	0.91347	0.967882	0.955159	0.946067	0.966286	0.942178	0.944946	0.933309	0.949336	-0.607445	1	3052175	Body;Body				NA		cg04134748	4.23e-09	2.39e-05
PTPN14	cg00163510	0.0996321	0.0546419	0.067833	0.0729265	0.0604967	0.0959253	0.0512814	0.064344	0.0343006	0.0668202	0.837483	0.396857	0.289029	0.637026	0.887028	0.685719	0.544131	0.602906	0.425313	0.589499	-0.522679	1	214722952	5'UTR	chr1:214724104-214725056	N_Shore		NA		cg00163510	3.76e-08	5.29e-05
G0S2	cg27176828	0.0344434	0.0572426	0.044558	0.0428787	0.0428105	0.0956224	0.0436687	0.0479562	0.0475383	0.0507465	0.319478	0.454553	0.32795	0.445245	0.433348	0.440049	0.414568	0.365014	0.413375	0.401509	-0.350762	1	209848550	TSS200	chr1:209848443-209849428	Island		TRUE	Unclassified_Cell_type_specific	cg27176828	5.63e-08	6.46e-05
CASZ1	cg16101008	0.374112	0.161904	0.500995	0.0851495	0.368775	0.317035	0.193547	0.422738	0.212018	0.292919	0.962017	0.953236	0.945367	0.968321	0.968335	0.965955	0.969356	0.976316	0.964052	0.963662	-0.670743	1	10698719	3'UTR	chr1:10698299-10698910	Island		NA		cg16101008	7.74e-08	7.14e-05
CASZ1	cg16101008	0.374112	0.161904	0.500995	0.0851495	0.368775	0.317035	0.193547	0.422738	0.212018	0.292919	0.962017	0.953236	0.945367	0.968321	0.968335	0.965955	0.969356	0.976316	0.964052	0.963662	-0.670743	1	10698719	3'UTR	chr1:10698299-10698910	Island		NA		cg16101008	7.74e-08	7.14e-05
CASZ1	cg16101008	0.374112	0.161904	0.500995	0.0851495	0.368775	0.317035	0.193547	0.422738	0.212018	0.292919	0.962017	0.953236	0.945367	0.968321	0.968335	0.965955	0.969356	0.976316	0.964052	0.963662	-0.670743	1	10698719	3'UTR	chr1:10698299-10698910	Island		NA		cg16101008	7.74e-08	7.14e-05
EIF4G3	cg26561681	0.290955	0.186785	0.197223	0.183349	0.212799	0.317327	0.237068	0.196199	0.156138	0.21976	0.746221	0.903205	0.770302	0.889808	0.883774	0.674289	0.798568	0.650636	0.874039	0.798983	-0.579222	1	21376633	5'UTR				TRUE		cg26561681	8.19e-08	7.29e-05
BCAN	cg03265671	0.0631189	0.11441	0.0607461	0.0453348	0.0572988	0.0778662	0.112179	0.106058	0.0542564	0.0768075	0.878691	0.520055	0.59226	0.339792	0.671587	0.461583	0.529264	0.590869	0.62694	0.579005	-0.502197	1	156616554	Body;Body	chr1:156616553-156616946	Island	RDMR	NA		cg03265671	1.37e-07	9.44e-05
C1orf210	cg04289036	0.274975	0.141606	0.223935	0.166204	0.200496	0.219978	0.204116	0.311363	0.330104	0.230309	0.932788	0.877458	0.943	0.619977	0.928058	0.641159	0.912198	0.796906	0.897746	0.83881	-0.608501	1	43751270	1stExon;5'UTR;TSS200				TRUE		cg04289036	1.75e-07	0.000104391
C1orf127	cg02153855	0.119139	0.0836581	0.335446	0.395474	0.260438	0.220395	0.095887	0.132653	0.100888	0.193775	0.488303	0.601521	0.706253	0.891407	0.511359	0.700587	0.642117	0.50094	0.826596	0.65212	-0.458345	1	11041070	Body				TRUE		cg02153855	2.12e-07	0.000114392
G0S2	cg14824901	0.0385174	0.0462522	0.0428941	0.0366372	0.0409571	0.0489765	0.049233	0.0511421	0.0377044	0.0435905	0.104479	0.414812	0.324972	0.418961	0.369953	0.422407	0.391742	0.399922	0.388193	0.359493	-0.315903	1	209848535	TSS200	chr1:209848443-209849428	Island		TRUE	Unclassified_Cell_type_specific	cg14824901	2.49e-07	0.000123972
DSTYK	cg22711218	0.71891	0.495569	0.608244	0.580193	0.688978	0.650067	0.728467	0.602893	0.666191	0.637724	0.936706	0.914517	0.902141	0.916535	0.933687	0.927296	0.946044	0.935021	0.935837	0.927531	-0.289808	1	205158908	Body;Body				TRUE		cg22711218	2.54e-07	0.000124506
PBX1	cg21853707	0.200396	0.170916	0.187048	0.337595	0.28816	0.133463	0.120278	0.229783	0.207701	0.208371	0.559761	0.815152	0.850507	0.883818	0.546427	0.817213	0.705124	0.66207	0.873912	0.745998	-0.537627	1	164676874	Body				TRUE		cg21853707	4.05e-07	0.000153312
FBLIM1	cg17276021	0.0862853	0.130717	0.0927924	0.0970061	0.0771156	0.13626	0.136806	0.0924172	0.105538	0.106104	0.285382	0.308679	0.35162	0.361884	0.206787	0.421416	0.54305	0.59666	0.286315	0.373533	-0.267428	1	16084445	TSS1500	chr1:16085147-16085862	N_Shore		NA		cg17276021	4.22e-07	0.000156461
FBLIM1	cg01709096	0.140413	0.0957381	0.123555	0.130052	0.0987099	0.120233	0.133596	0.113455	0.112271	0.118669	0.728878	0.755107	0.629911	0.671821	0.746714	0.806551	0.784416	0.764161	0.74815	0.737301	-0.618632	1	16087977	5'UTR	chr1:16085147-16085862	S_Shelf		NA		cg01709096	4.35e-07	0.000159694
FBLIM1	cg07846167	0.0476138	0.0527379	0.0405577	0.0477139	0.0310051	0.0399754	0.060861	0.0573266	0.0472482	0.0472266	0.339165	0.453237	0.406898	0.649097	0.185303	0.457848	0.195656	0.221334	0.244215	0.350306	-0.303079	1	16084758	TSS1500	chr1:16085147-16085862	N_Shore		NA		cg07846167	4.51e-07	0.000162218
PLEKHA6	cg16029875	0.113766	0.15623	0.0894416	0.252761	0.0919019	0.13412	0.177515	0.167614	0.130763	0.146013	0.928559	0.797792	0.733195	0.923095	0.494483	0.789046	0.59713	0.936476	0.73371	0.770387	-0.624375	1	204320179	5'UTR				TRUE		cg16029875	4.78e-07	0.000166043
PYCR2	cg20334115	0.329602	0.305403	0.22903	0.362609	0.256441	0.352986	0.486753	0.388654	0.291	0.333609	0.919907	0.922867	0.873398	0.929621	0.760874	0.901498	0.925736	0.911334	0.895601	0.893426	-0.559817	1	226107899	3'UTR	chr1:226111642-226112552	N_Shelf		NA	Gene_Associated_Cell_type_specific	cg20334115	5.16e-07	0.000171693
G0S2	cg17710021	0.0502122	0.0923943	0.0551381	0.0621306	0.0637767	0.0646041	0.0553731	0.0675604	0.0501594	0.0623721	0.117145	0.523381	0.439615	0.454306	0.463011	0.488563	0.47404	0.488454	0.234237	0.409195	-0.346823	1	209848577	TSS200	chr1:209848443-209849428	Island		TRUE	Unclassified_Cell_type_specific	cg17710021	5.3e-07	0.000173952
PRDM16	cg01913436	0.19727	0.0937492	0.178128	0.523802	0.236621	0.34608	0.218156	0.284808	0.165265	0.24932	0.910174	0.85129	0.836474	0.887219	0.885751	0.794049	0.855279	0.88945	0.87833	0.865335	-0.616015	1	3340086	Body;Body	chr1:3342012-3342806	N_Shore		NA		cg01913436	5.4e-07	0.000175492
SLC9A1	cg20942867	0.144592	0.115445	0.0882664	0.163383	0.0853131	0.149378	0.155272	0.155064	0.141847	0.133174	0.829486	0.558359	0.515712	0.509786	0.254276	0.819122	0.432877	0.520696	0.550877	0.554577	-0.421403	1	27426144	3'UTR				TRUE		cg20942867	5.98e-07	0.000185371
PTPN14	cg19860717	0.243299	0.373179	0.264837	0.298004	0.375771	0.204216	0.371037	0.231836	0.305761	0.296438	0.911301	0.871713	0.782728	0.891809	0.906685	0.657575	0.7529	0.88799	0.881558	0.838251	-0.541813	1	214551360	Body				TRUE		cg19860717	6.26e-07	0.000189289
ILDR2	cg00152047	0.579245	0.696892	0.757402	0.694774	0.709585	0.651518	0.569474	0.570331	0.634101	0.65148	0.755839	0.87225	0.863271	0.85185	0.911067	0.874278	0.853893	0.903623	0.883943	0.863335	-0.211855	1	166893354	Body	chr1:166889776-166890649	S_Shelf		NA		cg00152047	6.46e-07	0.000192652
HSPG2	cg02117102	0.850212	0.641777	0.763004	0.728317	0.733007	0.737884	0.739674	0.777508	0.711914	0.742588	0.949609	0.690726	0.942966	0.91116	0.93102	0.941224	0.926698	0.915164	0.88441	0.89922	-0.156631	1	22210229	Body	chr1:22210992-22211318	N_Shore		NA		cg02117102	7.79e-07	0.000212976
MIB2	cg03427058	0.781202	0.826953	0.562496	0.50552	0.763327	0.747342	0.903491	0.772663	0.614857	0.719761	0.917686	0.927186	0.90746	0.795614	0.897673	0.929296	0.924095	0.913872	0.910494	0.902597	-0.182836	1	1565025	Body;Body;Body;Body;Body;Body	chr1:1564421-1570006	Island		NA		cg03427058	8.47e-07	0.000220711
AJAP1	cg02837536	0.102247	0.323976	0.0806338	0.0586085	0.110432	0.118788	0.097463	0.190607	0.0603612	0.127013	0.640553	0.893505	0.871952	0.961232	0.573147	0.773779	0.320882	0.894544	0.633499	0.729232	-0.60222	1	4771682	Body;Body	chr1:4771652-4772545	Island		NA		cg02837536	9.9e-07	0.000237255
MTX1	cg12759597	0.168311	0.269621	0.12083	0.178148	0.220494	0.39998	0.386807	0.16237	0.180441	0.231889	0.723904	0.654828	0.699842	0.677216	0.820043	0.721684	0.6617	0.64673	0.736866	0.704757	-0.472868	1	155181615	Body;Body	chr1:155178547-155178980	S_Shelf		NA		cg12759597	1.22e-06	0.000262234
PTPN14	cg16388983	0.0757523	0.0630899	0.0450372	0.0883866	0.0786266	0.0704476	0.072613	0.0758638	0.0530217	0.0692043	0.589819	0.323688	0.72723	0.833787	0.444353	0.847719	0.489108	0.664181	0.459097	0.597665	-0.52846	1	214720805	5'UTR	chr1:214724104-214725056	N_Shelf		NA		cg16388983	1.36e-06	0.000278286
PRDM16	cg05117823	0.206086	0.19507	0.194228	0.538791	0.177552	0.201546	0.418369	0.213495	0.231631	0.264085	0.845899	0.76847	0.527085	0.613254	0.806445	0.723417	0.741286	0.778999	0.837062	0.737991	-0.473906	1	3056152	Body;Body	chr1:3056541-3056772	N_Shore		NA		cg05117823	1.41e-06	0.00028447
BCAN	cg25773262	0.259954	0.500558	0.361154	0.0186486	0.254584	0.265318	0.36056	0.12319	0.499892	0.293762	0.956427	0.930292	0.941975	0.737781	0.973695	0.939971	0.92027	0.962009	0.874476	0.915211	-0.621449	1	156616855	Body;Body	chr1:156616553-156616946	Island		NA		cg25773262	1.43e-06	0.00028691
PTPRU	cg14030258	0.0769754	0.0757491	0.201295	0.793599	0.0932262	0.285905	0.0915267	0.0751858	0.0808483	0.197146	0.741357	0.606738	0.7681	0.800312	0.422441	0.715661	0.677056	0.755767	0.782015	0.696605	-0.49946	1	29591301	Body;Body;Body	chr1:29587087-29587412	S_Shelf		NA		cg14030258	1.47e-06	0.000290729
LHX8	cg11196437	0.108006	0.154668	0.255485	0.118429	0.136005	0.150968	0.101521	0.291749	0.140074	0.161878	0.505017	0.769416	0.887609	0.749154	0.80478	0.586777	0.847151	0.911064	0.732277	0.754805	-0.592927	1	75593865	TSS1500	chr1:75595813-75596162	N_Shore	RDMR	NA		cg11196437	1.51e-06	0.00029521
C1orf173	cg15386773	0.0708798	0.0846924	0.110545	0.0973005	0.0668316	0.101548	0.0684788	0.0963132	0.129838	0.0918253	0.499442	0.402372	0.350702	0.171802	0.570584	0.335406	0.446356	0.622002	0.147501	0.394019	-0.302193	1	75139490	TSS200				NA		cg15386773	2.15e-06	0.000351631
HSPG2	cg18861547	0.288162	0.296183	0.197997	0.477706	0.327291	0.327058	0.392879	0.350356	0.413517	0.341238	0.830784	0.532045	0.768026	0.821618	0.946665	0.74458	0.934671	0.658721	0.908423	0.793948	-0.45271	1	22196887	Body				TRUE		cg18861547	2.37e-06	0.000371273
RGL1	cg21108215	0.566875	0.298975	0.492531	0.911903	0.340403	0.218429	0.219021	0.53846	0.394655	0.442362	0.932742	0.90571	0.92198	0.917631	0.945475	0.911494	0.684981	0.914836	0.927084	0.89577	-0.453409	1	183791720	Body				TRUE		cg21108215	2.41e-06	0.000375759
SLC9A1	cg11673687	0.504109	0.409862	0.446163	0.576735	0.569613	0.51759	0.434425	0.446284	0.532802	0.493065	0.907573	0.685018	0.855836	0.875249	0.9067	0.859855	0.848513	0.881179	0.89282	0.856971	-0.363907	1	27426555	3'UTR				TRUE		cg11673687	2.46e-06	0.000378444
PTPRF	cg22797514	0.549225	0.3532	0.38776	0.505425	0.333499	0.598251	0.7406	0.759891	0.713869	0.54908	0.955538	0.736943	0.953536	0.931059	0.754317	0.962335	0.941463	0.955441	0.883302	0.897104	-0.348024	1	44016023	Body;Body				NA	Unclassified_Cell_type_specific	cg22797514	2.48e-06	0.000381022
TAGLN2	cg15641364	0.0961909	0.100543	0.049153	0.100724	0.0968026	0.0790347	0.0908756	0.121041	0.0642592	0.088736	0.563484	0.487007	0.459877	0.43847	0.801219	0.255683	0.773267	0.609966	0.236865	0.513982	-0.425246	1	159892206	5'UTR	chr1:159894329-159895398	N_Shelf		NA	Promoter_Associated	cg15641364	2.59e-06	0.000389707
ABCA4	cg14014879	0.176035	0.205454	0.214835	0.236745	0.185112	0.261221	0.305876	0.301695	0.32347	0.245605	0.886821	0.788741	0.832557	0.58764	0.887614	0.594215	0.652245	0.649903	0.899592	0.753259	-0.507654	1	94561088	Body				TRUE		cg14014879	2.98e-06	0.000417085
GNG12	cg03991309	0.184341	0.15627	0.130282	0.244947	0.225161	0.218147	0.259614	0.186827	0.169526	0.197235	0.896162	0.598816	0.773882	0.709162	0.825078	0.592067	0.599856	0.779643	0.626219	0.711209	-0.513974	1	68237761	5'UTR				TRUE		cg03991309	2.98e-06	0.000417366
TMEM9	cg24953633	0.318162	0.281717	0.531252	0.557563	0.344622	0.593441	0.581102	0.442715	0.471865	0.458049	0.884283	0.839477	0.809697	0.882467	0.863503	0.869294	0.828196	0.593318	0.870582	0.826757	-0.368709	1	201107102	Body				TRUE		cg24953633	3.06e-06	0.000423027
DUSP23	cg11566172	0.128061	0.0936311	0.0884516	0.12041	0.0918071	0.174862	0.126028	0.115214	0.089642	0.114234	0.552536	0.457778	0.182193	0.465108	0.227637	0.335467	0.40895	0.310719	0.209201	0.349954	-0.23572	1	159751352	Body	chr1:159750416-159751353	Island		NA		cg11566172	3.2e-06	0.000432443
HSPG2	cg13940218	0.62388	0.596461	0.604449	0.550457	0.65517	0.577568	0.603973	0.619597	0.563004	0.599396	0.93106	0.93631	0.661236	0.91647	0.91469	0.910398	0.9451	0.885167	0.899294	0.888858	-0.289463	1	22207207	Body	chr1:22210992-22211318	N_Shelf		NA		cg13940218	3.26e-06	0.000435409
SKI	cg03042633	0.570922	0.519536	0.581642	0.570207	0.587767	0.601772	0.474277	0.578202	0.591881	0.564023	0.885438	0.851636	0.695368	0.609818	0.886924	0.841347	0.627112	0.90848	0.889635	0.799529	-0.235506	1	2183365	Body				NA		cg03042633	3.39e-06	0.000443975
THBS3	cg01428953	0.707016	0.621614	0.543747	0.703772	0.638997	0.708649	0.79738	0.714474	0.497294	0.659216	0.907077	0.910301	0.797391	0.90933	0.866825	0.892101	0.7908	0.889307	0.848778	0.86799	-0.208774	1	155177237	Body;TSS1500;TSS1500	chr1:155178547-155178980	N_Shore		TRUE	Promoter_Associated	cg01428953	3.51e-06	0.000451035
STK40	cg02711479	0.619515	0.597429	0.421944	0.921212	0.465056	0.57327	0.681054	0.648342	0.571902	0.61108	0.914251	0.924914	0.929805	0.917378	0.906888	0.918353	0.898305	0.960025	0.930285	0.922245	-0.311164	1	36849024	5'UTR	chr1:36851089-36851873	N_Shelf		NA		cg02711479	3.51e-06	0.000451223
PVRL4	cg24599107	0.0962862	0.180365	0.530578	0.44435	0.159406	0.475599	0.916923	0.823114	0.227347	0.428219	0.803507	0.946922	0.906442	0.730023	0.958098	0.964469	0.965666	0.976044	0.936243	0.909713	-0.481494	1	161049443	Body	chr1:161049346-161049737	Island		NA		cg24599107	3.68e-06	0.000461462
TTLL10	cg14786652	0.2618	0.686206	0.25743	0.131049	0.370263	0.33567	0.200848	0.186523	0.263854	0.299294	0.891181	0.936537	0.916626	0.882655	0.623005	0.906526	0.898597	0.903664	0.594601	0.839266	-0.539972	1	1109192	TSS200	chr1:1109314-1110145	N_Shore		TRUE	Unclassified_Cell_type_specific	cg14786652	3.73e-06	0.00046458
ST7L	cg10111629	0.894413	0.755118	0.837662	0.944994	0.733717	0.777065	0.831087	0.836322	0.832629	0.827001	0.949346	0.953465	0.954158	0.951374	0.936785	0.952215	0.961623	0.959873	0.948619	0.95194	-0.124939	1	113067124	3'UTR;3'UTR;3'UTR				TRUE		cg10111629	3.81e-06	0.000469205
LAMC2	cg06211724	0.219091	0.0774082	0.121964	0.0653387	0.0763233	0.0626344	0.172243	0.121293	0.0872467	0.111505	0.809467	0.551865	0.339111	0.314429	0.85362	0.467674	0.869202	0.597074	0.780709	0.62035	-0.508846	1	183155437	1stExon;5'UTR;5'UTR;1stExon				TRUE		cg06211724	3.84e-06	0.00046947
PRDM16	cg22122862	0.165061	0.330375	0.0919913	0.605496	0.200373	0.224148	0.238869	0.236882	0.163064	0.250695	0.881071	0.841734	0.849848	0.788034	0.596641	0.896248	0.839767	0.601181	0.497583	0.754679	-0.503983	1	2987914	Body;Body	chr1:2983925-2987962	Island		NA		cg22122862	3.99e-06	0.000479357
NCDN	cg22402261	0.568334	0.593332	0.694146	0.732141	0.690076	0.828868	0.549817	0.720509	0.555432	0.659184	0.877871	0.892961	0.722297	0.901714	0.868274	0.903252	0.896787	0.895804	0.921369	0.875592	-0.216408	1	36026611	Body;Body;Body	chr1:36022680-36023834	S_Shelf		NA		cg22402261	4.72e-06	0.000523492
MFAP2	cg04236263	0.462819	0.373684	0.441711	0.46636	0.419565	0.493069	0.478568	0.529577	0.458297	0.458183	0.859497	0.85157	0.689558	0.485766	0.844926	0.783116	0.805668	0.866684	0.724433	0.767913	-0.30973	1	17305798	5'UTR;5'UTR;5'UTR;5'UTR	chr1:17306551-17307363	N_Shore		TRUE	Unclassified_Cell_type_specific	cg04236263	4.77e-06	0.000525988
CROCC	cg01783960	0.267813	0.264521	0.278165	0.28808	0.300629	0.314856	0.353138	0.305603	0.408576	0.309042	0.836708	0.53755	0.713105	0.616162	0.652615	0.853559	0.871204	0.707139	0.632518	0.713396	-0.404353	1	17298540	Body				TRUE	Unclassified_Cell_type_specific	cg01783960	4.92e-06	0.000536025
PAX7	cg15505287	0.0508877	0.101876	0.0451893	0.060996	0.0963687	0.0919295	0.0678668	0.0640398	0.0596536	0.0709786	0.0534591	0.620406	0.842926	0.855994	0.897744	0.477664	0.71192	0.567408	0.891592	0.657679	-0.586701	1	18960672	Body;Body;Body	chr1:18956895-18959829	S_Shore	CDMR	NA		cg15505287	5.03e-06	0.00054204
G0S2	cg13460643	0.0139077	0.0289791	0.0203975	0.022937	0.0140966	0.0281949	0.17455	0.017322	0.0358085	0.039577	0.0165242	0.590569	0.539405	0.489329	0.529143	0.571751	0.512443	0.495228	0.564423	0.478757	-0.43918	1	209848845	1stExon;5'UTR	chr1:209848443-209849428	Island		TRUE	Unclassified_Cell_type_specific	cg13460643	5.46e-06	0.00056836
ECE1	cg02994246	0.554611	0.51235	0.452952	0.630817	0.554836	0.718227	0.824823	0.695794	0.454074	0.599832	0.871968	0.860875	0.909065	0.868358	0.899029	0.887234	0.910122	0.870556	0.871673	0.883209	-0.283377	1	21587174	Body;Body;Body;Body				NA		cg02994246	5.48e-06	0.000568789
RAB3GAP2	cg26570574	0.359019	0.48898	0.427624	0.381886	0.354815	0.582608	0.593558	0.311798	0.206713	0.411889	0.793757	0.85173	0.799075	0.896795	0.896235	0.9211	0.867873	0.760312	0.880069	0.851883	-0.439994	1	220415655	Body				TRUE		cg26570574	5.53e-06	0.000571479
FBLIM1	cg16519300	0.0745865	0.119801	0.10456	0.0985275	0.0844391	0.0972567	0.130621	0.120952	0.0921726	0.102546	0.74532	0.638907	0.80882	0.82005	0.558442	0.662452	0.316851	0.607398	0.249625	0.600874	-0.498328	1	16084830	TSS1500	chr1:16085147-16085862	N_Shore		NA		cg16519300	5.66e-06	0.000578005
GJA4	cg04205715	0.5946	0.304562	0.424894	0.0881461	0.351781	0.482009	0.138315	0.574888	0.585495	0.393854	0.902609	0.958684	0.896058	0.88297	0.83835	0.950306	0.794687	0.771234	0.857819	0.872524	-0.47867	1	35259937	Body	chr1:35258564-35258791	S_Shore		NA		cg04205715	5.86e-06	0.000589215
RAG1AP1	cg26189283	0.402357	0.142842	0.25394	0.152873	0.17522	0.248916	0.186886	0.321486	0.271159	0.23952	0.64884	0.40043	0.711998	0.61606	0.540374	0.612227	0.645293	0.865844	0.60033	0.626822	-0.387302	1	155109378	Body;Body;Body	chr1:155108007-155108611	S_Shore		NA	Promoter_Associated_Cell_type_specific	cg26189283	5.92e-06	0.000592755
C1orf198	cg09107053	0.212163	0.156088	0.153842	0.178018	0.139339	0.154988	0.232877	0.203597	0.194416	0.180592	0.90315	0.756789	0.750028	0.887717	0.915127	0.899983	0.899499	0.547745	0.926021	0.831784	-0.651192	1	230985709	Body;5'UTR;Body				TRUE		cg09107053	5.93e-06	0.00059351
C1orf86	cg16117513	0.206498	0.223697	0.337539	0.233959	0.434415	0.465016	0.283811	0.267284	0.327088	0.308812	0.853224	0.817489	0.73436	0.841655	0.860976	0.628257	0.824912	0.620831	0.852552	0.781584	-0.472772	1	2139657	TSS1500	chr1:2136808-2137351	S_Shelf		NA		cg16117513	5.93e-06	0.00059351
LHX8	cg01185626	0.0758258	0.110045	0.150725	0.0726921	0.411978	0.132932	0.0692918	0.06313	0.0455229	0.125794	0.583141	0.565542	0.571234	0.631247	0.588308	0.780613	0.873653	0.547185	0.528947	0.629986	-0.504192	1	75594016	TSS200	chr1:75595813-75596162	N_Shore	RDMR	NA		cg01185626	6.19e-06	0.000606716
PTPN14	cg17492795	0.622217	0.531318	0.427986	0.57227	0.575362	0.762094	0.420177	0.626772	0.706677	0.582764	0.946436	0.919608	0.903997	0.922042	0.961855	0.69959	0.959856	0.932737	0.884292	0.903379	-0.320616	1	214637903	Body				NA		cg17492795	6.31e-06	0.00061405
GJC2	cg00393263	0.117536	0.106771	0.128489	0.186208	0.181903	0.102878	0.195055	0.130838	0.0601885	0.13443	0.612913	0.436485	0.424824	0.543018	0.531558	0.50795	0.279906	0.303964	0.331301	0.441324	-0.306895	1	228336474	TSS1500;3'UTR;3'UTR;3'UTR				NA		cg00393263	7.15e-06	0.000658841
HS2ST1	cg15900052	0.38912	0.470401	0.194213	0.547179	0.654863	0.404975	0.184898	0.409503	0.496388	0.416838	0.9278	0.895308	0.883427	0.917846	0.651839	0.630699	0.908871	0.852144	0.952304	0.846693	-0.429855	1	87404379	Body;Body				TRUE		cg15900052	7.25e-06	0.000663917
TP53BP2	cg15134583	0.624862	0.661998	0.594675	0.603092	0.604608	0.63657	0.779312	0.742637	0.682244	0.658889	0.91815	0.860261	0.859251	0.682357	0.902729	0.848363	0.911827	0.906354	0.886125	0.863935	-0.205047	1	224015075	Body;5'UTR				TRUE		cg15134583	7.54e-06	0.000677917
FBLIM1	cg07107113	0.0554982	0.0556605	0.0340213	0.0460128	0.10067	0.0684913	0.0626965	0.04457	0.0651305	0.0591946	0.460343	0.250436	0.516865	0.821884	0.131295	0.648894	0.427345	0.347196	0.413368	0.446403	-0.387208	1	16087752	5'UTR	chr1:16085147-16085862	S_Shore		NA		cg07107113	7.63e-06	0.00068239
TMEM82	cg25363046	0.0870308	0.0994736	0.0624978	0.091983	0.0954793	0.062958	0.0870527	0.103016	0.0342298	0.0804135	0.780596	0.209856	0.723765	0.732242	0.808774	0.397276	0.59908	0.282465	0.699042	0.581455	-0.501042	1	16074463	3'UTR	chr1:16073318-16073521	S_Shore		NA		cg25363046	8.03e-06	0.000702658
C1orf55	cg04117530	0.407577	0.307362	0.249284	0.591644	0.234606	0.276823	0.563145	0.365523	0.226332	0.358033	0.634513	0.708351	0.40752	0.809313	0.731084	0.660173	0.725305	0.703195	0.371279	0.63897	-0.280938	1	226187852	TSS1500	chr1:226186803-226187336	S_Shore	RDMR	NA	Promoter_Associated	cg04117530	8.17e-06	0.000709315
B4GALT2	cg17170190	0.404203	0.222645	0.408224	0.153756	0.437746	0.447628	0.48537	0.47199	0.373584	0.37835	0.734613	0.707446	0.709085	0.442877	0.543818	0.732724	0.598531	0.735192	0.49109	0.63282	-0.25447	1	44445979	5'UTR;TSS1500	chr1:44444635-44445622	S_Shore	RDMR	NA		cg17170190	8.48e-06	0.000723802
UBXN11	cg21412456	0.35381	0.566767	0.753237	0.633217	0.570918	0.550364	0.855426	0.724823	0.750077	0.639849	0.878779	0.862398	0.837772	0.919179	0.883715	0.819447	0.926799	0.850607	0.889184	0.874209	-0.23436	1	26608782	3'UTR;3'UTR;3'UTR	chr1:26606362-26606913	S_Shore		TRUE	Promoter_Associated_Cell_type_specific	cg21412456	8.49e-06	0.000724474
CASZ1	cg02396224	0.250362	0.153799	0.339108	0.131237	0.300925	0.221479	0.14033	0.642007	0.177402	0.26185	0.835718	0.849131	0.715652	0.831202	0.805486	0.856874	0.5718	0.843733	0.831187	0.79342	-0.531571	1	10698794	3'UTR	chr1:10698299-10698910	Island		NA		cg02396224	8.85e-06	0.000742313
CASZ1	cg02396224	0.250362	0.153799	0.339108	0.131237	0.300925	0.221479	0.14033	0.642007	0.177402	0.26185	0.835718	0.849131	0.715652	0.831202	0.805486	0.856874	0.5718	0.843733	0.831187	0.79342	-0.531571	1	10698794	3'UTR	chr1:10698299-10698910	Island		NA		cg02396224	8.85e-06	0.000742313
CASZ1	cg02396224	0.250362	0.153799	0.339108	0.131237	0.300925	0.221479	0.14033	0.642007	0.177402	0.26185	0.835718	0.849131	0.715652	0.831202	0.805486	0.856874	0.5718	0.843733	0.831187	0.79342	-0.531571	1	10698794	3'UTR	chr1:10698299-10698910	Island		NA		cg02396224	8.85e-06	0.000742313
GCLM	cg00519063	0.217773	0.36317	0.243625	0.339731	0.16964	0.256087	0.118789	0.142408	0.153602	0.222758	0.681389	0.754336	0.239917	0.779794	0.626471	0.884932	0.528198	0.758278	0.473242	0.636284	-0.413526	1	94373434	Body	chr1:94374369-94375467	N_Shore		NA		cg00519063	9.78e-06	0.000786855
MMEL1	cg14510359	0.0779187	0.317946	0.0377276	0.061825	0.0821186	0.0910295	0.0894153	0.0348903	0.110051	0.100325	0.351201	0.333846	0.4731	0.521415	0.493258	0.511637	0.309764	0.759375	0.427828	0.464603	-0.364278	1	2559930	Body	chr1:2559892-2561055	Island		NA	Unclassified_Cell_type_specific	cg14510359	9.86e-06	0.00079077
ECE1	cg00228796	0.310321	0.522281	0.437968	0.418904	0.594023	0.570073	0.861612	0.780763	0.643625	0.571063	0.94107	0.90365	0.924866	0.89368	0.95541	0.93402	0.925035	0.930849	0.908199	0.924087	-0.353023	1	21670736	Body	chr1:21671360-21672319	N_Shore		NA	Promoter_Associated	cg00228796	1.04e-05	0.000816111
SMYD2	cg08856242	0.585223	0.284137	0.604535	0.650015	0.579295	0.615202	0.379312	0.37974	0.626877	0.522704	0.928763	0.856857	0.531274	0.920682	0.927841	0.901588	0.924673	0.909557	0.859741	0.862331	-0.339627	1	214506580	Body				TRUE	Unclassified	cg08856242	1.07e-05	0.000830362
TMEM82	cg12703825	0.149587	0.117826	0.0996454	0.182435	0.129665	0.101429	0.247339	0.17844	0.200226	0.156288	0.885652	0.602945	0.694661	0.509836	0.756463	0.699043	0.222121	0.773072	0.713843	0.650848	-0.49456	1	16074114	Body	chr1:16073318-16073521	S_Shore		NA	Unclassified_Cell_type_specific	cg12703825	1.09e-05	0.000836682
MMEL1	cg03709938	0.0878939	0.0912025	0.0987037	0.0796288	0.0774261	0.184931	0.104842	0.0913962	0.143494	0.106613	0.164839	0.309153	0.36122	0.318102	0.140722	0.18885	0.200501	0.271186	0.327483	0.253562	-0.146949	1	2560950	5'UTR	chr1:2559892-2561055	Island		NA		cg03709938	1.09e-05	0.000836866
GJA4	cg01716680	0.477466	0.119131	0.226324	0.0786446	0.0847679	0.230304	0.0970739	0.408975	0.565111	0.2542	0.907126	0.516402	0.805783	0.845183	0.402961	0.755483	0.82638	0.860356	0.723494	0.73813	-0.48393	1	35259750	5'UTR	chr1:35258564-35258791	S_Shore		NA		cg01716680	1.18e-05	0.000872823
ILDR2	cg21609640	0.0286016	0.0260265	0.0246095	0.08809	0.237776	0.0603972	0.0364312	0.0437168	0.0533694	0.0665576	0.0591246	0.384599	0.276192	0.329127	0.363244	0.447919	0.286107	0.343125	0.3213	0.312304	-0.245747	1	166890380	Body	chr1:166889776-166890649	Island		NA	Unclassified_Cell_type_specific	cg21609640	1.2e-05	0.000879543
GALNT2	cg07364927	0.508428	0.160895	0.281559	0.428532	0.389437	0.34713	0.334791	0.465685	0.188896	0.345039	0.881269	0.667723	0.820395	0.621318	0.782086	0.841537	0.418475	0.760558	0.842568	0.737325	-0.392286	1	230307593	Body				TRUE		cg07364927	1.25e-05	0.000898966
MIB2	cg00297832	0.700653	0.718915	0.629634	0.176702	0.760563	0.677559	0.65548	0.68857	0.504873	0.61255	0.892176	0.887756	0.764121	0.924809	0.912459	0.951821	0.944261	0.916182	0.911678	0.900585	-0.288035	1	1565541	Body;Body;Body;Body;Body;Body	chr1:1564421-1570006	Island		NA		cg00297832	1.25e-05	0.000902277
C1orf86	cg15840005	0.176776	0.134179	0.146917	0.16183	0.206944	0.229412	0.158981	0.20954	0.194759	0.179927	0.652672	0.498025	0.805006	0.643582	0.277715	0.540352	0.560738	0.463081	0.618021	0.562132	-0.382206	1	2139905	TSS1500	chr1:2136808-2137351	S_Shelf		NA		cg15840005	1.29e-05	0.000921418
TBX19	cg06941869	0.636211	0.333926	0.319144	0.861814	0.394219	0.409971	0.658067	0.415854	0.453533	0.498082	0.798104	0.887673	0.894735	0.8991	0.918747	0.896729	0.918423	0.861239	0.943277	0.890892	-0.39281	1	168254154	Body				TRUE		cg06941869	1.32e-05	0.000934489
MTMR11	cg00339782	0.556219	0.417987	0.532358	0.888681	0.413558	0.554656	0.747535	0.46053	0.544839	0.568485	0.933279	0.916914	0.889583	0.871412	0.910555	0.785999	0.913116	0.946148	0.932504	0.899946	-0.331461	1	149908099	Body;5'UTR;1stExon				NA		cg00339782	1.34e-05	0.000941533
EPB41	cg21870545	0.346151	0.824832	0.393195	0.600109	0.285817	0.434642	0.727069	0.430133	0.291756	0.481523	0.938082	0.938878	0.67487	0.938205	0.810156	0.845564	0.846615	0.930627	0.813757	0.859639	-0.378117	1	29213106	TSS1500;TSS1500;TSS1500;TSS1500;TSS1500	chr1:29213438-29214300	N_Shore		NA	Promoter_Associated	cg21870545	1.47e-05	0.000990061
BCAN	cg00502190	0.162974	0.249158	0.188563	0.110593	0.129486	0.294795	0.550083	0.214171	0.10019	0.222224	0.931013	0.801888	0.746444	0.878848	0.936941	0.930693	0.407553	0.60886	0.886115	0.792039	-0.569816	1	156616560	Body;Body	chr1:156616553-156616946	Island	RDMR	NA		cg00502190	1.48e-05	0.000996081
MTMR11	cg05750047	0.464167	0.313499	0.493521	0.927115	0.338186	0.552691	0.447231	0.392176	0.32956	0.473127	0.920316	0.800189	0.903641	0.913966	0.687767	0.949539	0.887862	0.764566	0.916239	0.860454	-0.387327	1	149908085	Body;5'UTR;1stExon				NA		cg05750047	1.49e-05	0.00099786
PLEKHA6	cg26106304	0.130539	0.13387	0.12839	0.446826	0.152893	0.174041	0.183298	0.13523	0.155122	0.182245	0.549278	0.746013	0.369254	0.723826	0.868931	0.471901	0.774558	0.801505	0.283712	0.620998	-0.438752	1	204256149	5'UTR				NA	Promoter_Associated_Cell_type_specific	cg26106304	1.6e-05	0.00104378
ABCA4	cg18185648	0.0763087	0.130958	0.0738203	0.142541	0.128585	0.0804721	0.200321	0.146005	0.0790196	0.117559	0.884424	0.567795	0.688597	0.396716	0.827387	0.276728	0.490528	0.410596	0.563224	0.567333	-0.449774	1	94561065	Body				TRUE		cg18185648	1.73e-05	0.00109435
KIF26B	cg07953201	0.0335826	0.049067	0.0895114	0.0699143	0.23855	0.189797	0.247944	0.162041	0.0553374	0.126194	0.0481329	0.398348	0.733846	0.416809	0.847706	0.884895	0.416541	0.379512	0.602363	0.52535	-0.399156	1	245851802	Body	chr1:245851177-245852514	Island		NA		cg07953201	1.75e-05	0.00110412
SH2D2A	cg00577202	0.520332	0.202488	0.414986	0.267689	0.440415	0.432672	0.582816	0.652716	0.608804	0.458102	0.820455	0.581595	0.586125	0.65764	0.835966	0.536536	0.906389	0.818688	0.866576	0.734441	-0.276339	1	156784152	Body;Body;TSS1500;Body;Body;Body	chr1:156783523-156784037	S_Shore		NA	Promoter_Associated	cg00577202	1.79e-05	0.00111746
CSRP1	cg26033504	0.143757	0.309981	0.150294	0.339474	0.441792	0.296934	0.134522	0.136405	0.110084	0.229249	0.77756	0.556235	0.676049	0.643314	0.514311	0.769503	0.518622	0.328055	0.51717	0.58898	-0.359731	1	201458737	Body;Body				TRUE		cg26033504	2.03e-05	0.00119921
FBLIM1	cg11401784	0.381164	0.535042	0.409672	0.812582	0.496817	0.457283	0.214095	0.449326	0.418749	0.463859	0.86263	0.861483	0.90433	0.885338	0.908021	0.871361	0.903855	0.907354	0.879922	0.887144	-0.423285	1	16092264	Body;Body;Body				NA		cg11401784	2.1e-05	0.00122447
CSMD2	cg00004257	0.127301	0.112989	0.214789	0.157345	0.128958	0.135425	0.124832	0.230373	0.11203	0.149338	0.178341	0.547377	0.578163	0.178842	0.651097	0.761181	0.586119	0.654346	0.231178	0.485183	-0.335845	1	34629175	Body	chr1:34628783-34630976	Island	DMR	NA	Unclassified_Cell_type_specific	cg00004257	2.18e-05	0.001251
BCAR3	cg02342148	0.235412	0.093326	0.2141	0.083125	0.121859	0.227452	0.386978	0.387527	0.175088	0.213874	0.710987	0.379651	0.684598	0.864889	0.574084	0.886996	0.901075	0.333446	0.835346	0.685674	-0.4718	1	94145223	5'UTR	chr1:94146321-94147504	N_Shore		NA		cg02342148	2.22e-05	0.00126477
PLEKHG5	cg21012139	0.0580315	0.0919817	0.0399915	0.0576136	0.0676147	0.0535757	0.0688554	0.0579448	0.0445257	0.060015	0.219306	0.200358	0.0711285	0.299809	0.145283	0.209919	0.223594	0.261731	0.0975821	0.192079	-0.132064	1	6553510	Body;Body	chr1:6550083-6551115	S_Shelf		NA	Unclassified_Cell_type_specific	cg21012139	2.27e-05	0.00127946
LOC149134	cg15176829	0.221966	0.211547	0.315927	0.152543	0.228468	0.408309	0.497071	0.536183	0.233871	0.311765	0.591968	0.925316	0.744073	0.435164	0.645077	0.579468	0.912433	0.93786	0.607959	0.708813	-0.397048	1	246952215	TSS1500	chr1:246952214-246952511	Island		TRUE		cg15176829	2.29e-05	0.00128584
AKR7A3	cg09028008	0.0422715	0.288047	0.0789753	0.0409612	0.11671	0.11031	0.0516262	0.151339	0.0554515	0.103966	0.120853	0.585603	0.407203	0.273135	0.19694	0.557633	0.197447	0.555543	0.528685	0.380338	-0.276372	1	19615080	1stExon	chr1:19614998-19615660	Island		NA		cg09028008	2.31e-05	0.00129345
PRDM16	cg14008571	0.615811	0.919243	0.728089	0.501191	0.917628	0.754688	0.711747	0.527551	0.579879	0.695092	0.864902	0.909831	0.955806	0.946001	0.959349	0.875689	0.933531	0.906119	0.959166	0.923377	-0.228285	1	3038564	Body;Body	chr1:3038067-3038343	S_Shore		NA		cg14008571	2.44e-05	0.00133308
LAMC2	cg04218899	0.0725591	0.0396094	0.0430891	0.0450687	0.0439711	0.085259	0.0854123	0.0462004	0.0309411	0.0546789	0.514207	0.371078	0.474539	0.209977	0.463633	0.176125	0.0744229	0.16699	0.446935	0.32199	-0.267311	1	183155366	1stExon;5'UTR;5'UTR;1stExon				NA	Unclassified_Cell_type_specific	cg04218899	2.59e-05	0.00138547
UBXN11	cg10402321	0.704472	0.46923	0.786985	0.436666	0.682284	0.280344	0.643893	0.297698	0.924064	0.580626	0.898434	0.879386	0.837993	0.864979	0.931054	0.898833	0.914492	0.890064	0.91074	0.891775	-0.311149	1	26617780	Body;Body;Body				TRUE		cg10402321	2.7e-05	0.00142082
FAM102B	cg00157962	0.634672	0.303688	0.66628	0.761195	0.751997	0.706705	0.753863	0.775085	0.6679	0.669043	0.911315	0.917807	0.888419	0.930645	0.767024	0.930207	0.923853	0.919938	0.85322	0.893603	-0.22456	1	109102212	TSS1500	chr1:109102538-109103212	N_Shore		NA		cg00157962	2.75e-05	0.00143658
CASZ1	cg07589381	0.47807	0.211196	0.470492	0.280478	0.462409	0.429541	0.191968	0.460065	0.354914	0.371015	0.640178	0.480374	0.788142	0.670792	0.616533	0.607424	0.403149	0.498578	0.732481	0.604183	-0.233169	1	10764512	5'UTR;5'UTR	chr1:10764449-10764925	Island		TRUE		cg07589381	2.84e-05	0.00146223
CASZ1	cg07589381	0.47807	0.211196	0.470492	0.280478	0.462409	0.429541	0.191968	0.460065	0.354914	0.371015	0.640178	0.480374	0.788142	0.670792	0.616533	0.607424	0.403149	0.498578	0.732481	0.604183	-0.233169	1	10764512	5'UTR;5'UTR	chr1:10764449-10764925	Island		TRUE		cg07589381	2.84e-05	0.00146223
CASZ1	cg07589381	0.47807	0.211196	0.470492	0.280478	0.462409	0.429541	0.191968	0.460065	0.354914	0.371015	0.640178	0.480374	0.788142	0.670792	0.616533	0.607424	0.403149	0.498578	0.732481	0.604183	-0.233169	1	10764512	5'UTR;5'UTR	chr1:10764449-10764925	Island		TRUE		cg07589381	2.84e-05	0.00146223
DUSP5P	cg01525538	0.121982	0.622205	0.287301	0.23455	0.251448	0.399505	0.523389	0.16958	0.477743	0.343078	0.451888	0.868228	0.544452	0.620051	0.881173	0.866574	0.441649	0.889549	0.902389	0.718439	-0.375361	1	228785987	Body	chr1:228785986-228786204	Island		NA		cg01525538	2.92e-05	0.00148682
DUSP5P	cg01525538	0.121982	0.622205	0.287301	0.23455	0.251448	0.399505	0.523389	0.16958	0.477743	0.343078	0.451888	0.868228	0.544452	0.620051	0.881173	0.866574	0.441649	0.889549	0.902389	0.718439	-0.375361	1	228785987	Body	chr1:228785986-228786204	Island		NA		cg01525538	2.92e-05	0.00148682
TTLL10	cg10143960	0.550375	0.638816	0.465757	0.094178	0.737981	0.706023	0.513421	0.264769	0.613687	0.509445	0.868336	0.937281	0.903737	0.900444	0.934323	0.915696	0.920659	0.896161	0.90248	0.908791	-0.399346	1	1109486	5'UTR	chr1:1109314-1110145	Island		TRUE	Unclassified_Cell_type_specific	cg10143960	3.02e-05	0.00151503
TNFRSF18	cg08641866	0.0133992	0.0179862	0.0444231	0.00453155	0.0107974	0.0139341	0.00338162	0.027205	0.0164106	0.0168965	0.0106171	0.560086	0.669244	0.140837	0.0665682	0.469477	0.0644052	0.604191	0.381479	0.329656	-0.312759	1	1141790	1stExon;1stExon;1stExon	chr1:1141670-1142150	Island		NA	Unclassified	cg08641866	3.03e-05	0.00151748
TRIM62	cg10975001	0.101895	0.102439	0.0943726	0.23782	0.0874467	0.141696	0.11041	0.103022	0.126171	0.122808	0.53738	0.175589	0.386432	0.335472	0.224239	0.370967	0.196233	0.362888	0.173783	0.306998	-0.18419	1	33627155	Body	chr1:33625259-33625527	S_Shore		NA		cg10975001	3.08e-05	0.00153217
LOC149134	cg03596016	0.0765716	0.21308	0.21642	0.106479	0.0467514	0.152827	0.179624	0.438405	0.0721189	0.16692	0.662005	0.656456	0.925323	0.21633	0.518773	0.610578	0.767106	0.966709	0.58491	0.656466	-0.489546	1	246952362	TSS1500	chr1:246952214-246952511	Island		TRUE		cg03596016	3.15e-05	0.00155269
VPS13D	cg06620723	0.743084	0.528198	0.64162	0.809882	0.566332	0.670936	0.740862	0.825983	0.645826	0.685858	0.941555	0.701663	0.935542	0.932991	0.894802	0.950839	0.943615	0.952086	0.953381	0.91183	-0.225972	1	12404945	Body;Body				NA	Unclassified_Cell_type_specific	cg06620723	3.17e-05	0.00155963
G0S2	cg08185241	0.0550631	0.0591402	0.0396533	0.0435967	0.0377321	0.0551073	0.151383	0.0431551	0.0401722	0.0583337	0.0413966	0.587756	0.515893	0.509152	0.546505	0.541941	0.500677	0.498551	0.516103	0.473108	-0.414775	1	209848864	1stExon;5'UTR	chr1:209848443-209849428	Island		TRUE	Unclassified_Cell_type_specific	cg08185241	3.25e-05	0.00158194
PRDM16	cg10248231	0.174679	0.127591	0.214382	0.843016	0.284801	0.298856	0.141693	0.210913	0.332534	0.292052	0.83517	0.825476	0.82764	0.805144	0.794316	0.871467	0.61415	0.840083	0.853515	0.80744	-0.515389	1	3339870	Body;Body	chr1:3342012-3342806	N_Shelf		NA	Unclassified_Cell_type_specific	cg10248231	3.3e-05	0.0015976
GJC2	cg20848130	0.522996	0.557055	0.554492	0.706365	0.753319	0.611041	0.562729	0.711239	0.476917	0.606239	0.894263	0.866863	0.840076	0.853832	0.900822	0.878674	0.846044	0.805425	0.752775	0.848753	-0.242513	1	228337776	5'UTR				TRUE		cg20848130	3.33e-05	0.00160888
PRDM16	cg17435683	0.215115	0.216133	0.363813	0.400317	0.150403	0.192179	0.209088	0.182561	0.226181	0.239532	0.704822	0.727673	0.77319	0.732016	0.238843	0.381321	0.511199	0.784822	0.553555	0.600827	-0.361295	1	3230609	Body;Body				TRUE		cg17435683	3.5e-05	0.00166165
LHX8	cg00419321	0.0947495	0.0610677	0.1685	0.118027	0.127332	0.0958687	0.550956	0.196895	0.0756083	0.165445	0.778658	0.546232	0.754013	0.834646	0.64945	0.194614	0.585194	0.885007	0.153946	0.597973	-0.432528	1	75593476	TSS1500	chr1:75595813-75596162	N_Shelf	RDMR	NA		cg00419321	3.55e-05	0.00167799
BCAN	cg16269733	0.25894	0.219325	0.157063	0.04553	0.120032	0.149817	0.423282	0.171475	0.211888	0.195261	0.842605	0.728927	0.814202	0.904888	0.494147	0.930388	0.831528	0.792135	0.874369	0.801465	-0.606204	1	156616804	Body;Body	chr1:156616553-156616946	Island		NA		cg16269733	3.65e-05	0.00170525
CASZ1	cg01824138	0.391043	0.558257	0.729962	0.873643	0.796685	0.621064	0.587834	0.899619	0.921702	0.708868	0.954874	0.950825	0.942799	0.942592	0.937085	0.931019	0.933746	0.938316	0.944045	0.9417	-0.232832	1	10699604	Body	chr1:10699394-10700098	Island		NA		cg01824138	3.65e-05	0.00170525
CASZ1	cg01824138	0.391043	0.558257	0.729962	0.873643	0.796685	0.621064	0.587834	0.899619	0.921702	0.708868	0.954874	0.950825	0.942799	0.942592	0.937085	0.931019	0.933746	0.938316	0.944045	0.9417	-0.232832	1	10699604	Body	chr1:10699394-10700098	Island		NA		cg01824138	3.65e-05	0.00170525
CASZ1	cg01824138	0.391043	0.558257	0.729962	0.873643	0.796685	0.621064	0.587834	0.899619	0.921702	0.708868	0.954874	0.950825	0.942799	0.942592	0.937085	0.931019	0.933746	0.938316	0.944045	0.9417	-0.232832	1	10699604	Body	chr1:10699394-10700098	Island		NA		cg01824138	3.65e-05	0.00170525
PDZK1IP1	cg09258479	0.107435	0.150555	0.0737433	0.138289	0.198014	0.195622	0.180609	0.187409	0.131312	0.151443	0.741029	0.109353	0.615806	0.491749	0.609085	0.479804	0.810745	0.779676	0.795245	0.60361	-0.452167	1	47655861	TSS200				NA		cg09258479	3.74e-05	0.00172887
PCSK9	cg14993491	0.210067	0.106554	0.163705	0.0764585	0.149367	0.0944456	0.167736	0.0879232	0.0627123	0.12433	0.117207	0.513037	0.907573	0.63725	0.676945	0.683541	0.691383	0.595128	0.528617	0.59452	-0.47019	1	55504971	TSS1500	chr1:55505060-55506015	N_Shore		TRUE		cg14993491	3.81e-05	0.00174806
PLEKHA6	cg06807117	0.0656138	0.0821183	0.0471179	0.128182	0.126032	0.0901932	0.100482	0.102809	0.0969184	0.093274	0.217209	0.391664	0.245937	0.402934	0.44393	0.200949	0.0969475	0.261671	0.110994	0.263582	-0.170308	1	204329004	5'UTR;1stExon				NA		cg06807117	4.07e-05	0.00181746
PVRL4	cg22585988	0.582923	0.858013	0.607271	0.170618	0.759762	0.536737	0.527621	0.825579	0.504388	0.59699	0.903439	0.946036	0.91514	0.892302	0.864222	0.889269	0.77027	0.871957	0.93342	0.887339	-0.290349	1	161059327	5'UTR;1stExon				NA		cg22585988	4.12e-05	0.00183159
FBLIM1	cg19759788	0.0387728	0.059091	0.0412519	0.0625545	0.0443996	0.058149	0.0496904	0.0380129	0.0551745	0.0496774	0.560367	0.162781	0.711336	0.507438	0.14688	0.0950384	0.235904	0.306774	0.274925	0.333494	-0.283816	1	16084493	TSS1500	chr1:16085147-16085862	N_Shore		NA		cg19759788	4.31e-05	0.0018835
COL16A1	cg25621182	0.11427	0.127591	0.0838534	0.124813	0.113673	0.111928	0.126062	0.107699	0.113009	0.113655	0.367022	0.213141	0.487806	0.327331	0.479382	0.223262	0.287234	0.258128	0.187708	0.314557	-0.200902	1	32135830	Body				TRUE	Unclassified	cg25621182	4.35e-05	0.00189323
DHDDS	cg10433052	0.386049	0.303189	0.332724	0.39353	0.632629	0.487988	0.337801	0.394919	0.437878	0.411856	0.90652	0.639999	0.652964	0.913218	0.89437	0.712677	0.707686	0.564188	0.556755	0.727598	-0.315741	1	26795536	Body;Body	chr1:26798366-26799842	N_Shelf		NA		cg10433052	4.51e-05	0.00193485
ESPN	cg15274864	0.106715	0.0928344	0.0780428	0.0886205	0.202094	0.101973	0.0986467	0.159685	0.101518	0.114459	0.516254	0.229297	0.527073	0.576233	0.594115	0.199565	0.218088	0.179438	0.187689	0.358639	-0.24418	1	6508592	Body	chr1:6507207-6509186	Island		NA		cg15274864	4.56e-05	0.00194792
GSTM5	cg24467349	0.202517	0.051628	0.145019	0.111216	0.1435	0.107641	0.490514	0.547882	0.136743	0.215184	0.428673	0.594607	0.782049	0.939745	0.94377	0.945573	0.708494	0.94707	0.921965	0.801327	-0.586143	1	110254835	TSS200				NA		cg24467349	4.58e-05	0.00195507
FAM189B	cg13420845	0.0962978	0.0724463	0.0833786	0.123712	0.112754	0.103202	0.0911268	0.150363	0.195441	0.114302	0.109303	0.0945657	0.36228	0.580261	0.259564	0.385061	0.219009	0.493179	0.765185	0.363157	-0.248854	1	155220231	Body;Body	chr1:155220082-155220549	Island		NA	Unclassified	cg13420845	4.76e-05	0.00200431
CYP2J2	cg13132577	0.0396746	0.0754367	0.0481189	0.0280109	0.0910105	0.0469069	0.0515517	0.0472962	0.0295326	0.0508377	0.0924605	0.278772	0.0613802	0.416919	0.38367	0.110484	0.0998403	0.302776	0.104872	0.205686	-0.154848	1	60392140	Body	chr1:60392272-60392583	N_Shore		TRUE	NonGene_Associated_Cell_type_specific	cg13132577	4.82e-05	0.00201895
BCAN	cg04843111	0.433712	0.71611	0.496865	0.422664	0.487529	0.429825	0.425101	0.452141	0.350516	0.468274	0.797492	0.665624	0.705236	0.744325	0.726326	0.710829	0.665619	0.701259	0.751628	0.718704	-0.25043	1	156617074	Body;Body	chr1:156616553-156616946	S_Shore		NA		cg04843111	4.87e-05	0.00202983
PBX1	cg15965716	0.234975	0.311269	0.271181	0.312635	0.362952	0.169213	0.214818	0.238172	0.278971	0.266021	0.786858	0.544061	0.459805	0.620955	0.410632	0.607788	0.372523	0.354833	0.671981	0.536604	-0.270583	1	164688315	Body				NA		cg15965716	4.87e-05	0.00203117
DPYD	cg23057232	0.521311	0.223738	0.650777	0.670654	0.517446	0.511818	0.443105	0.381711	0.446362	0.485213	0.932874	0.828193	0.723567	0.772996	0.903926	0.777796	0.741254	0.932423	0.882413	0.832827	-0.347613	1	97737509	Body				TRUE		cg23057232	4.93e-05	0.00204652
CASQ1	cg05643453	0.0849528	0.097141	0.0716525	0.0590713	0.144903	0.140264	0.0707618	0.0764838	0.0774202	0.0914055	0.766028	0.103552	0.752073	0.459486	0.586659	0.650686	0.596615	0.506412	0.122767	0.50492	-0.413514	1	160159453	TSS1500				NA		cg05643453	5e-05	0.0020632
NLRP3	cg25602756	0.0826556	0.062724	0.0813151	0.0624334	0.105446	0.153284	0.141737	0.26968	0.0824768	0.11575	0.402796	0.185894	0.497866	0.208325	0.904698	0.595531	0.293362	0.649622	0.26195	0.444449	-0.328699	1	247611881	3'UTR;3'UTR;3'UTR;3'UTR;3'UTR	chr1:247614695-247614944	N_Shelf		NA	Gene_Associated_Cell_type_specific	cg25602756	5.13e-05	0.00209287
ETNK2	cg21535580	0.644889	0.537795	0.586031	0.544071	0.597999	0.566475	0.638081	0.512221	0.542835	0.574489	0.917396	0.875225	0.757725	0.578313	0.929065	0.855968	0.874214	0.931917	0.759148	0.830997	-0.256508	1	204121899	TSS1500	chr1:204120398-204121109	S_Shore		NA		cg21535580	5.22e-05	0.00211699
PLXNA2	cg02895948	0.168279	0.15161	0.155915	0.311328	0.088878	0.259449	0.320207	0.292651	0.25817	0.222943	0.583058	0.500008	0.912906	0.634434	0.567514	0.720174	0.933184	0.584617	0.338223	0.641569	-0.418626	1	208204062	Body				TRUE		cg02895948	5.23e-05	0.00211928
GJA4	cg02480666	0.624276	0.2938	0.481613	0.170878	0.353156	0.524364	0.205267	0.502618	0.430212	0.398465	0.865616	0.588739	0.918209	0.886749	0.514042	0.794501	0.791757	0.868465	0.859711	0.787532	-0.389067	1	35259746	5'UTR	chr1:35258564-35258791	S_Shore		NA		cg02480666	5.28e-05	0.0021293
GUCA2A	cg06003187	0.76215	0.865396	0.884087	0.902605	0.777392	0.748083	0.703646	0.771381	0.746053	0.795644	0.928917	0.873159	0.944293	0.930506	0.931037	0.9345	0.880612	0.920435	0.923013	0.918497	-0.122853	1	42629798	Body				NA		cg06003187	5.28e-05	0.0021293
UAP1	cg13178361	0.0604942	0.0581256	0.0557976	0.0700011	0.0622028	0.0792203	0.0596186	0.0711973	0.0582545	0.0638791	0.0898109	0.456222	0.504688	0.460564	0.108373	0.526086	0.579308	0.303001	0.755019	0.420341	-0.356462	1	162532502	5'UTR	chr1:162530856-162531853	S_Shore	RDMR	NA		cg13178361	5.35e-05	0.00214705
TIE1	cg12517577	0.279677	0.344866	0.250942	0.187643	0.248253	0.267098	0.418915	0.313099	0.159501	0.274444	0.639995	0.592698	0.660264	0.812398	0.716222	0.449252	0.684584	0.463672	0.743723	0.640312	-0.365868	1	43769489	Body	chr1:43770522-43770880	N_Shore		NA		cg12517577	5.58e-05	0.00219778
TNFRSF8	cg22123711	0.344495	0.348035	0.251206	0.513351	0.283586	0.469917	0.544247	0.516175	0.401192	0.408023	0.880076	0.662657	0.706674	0.836153	0.903631	0.704257	0.798748	0.784677	0.670628	0.771945	-0.363922	1	12185845	TSS200;Body				NA		cg22123711	5.95e-05	0.00227991
HES3	cg18564053	0.156453	0.228852	0.225663	0.0588901	0.227387	0.20711	0.0772101	0.112526	0.244525	0.170957	0.545998	0.639084	0.49433	0.509204	0.506276	0.364851	0.402493	0.371697	0.491127	0.480562	-0.309605	1	6303793	TSS1500	chr1:6305148-6306463	N_Shore		NA	Unclassified_Cell_type_specific	cg18564053	6.06e-05	0.00230657
RHBG	cg07702888	0.282798	0.211115	0.296506	0.334042	0.343597	0.290595	0.316177	0.274497	0.294634	0.293774	0.92608	0.722516	0.716921	0.584731	0.221959	0.809304	0.670251	0.531759	0.747602	0.659014	-0.36524	1	156338793	TSS1500;TSS1500	chr1:156338758-156339251	Island		NA		cg07702888	6.07e-05	0.00230763
ROR1	cg11786966	0.122996	0.103511	0.146485	0.893688	0.148734	0.400682	0.0733125	0.169344	0.165534	0.247143	0.952544	0.918187	0.854484	0.779485	0.563103	0.805268	0.861926	0.865732	0.89665	0.833042	-0.585899	1	64508232	Body;Body				TRUE		cg11786966	6.09e-05	0.00231358
G0S2	cg08158408	0.0852669	0.107141	0.0624512	0.0554951	0.0903167	0.106798	0.134171	0.0814564	0.025406	0.083167	0.0683383	0.516642	0.473167	0.481662	0.581191	0.559204	0.537512	0.498774	0.471987	0.465386	-0.382219	1	209848901	5'UTR	chr1:209848443-209849428	Island		TRUE	Unclassified_Cell_type_specific	cg08158408	6.19e-05	0.00233632
ESRRG	cg22612448	0.174465	0.0904518	0.0305644	0.518036	0.129355	0.20185	0.0502252	0.0541549	0.0476552	0.144084	0.743773	0.386562	0.382071	0.367031	0.360003	0.514758	0.347096	0.408792	0.488372	0.444273	-0.300189	1	217203173	5'UTR;5'UTR;5'UTR				TRUE		cg22612448	6.4e-05	0.00238769
DUSP5P	cg16732787	0.216794	0.595739	0.368624	0.299454	0.307405	0.480074	0.671942	0.174217	0.497657	0.401323	0.579267	0.919318	0.790177	0.536609	0.541583	0.882215	0.594706	0.613394	0.917337	0.70829	-0.306967	1	228785992	Body	chr1:228785986-228786204	Island		NA		cg16732787	6.58e-05	0.00242479
DUSP5P	cg16732787	0.216794	0.595739	0.368624	0.299454	0.307405	0.480074	0.671942	0.174217	0.497657	0.401323	0.579267	0.919318	0.790177	0.536609	0.541583	0.882215	0.594706	0.613394	0.917337	0.70829	-0.306967	1	228785992	Body	chr1:228785986-228786204	Island		NA		cg16732787	6.58e-05	0.00242479
SYT6	cg24075096	0.336824	0.447977	0.567569	0.85661	0.484058	0.412298	0.602822	0.452036	0.292775	0.494774	0.564298	0.718663	0.73306	0.77822	0.863054	0.867555	0.861952	0.789886	0.794518	0.774579	-0.279804	1	114661683	Body				TRUE		cg24075096	6.63e-05	0.00243738
CNTN2	cg08125719	0.0280822	0.0234008	0.0332234	0.023428	0.0262973	0.0214662	0.0235402	0.0401059	0.0335932	0.0281264	0.0438062	0.235051	0.11045	0.175108	0.0441571	0.280695	0.200356	0.397815	0.0970881	0.176058	-0.147932	1	205012449	1stExon;5'UTR			DMR	NA		cg08125719	6.65e-05	0.00244292
VSIG8	cg00303378	0.797684	0.872599	0.568959	0.924552	0.572247	0.589412	0.4514	0.500516	0.730955	0.667592	0.863739	0.947848	0.935008	0.949177	0.947643	0.84789	0.926195	0.93354	0.943724	0.921641	-0.254049	1	159825552	Body;TSS1500	chr1:159824006-159825011	S_Shore		NA		cg00303378	6.69e-05	0.00245251
FAM132A	cg04719903	0.254268	0.0466874	0.064013	0.100456	0.236889	0.231044	0.0489028	0.0392418	0.0754117	0.121879	0.366846	0.868527	0.550261	0.370667	0.518112	0.973274	0.327241	0.418213	0.809835	0.578108	-0.456229	1	1181956	1stExon	chr1:1181756-1182470	Island		TRUE	Unclassified_Cell_type_specific	cg04719903	6.73e-05	0.00246213
EDN2	cg21862529	0.604459	0.710168	0.64371	0.779484	0.667171	0.724909	0.714508	0.482877	0.665664	0.665883	0.932665	0.917733	0.880438	0.72346	0.916975	0.830887	0.888029	0.872241	0.913475	0.8751	-0.209217	1	41948212	Body				NA		cg21862529	6.98e-05	0.00252139
TNR	cg01787798	0.0740163	0.0660676	0.0608157	0.676266	0.0789916	0.0736723	0.0953042	0.0961953	0.0460271	0.140817	0.325893	0.157547	0.276051	0.545418	0.460578	0.294568	0.295032	0.534961	0.189985	0.342226	-0.201408	1	175474437	5'UTR				NA		cg01787798	7.01e-05	0.0025293
G0S2	cg19534438	0.0947178	0.0793993	0.0723524	0.0771822	0.0558731	0.0747538	0.0714611	0.0869463	0.0622852	0.0749968	0.0720582	0.129695	0.427018	0.509725	0.427753	0.485955	0.52261	0.615224	0.273391	0.384825	-0.309829	1	209849006	5'UTR	chr1:209848443-209849428	Island		NA	Unclassified_Cell_type_specific	cg19534438	7.04e-05	0.00253355
ELK4	cg26245202	0.234635	0.187026	0.108917	0.901781	0.14151	0.214551	0.564103	0.315407	0.189628	0.317507	0.907381	0.813216	0.759392	0.915179	0.704785	0.901703	0.802907	0.337083	0.905493	0.783015	-0.465509	1	205602864	TSS1500;TSS1500	chr1:205600493-205601432	S_Shore		NA		cg26245202	7.09e-05	0.00254407
TNFSF4	cg16517394	0.111432	0.087273	0.243152	0.116836	0.170554	0.449795	0.194833	0.461514	0.221501	0.228543	0.596259	0.533842	0.37268	0.378988	0.505456	0.615345	0.622025	0.561327	0.258273	0.493799	-0.265256	1	173176362	5'UTR;1stExon				NA		cg16517394	7.09e-05	0.00254535
TTLL10	cg25544075	0.187605	0.588789	0.186	0.0667052	0.272592	0.17457	0.448798	0.230903	0.285056	0.271224	0.854107	0.828646	0.838988	0.875322	0.870531	0.425072	0.829933	0.887482	0.643297	0.783709	-0.512484	1	1109315	5'UTR	chr1:1109314-1110145	Island		TRUE	Unclassified_Cell_type_specific	cg25544075	7.12e-05	0.00255377
COL24A1	cg04622601	0.0551163	0.0810039	0.0590882	0.123711	0.0559478	0.0728878	0.0587797	0.0658221	0.10454	0.0752107	0.0561983	0.480377	0.456632	0.627623	0.0846399	0.570183	0.152023	0.533452	0.607813	0.396549	-0.321338	1	86621584	Body	chr1:86621278-86622871	Island	DMR	TRUE		cg04622601	7.15e-05	0.00255804
ECE1	cg13086983	0.0370649	0.0431323	0.0417475	0.0393787	0.040342	0.0467453	0.0370346	0.0429366	0.0394412	0.0408692	0.279027	0.0530034	0.121453	0.144715	0.107225	0.382266	0.299601	0.121258	0.174847	0.187044	-0.146175	1	21664810	Body				TRUE		cg13086983	7.24e-05	0.00257746
MORN1	cg22708961	0.189244	0.255516	0.240972	0.274222	0.27131	0.27629	0.544516	0.445172	0.245833	0.304786	0.872379	0.808314	0.797274	0.948319	0.879071	0.718181	0.855147	0.906207	0.304884	0.787753	-0.482967	1	2254245	Body	chr1:2253723-2254758	Island		TRUE	Unclassified	cg22708961	7.32e-05	0.00259641
ECE1	cg13562122	0.777526	0.93101	0.735018	0.799684	0.77706	0.86381	0.937877	0.812478	0.797737	0.8258	0.879756	0.962544	0.955039	0.952236	0.923898	0.907635	0.943635	0.937171	0.94212	0.933782	-0.107982	1	21587009	Body;Body;Body;Body				NA		cg13562122	7.7e-05	0.00268099
AHDC1	cg22429121	0.298062	0.258963	0.179583	0.256875	0.288399	0.292621	0.37521	0.293376	0.284483	0.280842	0.58914	0.387529	0.444043	0.364249	0.547966	0.392819	0.506194	0.486998	0.545832	0.473863	-0.193022	1	27901805	5'UTR	chr1:27901660-27902688	Island		TRUE	Unclassified	cg22429121	7.83e-05	0.0027081
PLEKHG5	cg05462761	0.0315558	0.0408564	0.042973	0.0557286	0.0508205	0.0628471	0.0533408	0.0326307	0.0638727	0.0482917	0.176305	0.200398	0.186854	0.35494	0.114837	0.207797	0.194231	0.0575834	0.0995336	0.176942	-0.12865	1	6545157	5'UTR;5'UTR;Body;5'UTR;Body	chr1:6545143-6545559	Island		NA		cg05462761	8.07e-05	0.00275872
PTPRU	cg13466456	0.237651	0.380396	0.166403	0.215506	0.231188	0.183543	0.0791665	0.152144	0.0642584	0.190028	0.559135	0.662275	0.215955	0.306292	0.555455	0.490771	0.548014	0.456399	0.55255	0.482983	-0.292954	1	29587088	Body;Body;Body	chr1:29587087-29587412	Island		NA	Unclassified_Cell_type_specific	cg13466456	8.08e-05	0.00276142
C1orf127	cg27631724	0.555663	0.231544	0.323463	0.207575	0.469411	0.361726	0.341791	0.659096	0.247631	0.377544	0.507434	0.700048	0.717285	0.784274	0.86069	0.70561	0.671803	0.823622	0.809761	0.73117	-0.353625	1	11040367	Body				NA	Unclassified_Cell_type_specific	cg27631724	8.27e-05	0.00279998
PLEKHG5	cg06085726	0.601451	0.428251	0.557848	0.408273	0.774638	0.520336	0.908854	0.721763	0.783506	0.63388	0.921073	0.872362	0.938319	0.94488	0.940985	0.941434	0.908513	0.939927	0.967883	0.930597	-0.296717	1	6561043	Body	chr1:6557561-6557872	S_Shelf		NA		cg06085726	8.3e-05	0.0028059
MIB2	cg17122213	0.630298	0.956787	0.629441	0.554803	0.866209	0.667811	0.963589	0.837027	0.67949	0.75394	0.98032	0.969451	0.964847	0.970261	0.981336	0.970161	0.972268	0.971972	0.950553	0.97013	-0.21619	1	1564920	Body;Body;Body;Body;Body;Body	chr1:1564421-1570006	Island		NA		cg17122213	8.32e-05	0.00281115
DDAH1	cg00308936	0.295667	0.160895	0.299881	0.286245	0.277162	0.327699	0.46637	0.306185	0.209396	0.292167	0.81423	0.469	0.397899	0.633812	0.742971	0.512592	0.729312	0.733407	0.74764	0.642318	-0.350152	1	85883665	Body;5'UTR				TRUE		cg00308936	8.4e-05	0.00282876
BEST4	cg15502465	0.52457	0.286068	0.439565	0.506534	0.482681	0.537371	0.40476	0.400578	0.498606	0.453415	0.850544	0.427046	0.637576	0.651842	0.870622	0.649913	0.588944	0.853087	0.552417	0.675777	-0.222362	1	45250440	Body	chr1:45251962-45252292	N_Shore		TRUE	Promoter_Associated	cg15502465	8.43e-05	0.00283579
PTPRF	cg23671221	0.135176	0.148794	0.112937	0.181949	0.170431	0.218322	0.255684	0.153966	0.191863	0.174347	0.621682	0.121551	0.555228	0.685019	0.4818	0.589567	0.45252	0.273094	0.386894	0.463039	-0.288692	1	44031300	Body;Body	chr1:44031286-44031853	Island		NA	Unclassified_Cell_type_specific	cg23671221	8.83e-05	0.00291499
GLIS1	cg15467085	0.506437	0.483234	0.541684	0.903646	0.626923	0.50883	0.663815	0.504563	0.596957	0.592899	0.885354	0.837383	0.864542	0.91724	0.960355	0.812632	0.823351	0.941337	0.606345	0.849838	-0.256939	1	54049407	Body				TRUE		cg15467085	9.2e-05	0.00298851
PDZK1IP1	cg07810156	0.789447	0.717654	0.812388	0.806616	0.801805	0.882952	0.801877	0.89438	0.721849	0.803219	0.937083	0.893852	0.879489	0.926902	0.925555	0.932166	0.877272	0.911019	0.921473	0.911646	-0.108427	1	47655682	5'UTR;1stExon				NA		cg07810156	9.25e-05	0.00299937
ILDR2	cg26875805	0.0250051	0.0296016	0.0196204	0.0292705	0.119188	0.0359668	0.032873	0.0323523	0.0620656	0.0428825	0.0354502	0.208887	0.0725309	0.125122	0.148505	0.252922	0.222943	0.179215	0.171936	0.157501	-0.114619	1	166890429	Body	chr1:166889776-166890649	Island		NA		cg26875805	9.46e-05	0.00304006
OBSCN	cg05701274	0.723584	0.45776	0.545395	0.91242	0.643723	0.593214	0.528212	0.383104	0.672315	0.606636	0.904327	0.816104	0.699715	0.869937	0.878606	0.884351	0.773095	0.915027	0.873209	0.846041	-0.239405	1	228406416	Body;Body	chr1:228404717-228405013	S_Shore		NA		cg05701274	9.51e-05	0.00305082
OBSCN	cg05701274	0.723584	0.45776	0.545395	0.91242	0.643723	0.593214	0.528212	0.383104	0.672315	0.606636	0.904327	0.816104	0.699715	0.869937	0.878606	0.884351	0.773095	0.915027	0.873209	0.846041	-0.239405	1	228406416	Body;Body	chr1:228404717-228405013	S_Shore		NA		cg05701274	9.51e-05	0.00305082
CLIC4	cg03106717	0.741897	0.657754	0.689815	0.893775	0.790175	0.850908	0.730838	0.770198	0.613329	0.748743	0.909706	0.91192	0.877704	0.882511	0.889922	0.897148	0.887499	0.888224	0.895416	0.893339	-0.144596	1	25152974	Body				TRUE		cg03106717	9.55e-05	0.00305789
FAM132A	cg02279987	0.435623	0.25547	0.396385	0.509803	0.351966	0.456822	0.300099	0.511333	0.47087	0.409819	0.585658	0.91714	0.887268	0.885408	0.495913	0.873861	0.881297	0.743623	0.893176	0.795927	-0.386108	1	1181757	Body	chr1:1181756-1182470	Island		TRUE	Unclassified_Cell_type_specific	cg02279987	9.85e-05	0.00311883
STMN1	cg09796501	0.0953747	0.056582	0.0726773	0.196277	0.102973	0.0670257	0.0518871	0.0469629	0.127553	0.0908125	0.35233	0.231485	0.587729	0.140533	0.425022	0.251286	0.0749063	0.178482	0.442104	0.298209	-0.207396	1	26233435	TSS1500;TSS1500;TSS1500;TSS200	chr1:26231950-26233624	Island		NA		cg09796501	0.000100455	0.00315595
STMN1	cg09796501	0.0953747	0.056582	0.0726773	0.196277	0.102973	0.0670257	0.0518871	0.0469629	0.127553	0.0908125	0.35233	0.231485	0.587729	0.140533	0.425022	0.251286	0.0749063	0.178482	0.442104	0.298209	-0.207396	1	26233435	TSS1500;TSS1500;TSS1500;TSS200	chr1:26231950-26233624	Island		NA		cg09796501	0.000100455	0.00315595
HSPG2	cg25138553	0.476233	0.608663	0.320399	0.50515	0.537332	0.634899	0.571809	0.511589	0.298986	0.496118	0.903	0.626065	0.850021	0.787355	0.893277	0.851595	0.832641	0.672384	0.736197	0.794726	-0.298608	1	22223841	Body				NA		cg25138553	0.000101457	0.0031782
TNR	cg20164016	0.140343	0.120097	0.0769118	0.81865	0.134859	0.12526	0.279568	0.145467	0.0756404	0.212977	0.702404	0.146643	0.488736	0.725072	0.892226	0.474383	0.609718	0.628348	0.269082	0.548512	-0.335535	1	175474471	5'UTR				NA		cg20164016	0.000102783	0.00320344
EPHA10	cg24375409	0.0172865	0.0375219	0.0845555	0.0244038	0.0206808	0.0861314	0.0173613	0.0223597	0.0153589	0.0361844	0.0208681	0.548933	0.555433	0.087349	0.507446	0.498194	0.177444	0.124012	0.838775	0.373162	-0.336977	1	38200920	Body	chr1:38200919-38201200	Island		NA		cg24375409	0.000102971	0.00320722
EPHA10	cg24375409	0.0172865	0.0375219	0.0845555	0.0244038	0.0206808	0.0861314	0.0173613	0.0223597	0.0153589	0.0361844	0.0208681	0.548933	0.555433	0.087349	0.507446	0.498194	0.177444	0.124012	0.838775	0.373162	-0.336977	1	38200920	Body	chr1:38200919-38201200	Island		NA		cg24375409	0.000102971	0.00320722
PTPRF	cg02283735	0.32427	0.477289	0.331933	0.351516	0.462102	0.500906	0.493721	0.567439	0.399006	0.434242	0.839831	0.853064	0.777937	0.826114	0.453033	0.734442	0.66692	0.823392	0.776098	0.750092	-0.31585	1	44011587	Body;Body				TRUE		cg02283735	0.000109203	0.00333059
KCNN3	cg06221963	0.0457024	0.0892193	0.0860074	0.0917203	0.072651	0.0500744	0.0888579	0.180371	0.0435996	0.0831337	0.76985	0.107783	0.41876	0.485538	0.0953122	0.582249	0.455406	0.522563	0.266467	0.411548	-0.328414	1	154839813	Body				NA	Unclassified	cg06221963	0.000110032	0.00334432
TNFRSF18	cg06097659	0.0870457	0.251171	0.040569	0.0219667	0.0586364	0.0404926	0.0297196	0.0408476	0.0388314	0.0676977	0.0591586	0.52424	0.850126	0.889326	0.520846	0.582865	0.350141	0.927658	0.797724	0.611343	-0.543645	1	1141991	5'UTR;1stExon;5'UTR;1stExon;1stExon;5'UTR	chr1:1141670-1142150	Island		NA	Unclassified	cg06097659	0.000110756	0.00335667
PDPN	cg00831909	0.347658	0.105005	0.390539	0.118955	0.437289	0.292443	0.61812	0.171709	0.264999	0.305191	0.501213	0.459742	0.619783	0.585118	0.821098	0.674695	0.524603	0.819415	0.763266	0.640992	-0.335802	1	13909623	TSS1500;TSS1500	chr1:13909606-13909842	Island		NA		cg00831909	0.000113702	0.00341763
CR1L	cg21106486	0.0809129	0.0355595	0.268482	0.0388913	0.155641	0.0895203	0.0309632	0.145891	0.0255793	0.0968267	0.514325	0.470139	0.278138	0.896683	0.350376	0.837765	0.387397	0.897679	0.0461046	0.519845	-0.423019	1	207843084	Body	chr1:207842805-207843259	Island		NA		cg21106486	0.00011628	0.00346824
FAM132A	cg19236794	0.236808	0.608919	0.376102	0.350196	0.550804	0.443792	0.0944282	0.500445	0.265499	0.380777	0.883565	0.969083	0.95059	0.95959	0.565056	0.969193	0.935791	0.471945	0.748255	0.828119	-0.447342	1	1181769	Body	chr1:1181756-1182470	Island		TRUE	Unclassified_Cell_type_specific	cg19236794	0.000118316	0.00350706
NFIA	cg15575375	0.0290507	0.0292912	0.0303509	0.0483206	0.0521332	0.0362813	0.0336343	0.0582085	0.020473	0.0375271	0.648267	0.0816341	0.334956	0.504323	0.233754	0.0969792	0.628651	0.21748	0.0842221	0.314474	-0.276947	1	61649973	Body;Body;Body;Body				TRUE		cg15575375	0.000118352	0.00350764
LCK	cg10837783	0.31973	0.151447	0.434761	0.752363	0.461646	0.171135	0.100725	0.287816	0.179221	0.317649	0.594411	0.489444	0.491049	0.731522	0.827767	0.750964	0.696861	0.818464	0.608499	0.667664	-0.350015	1	32741454	Body;Body	chr1:32740710-32741544	Island		NA		cg10837783	0.000118983	0.00351796
MAP3K6	cg02673986	0.765861	0.78653	0.605006	0.893356	0.6058	0.528458	0.568675	0.64568	0.535446	0.659424	0.894233	0.906788	0.867441	0.886518	0.881729	0.924916	0.684211	0.895817	0.90495	0.871845	-0.212421	1	27683912	Body	chr1:27683277-27683590	S_Shore		NA	Promoter_Associated_Cell_type_specific	cg02673986	0.000121297	0.00356021
PRDM16	cg18176395	0.547758	0.870784	0.578193	0.891982	0.7916	0.653597	0.644359	0.388121	0.433734	0.644459	0.86117	0.841552	0.770639	0.938214	0.906242	0.88004	0.804906	0.806597	0.916676	0.858449	-0.21399	1	3045166	Body;Body				NA		cg18176395	0.000123561	0.00360182
CITED4	cg10705800	0.570848	0.355246	0.521773	0.491095	0.593254	0.493064	0.631299	0.743028	0.469159	0.540974	0.832905	0.629429	0.783639	0.727097	0.812038	0.737331	0.590603	0.841324	0.618618	0.730331	-0.189357	1	41328420	TSS1500	chr1:41326949-41328285	S_Shore		NA		cg10705800	0.000123659	0.00360312
NLRP3	cg18126557	0.0975195	0.0871632	0.0685029	0.0854053	0.0965227	0.0753669	0.112857	0.198597	0.115387	0.104147	0.416911	0.140429	0.420917	0.221627	0.420408	0.457059	0.21856	0.607204	0.18581	0.343214	-0.239067	1	247611842	3'UTR;3'UTR;3'UTR;3'UTR;3'UTR	chr1:247614695-247614944	N_Shelf		NA	Gene_Associated_Cell_type_specific	cg18126557	0.000124824	0.00362684
SFN	cg13466284	0.677567	0.652777	0.743579	0.904855	0.573473	0.788519	0.652526	0.883632	0.82497	0.744655	0.891418	0.921248	0.857006	0.900243	0.900948	0.875154	0.895234	0.915694	0.923858	0.897867	-0.153212	1	27189679	1stExon;5'UTR	chr1:27189912-27190128	N_Shore		NA		cg13466284	0.000125404	0.00363633
TAGLN2	cg22339338	0.243461	0.101148	0.0985984	0.917191	0.209326	0.199056	0.17525	0.248606	0.0842875	0.252992	0.641323	0.90149	0.903418	0.843171	0.959587	0.654374	0.921813	0.740102	0.323525	0.765422	-0.512431	1	159891638	5'UTR	chr1:159894329-159895398	N_Shelf		NA	Promoter_Associated	cg22339338	0.000127293	0.00367045
GPR3	cg13380502	0.41629	0.614962	0.350852	0.626597	0.409733	0.284765	0.620117	0.513244	0.43655	0.47479	0.93333	0.914961	0.888714	0.731857	0.943974	0.947656	0.726381	0.944886	0.898047	0.88109	-0.4063	1	27718221	TSS1500	chr1:27718892-27719349	N_Shore		NA	Promoter_Associated	cg13380502	0.000130834	0.00373729
CR1	cg05922028	0.179398	0.185165	0.318901	0.371099	0.307892	0.290304	0.380266	0.234306	0.240313	0.278627	0.500862	0.291611	0.459043	0.485595	0.354198	0.587721	0.574712	0.608484	0.513183	0.486156	-0.207529	1	207669334	TSS200;TSS200	chr1:207669637-207670015	N_Shore		NA		cg05922028	0.000132296	0.00375914
OBSCN	cg04850211	0.0611904	0.145402	0.180109	0.108764	0.160293	0.197751	0.185824	0.0887103	0.0432905	0.130148	0.158346	0.511736	0.226208	0.475523	0.145184	0.516887	0.545977	0.560855	0.563154	0.411541	-0.281393	1	228464232	Body;Body	chr1:228463249-228464488	Island		TRUE		cg04850211	0.000134827	0.00380722
OBSCN	cg04850211	0.0611904	0.145402	0.180109	0.108764	0.160293	0.197751	0.185824	0.0887103	0.0432905	0.130148	0.158346	0.511736	0.226208	0.475523	0.145184	0.516887	0.545977	0.560855	0.563154	0.411541	-0.281393	1	228464232	Body;Body	chr1:228463249-228464488	Island		TRUE		cg04850211	0.000134827	0.00380722
GPR3	cg01512026	0.258318	0.628872	0.115284	0.201427	0.297127	0.278633	0.305696	0.366571	0.291784	0.304857	0.813682	0.626424	0.767457	0.894168	0.579926	0.89208	0.894801	0.928271	0.606243	0.778117	-0.47326	1	27718277	TSS1500	chr1:27718892-27719349	N_Shore		TRUE	Promoter_Associated	cg01512026	0.000136995	0.00384297
ILDR2	cg00998438	0.0646832	0.0547174	0.0461716	0.0386123	0.176743	0.0339006	0.0521973	0.032129	0.0401206	0.0599194	0.0732519	0.29422	0.113538	0.19967	0.199717	0.33187	0.279934	0.285686	0.218384	0.221808	-0.161888	1	166890436	Body	chr1:166889776-166890649	Island		NA		cg00998438	0.000137296	0.00384786
FBLIM1	cg13484546	0.0458042	0.0381913	0.0451926	0.0309191	0.0319535	0.0225381	0.0334792	0.0324111	0.0459445	0.0362704	0.0908279	0.126437	0.249885	0.324197	0.0511786	0.0927303	0.0557226	0.280812	0.0951209	0.151879	-0.115609	1	16084939	TSS1500	chr1:16085147-16085862	N_Shore	DMR	NA		cg13484546	0.000137929	0.00386143
CR1	cg00175709	0.0604582	0.0511471	0.131905	0.0457266	0.171168	0.0527903	0.0481281	0.0732383	0.0414427	0.0751116	0.474818	0.0838958	0.201111	0.296815	0.259738	0.176583	0.201033	0.387717	0.0742158	0.239547	-0.164436	1	207670014	Body;Body	chr1:207669637-207670015	Island	DMR	NA		cg00175709	0.000137998	0.00386262
ARHGEF11	cg05126289	0.547131	0.649642	0.553211	0.259934	0.744648	0.717257	0.717609	0.893184	0.796826	0.653271	0.95655	0.769737	0.912184	0.880724	0.94658	0.937024	0.956072	0.920338	0.945176	0.913821	-0.260549	1	156995411	Body;Body				TRUE		cg05126289	0.000140356	0.00390564
PRDM16	cg16265140	0.367757	0.157757	0.407919	0.479779	0.479131	0.33355	0.142771	0.376111	0.384437	0.34769	0.843084	0.535345	0.764442	0.672437	0.44152	0.77779	0.49868	0.742224	0.816031	0.676839	-0.329149	1	3078206	Body;Body	chr1:3080934-3081292	N_Shelf		NA		cg16265140	0.000144519	0.00397819
PRDM16	cg03748986	0.229385	0.156559	0.223401	0.547842	0.215954	0.274202	0.122753	0.244139	0.310854	0.258343	0.571777	0.463612	0.880166	0.625237	0.424144	0.862204	0.649475	0.841775	0.807793	0.680687	-0.422344	1	3340187	Body;Body	chr1:3342012-3342806	N_Shore		NA		cg03748986	0.000145359	0.00399316
CACHD1	cg19304410	0.0481389	0.0607215	0.0413599	0.317559	0.0481229	0.055558	0.0558981	0.0698033	0.0457434	0.082545	0.126635	0.400318	0.111311	0.396651	0.141271	0.500461	0.493673	0.442211	0.210853	0.31371	-0.231165	1	64971188	Body	chr1:64971358-64971604	N_Shore		TRUE	Unclassified_Cell_type_specific	cg19304410	0.000145475	0.00399475
SH2D2A	cg22808351	0.445278	0.0746661	0.269202	0.524711	0.205881	0.177497	0.463621	0.115609	0.129738	0.267356	0.717907	0.516264	0.307749	0.39725	0.577743	0.584641	0.758498	0.550867	0.472109	0.542559	-0.275203	1	156783633	Body;Body;Body;Body;Body	chr1:156783523-156784037	Island		NA	Promoter_Associated	cg22808351	0.000151168	0.00408842
C1orf83	cg08526412	0.0843485	0.0953472	0.0679034	0.0725857	0.107243	0.197212	0.178281	0.0997192	0.043737	0.105153	0.112192	0.382708	0.474108	0.158615	0.0825393	0.384976	0.383223	0.27058	0.179756	0.269855	-0.164702	1	54520114	Body;TSS1500	chr1:54518601-54519299	S_Shore		NA	Promoter_Associated_Cell_type_specific	cg08526412	0.000158084	0.00420497
BCAN	cg10389771	0.526722	0.436961	0.466625	0.107378	0.542062	0.367973	0.547455	0.370359	0.241987	0.400836	0.967633	0.642477	0.900332	0.62702	0.508364	0.933795	0.796038	0.829014	0.928875	0.792616	-0.391781	1	156616779	Body;Body	chr1:156616553-156616946	Island		NA		cg10389771	0.000161152	0.00425527
RFWD2	cg07205154	0.616212	0.556356	0.442694	0.812576	0.562761	0.722285	0.863081	0.606604	0.602175	0.642749	0.90591	0.55213	0.825193	0.901806	0.813837	0.838372	0.900642	0.859696	0.808511	0.8229	-0.18015	1	176147105	Body;Body				NA	Gene_Associated_Cell_type_specific	cg07205154	0.000163626	0.00429546
TNFRSF8	cg10058766	0.361453	0.290994	0.340035	0.803386	0.429999	0.471185	0.346525	0.411044	0.309844	0.418274	0.87312	0.854922	0.599955	0.716051	0.543075	0.804569	0.798612	0.932621	0.888351	0.779031	-0.360757	1	12186079	1stExon;5'UTR;Body				NA		cg10058766	0.000163881	0.00429982
IL12RB2	cg04311496	0.107883	0.0750967	0.12414	0.130833	0.179771	0.205748	0.0604442	0.153929	0.059137	0.121887	0.101125	0.670538	0.583675	0.614188	0.684599	0.6486	0.189847	0.580252	0.877479	0.550034	-0.428147	1	67773719	5'UTR	chr1:67773329-67773767	Island	DMR	TRUE	Promoter_Associated	cg04311496	0.000173965	0.00446099
SMAP2	cg01763916	0.577187	0.0654421	0.54679	0.949623	0.476527	0.540739	0.867502	0.185904	0.647674	0.53971	0.935781	0.920161	0.875222	0.932548	0.908746	0.929874	0.939283	0.851332	0.929322	0.913585	-0.373876	1	40849202	Body				TRUE		cg01763916	0.000174072	0.00446221
CROCC	cg06911110	0.108057	0.207989	0.1285	0.177267	0.164408	0.275961	0.220456	0.246668	0.0893712	0.179853	0.89014	0.621623	0.790029	0.828813	0.566751	0.682399	0.529948	0.340144	0.594053	0.649322	-0.469469	1	17293971	Body	chr1:17292904-17293115	S_Shore		TRUE		cg06911110	0.000180603	0.00456634
GPR3	cg23230486	0.62709	0.679453	0.19934	0.155253	0.34991	0.169315	0.0957392	0.105888	0.262134	0.293791	0.9418	0.852219	0.686622	0.686624	0.636414	0.938817	0.905367	0.903191	0.672898	0.802661	-0.50887	1	27718269	TSS1500	chr1:27718892-27719349	N_Shore		TRUE	Promoter_Associated	cg23230486	0.00018168	0.00458409
C1orf94	cg16348470	0.0340764	0.0238656	0.0929378	0.0354395	0.0527559	0.0376606	0.0405664	0.044104	0.0278817	0.0432542	0.0878461	0.0451695	0.269243	0.0858011	0.25602	0.512324	0.0866132	0.307548	0.197078	0.205294	-0.162039	1	34642609	5'UTR;1stExon;5'UTR	chr1:34642382-34643024	Island		NA		cg16348470	0.000189676	0.0047157
ACOT7	cg16306654	0.337276	0.31984	0.252108	0.410261	0.332732	0.394771	0.462809	0.386623	0.328302	0.358302	0.847694	0.427271	0.737302	0.500251	0.806638	0.73372	0.678458	0.774179	0.477304	0.664757	-0.306455	1	6419767	Body;Body;TSS1500;Body				TRUE	Promoter_Associated	cg16306654	0.000193233	0.00477066
ACOT7	cg16306654	0.337276	0.31984	0.252108	0.410261	0.332732	0.394771	0.462809	0.386623	0.328302	0.358302	0.847694	0.427271	0.737302	0.500251	0.806638	0.73372	0.678458	0.774179	0.477304	0.664757	-0.306455	1	6419767	Body;Body;TSS1500;Body				TRUE	Promoter_Associated	cg16306654	0.000193233	0.00477066
COL16A1	cg26833120	0.498751	0.356569	0.40621	0.583157	0.461909	0.415981	0.552785	0.372134	0.366534	0.446003	0.795507	0.465169	0.510508	0.692498	0.666933	0.654005	0.544412	0.71704	0.551552	0.621958	-0.175955	1	32169568	1stExon;5'UTR	chr1:32169537-32169869	Island		NA	Unclassified	cg26833120	0.000193675	0.00477698
TNFRSF18	cg19237691	0.0811809	0.387175	0.126735	0.0656534	0.408305	0.0987804	0.0780006	0.0867719	0.236719	0.174369	0.185381	0.513332	0.822815	0.543317	0.895689	0.901144	0.112716	0.886774	0.545537	0.600745	-0.426376	1	1141617	Body;Body;Body	chr1:1141670-1142150	N_Shore		NA	Unclassified	cg19237691	0.000194116	0.00478201
EPHB2	cg08264906	0.734959	0.688331	0.467407	0.390229	0.684724	0.651936	0.696415	0.410301	0.690978	0.601698	0.907171	0.579933	0.76495	0.847795	0.905944	0.948809	0.921127	0.941346	0.925234	0.860257	-0.258559	1	23197180	Body;Body				TRUE		cg08264906	0.000194563	0.00478938
GJA5	cg27546670	0.798365	0.526341	0.635004	0.937383	0.571125	0.57424	0.837828	0.765118	0.599923	0.693925	0.930849	0.894364	0.946337	0.945434	0.909431	0.949288	0.904914	0.897566	0.94383	0.924668	-0.230743	1	147246839	TSS1500				NA		cg27546670	0.000204312	0.00493899
DUSP5P	cg20971488	0.578611	0.932894	0.54714	0.17506	0.879324	0.584228	0.668729	0.255601	0.375187	0.555197	0.76336	0.930108	0.962775	0.948099	0.896984	0.936422	0.870647	0.947658	0.951022	0.911897	-0.3567	1	228786295	Body	chr1:228785986-228786204	S_Shore		NA		cg20971488	0.000205207	0.00495632
DUSP5P	cg20971488	0.578611	0.932894	0.54714	0.17506	0.879324	0.584228	0.668729	0.255601	0.375187	0.555197	0.76336	0.930108	0.962775	0.948099	0.896984	0.936422	0.870647	0.947658	0.951022	0.911897	-0.3567	1	228786295	Body	chr1:228785986-228786204	S_Shore		NA		cg20971488	0.000205207	0.00495632
GSTM5	cg25210835	0.239877	0.0711089	0.122495	0.0591367	0.113345	0.0818665	0.505175	0.519651	0.161619	0.208253	0.435464	0.454828	0.726384	0.970708	0.960129	0.969249	0.533885	0.969369	0.928295	0.772034	-0.563782	1	110254828	TSS200				NA		cg25210835	0.000206048	0.00496908
PLEKHA6	cg26895569	0.278502	0.0940726	0.140121	0.117724	0.227146	0.206576	0.0928243	0.11695	0.172149	0.160674	0.590284	0.517801	0.538712	0.611084	0.149046	0.766892	0.142838	0.529497	0.512446	0.484289	-0.323615	1	204329222	TSS200				NA		cg26895569	0.000206223	0.00497209
EPB41	cg25287272	0.697205	0.91432	0.477746	0.764694	0.541225	0.588048	0.566485	0.598852	0.587741	0.637368	0.900741	0.940287	0.942155	0.945867	0.934543	0.781288	0.896676	0.893327	0.655934	0.876758	-0.239389	1	29213233	TSS1500;TSS1500;TSS1500;TSS1500;TSS1500	chr1:29213438-29214300	N_Shore		NA	Promoter_Associated	cg25287272	0.000207515	0.00499501
CSRP1	cg06213484	0.680401	0.697934	0.619234	0.721166	0.734204	0.582603	0.686259	0.682727	0.594235	0.666529	0.829428	0.790344	0.821441	0.823961	0.820741	0.757524	0.826772	0.834615	0.837254	0.815787	-0.149258	1	201462517	Body;Body				TRUE		cg06213484	0.000209792	0.00502789
PCSK9	cg09072162	0.0586287	0.0664977	0.0322892	0.0326902	0.0518592	0.0543578	0.0716261	0.0711912	0.0410451	0.0533539	0.0745714	0.321278	0.0560468	0.140448	0.527787	0.520638	0.159508	0.200065	0.365049	0.262821	-0.209467	1	55505180	TSS200	chr1:55505060-55506015	Island		TRUE		cg09072162	0.000212327	0.00507013
ZNF697	cg19496978	0.0827018	0.181377	0.0686653	0.0998806	0.130904	0.155501	0.180961	0.151799	0.0817297	0.125947	0.669921	0.526089	0.599642	0.523343	0.219325	0.529691	0.246307	0.245392	0.209565	0.418808	-0.292862	1	120174149	5'UTR				TRUE		cg19496978	0.000213511	0.00508461
TSPAN2	cg09811183	0.137858	0.124587	0.0975776	0.343001	0.130022	0.154282	0.136263	0.128964	0.0605345	0.145899	0.693336	0.223736	0.446222	0.332457	0.60461	0.237646	0.50199	0.458359	0.167193	0.407283	-0.261384	1	115631515	Body	chr1:115631850-115632584	N_Shore		NA		cg09811183	0.000215134	0.00510897
ARHGEF10L	cg25979543	0.179124	0.235757	0.442051	0.509201	0.567802	0.585276	0.82142	0.584724	0.435246	0.484511	0.743425	0.624538	0.67232	0.772951	0.801482	0.776179	0.68843	0.838717	0.847725	0.751752	-0.267241	1	17888104	5'UTR				TRUE		cg25979543	0.000220929	0.0051933
GSTM5	cg12858902	0.233629	0.14905	0.218215	0.163493	0.212856	0.124921	0.441512	0.397362	0.130739	0.230197	0.354643	0.454801	0.610172	0.875305	0.54128	0.6458	0.47471	0.568483	0.522982	0.560908	-0.330711	1	110254854	TSS200				NA		cg12858902	0.000228919	0.00532288
MORN1	cg04156483	0.265955	0.260964	0.242582	0.262414	0.220728	0.328004	0.313161	0.511617	0.36165	0.307453	0.899479	0.776804	0.743114	0.822109	0.902289	0.723357	0.583121	0.887438	0.432339	0.752228	-0.444775	1	2254199	Body	chr1:2253723-2254758	Island		TRUE	Unclassified	cg04156483	0.000233335	0.00539312
PRDM16	cg14200569	0.0762052	0.0310025	0.0701415	0.0552186	0.0458528	0.0563122	0.0630219	0.0623832	0.0554895	0.0572919	0.349598	0.639111	0.0748666	0.595373	0.0672807	0.0780418	0.275114	0.681278	0.0959046	0.317396	-0.260104	1	3051925	Body;Body				NA		cg14200569	0.00023332	0.00539312
PLXNA2	cg21144009	0.153397	0.132752	0.0764956	0.151525	0.121505	0.125241	0.104695	0.105906	0.0937584	0.118364	0.91258	0.473069	0.889523	0.794009	0.138896	0.373715	0.855456	0.186639	0.582847	0.578526	-0.460162	1	208281523	Body				TRUE		cg21144009	0.000241369	0.00550715
PCSK9	cg06197377	0.137619	0.0518266	0.154734	0.0487072	0.0923358	0.108726	0.045029	0.0555159	0.066887	0.0845978	0.196302	0.427691	0.0556942	0.581925	0.552439	0.625884	0.61653	0.936561	0.491295	0.498258	-0.41366	1	55505061	TSS200	chr1:55505060-55506015	Island		TRUE		cg06197377	0.00024432	0.00555153
BNIPL	cg12590494	0.480772	0.428811	0.338138	0.501562	0.448951	0.436983	0.473617	0.415838	0.363075	0.431972	0.825063	0.414007	0.795764	0.799771	0.937399	0.720259	0.665507	0.53081	0.469302	0.684209	-0.252237	1	151008411	TSS1500;TSS1500				NA		cg12590494	0.000253858	0.00568554
CR1L	cg03408135	0.105661	0.635764	0.301777	0.117285	0.205479	0.20131	0.12024	0.237347	0.0793407	0.222689	0.918521	0.505399	0.669118	0.926853	0.598455	0.676224	0.673961	0.610806	0.227346	0.645187	-0.422498	1	207842833	Body	chr1:207842805-207843259	Island		NA		cg03408135	0.000256516	0.00572418
RHBG	cg17935233	0.15685	0.155748	0.155184	0.119516	0.152437	0.31198	0.162941	0.152505	0.155476	0.169182	0.548788	0.484659	0.248807	0.548352	0.512219	0.269181	0.222846	0.537711	0.20369	0.397361	-0.228179	1	156338826	TSS200;TSS200	chr1:156338758-156339251	Island		NA		cg17935233	0.000257242	0.00573512
IL12RB2	cg11242303	0.103654	0.118336	0.107638	0.116185	0.120353	0.132904	0.107482	0.118947	0.126506	0.116889	0.096283	0.558574	0.500914	0.49759	0.616577	0.55051	0.11439	0.517439	0.602011	0.450477	-0.333587	1	67773725	5'UTR	chr1:67773329-67773767	Island	DMR	TRUE	Promoter_Associated	cg11242303	0.000260911	0.00579037
ACOT7	cg02995045	0.0573326	0.0599984	0.0772658	0.215159	0.0789817	0.130864	0.098293	0.0949636	0.0423997	0.0950286	0.661224	0.37694	0.156662	0.268457	0.190282	0.728052	0.414713	0.568294	0.187743	0.394707	-0.299679	1	6419906	Body;Body;TSS1500;Body				TRUE	Promoter_Associated	cg02995045	0.000262401	0.00581013
ACOT7	cg02995045	0.0573326	0.0599984	0.0772658	0.215159	0.0789817	0.130864	0.098293	0.0949636	0.0423997	0.0950286	0.661224	0.37694	0.156662	0.268457	0.190282	0.728052	0.414713	0.568294	0.187743	0.394707	-0.299679	1	6419906	Body;Body;TSS1500;Body				TRUE	Promoter_Associated	cg02995045	0.000262401	0.00581013
SSBP3	cg09820244	0.542809	0.612196	0.495484	0.480423	0.635522	0.670517	0.531988	0.646579	0.492915	0.567604	0.911859	0.869171	0.750523	0.85989	0.584107	0.859371	0.93256	0.873277	0.758334	0.822121	-0.254518	1	54790722	Body;Body;Body				TRUE	Unclassified_Cell_type_specific	cg09820244	0.000266226	0.00586246
TNR	cg24861859	0.126371	0.118563	0.179792	0.861741	0.117481	0.30546	0.532583	0.188704	0.242116	0.296979	0.727944	0.497722	0.365338	0.785786	0.868461	0.564314	0.600721	0.854519	0.743881	0.667632	-0.370653	1	175474533	5'UTR				NA		cg24861859	0.000266476	0.00586609
PRDM16	cg24879939	0.240261	0.256835	0.233039	0.71145	0.243762	0.322349	0.259151	0.278005	0.231107	0.30844	0.874172	0.292992	0.693805	0.834268	0.734255	0.412612	0.304438	0.84712	0.7685	0.64024	-0.331801	1	3230647	Body;Body				TRUE		cg24879939	0.00026805	0.00588794
CAMTA1	cg09889997	0.692222	0.556349	0.591454	0.859798	0.773171	0.596137	0.571906	0.814773	0.407787	0.651511	0.889668	0.79712	0.885649	0.825133	0.876813	0.898599	0.776141	0.847109	0.859421	0.850628	-0.199117	1	7692321	Body				NA		cg09889997	0.000273524	0.00596904
KIF26B	cg15561613	0.147195	0.121158	0.136406	0.0971352	0.404571	0.283147	0.37109	0.121224	0.375314	0.228582	0.107451	0.560684	0.658511	0.550699	0.691697	0.82607	0.523393	0.302059	0.623687	0.53825	-0.309668	1	245851610	Body	chr1:245851177-245852514	Island		NA		cg15561613	0.000280792	0.00607394
PVRL4	cg16276523	0.30854	0.232896	0.564756	0.756205	0.386145	0.588588	0.560766	0.711982	0.402112	0.501332	0.727153	0.897135	0.871264	0.525741	0.938747	0.793879	0.945394	0.906514	0.754276	0.817789	-0.316457	1	161049579	Body	chr1:161049346-161049737	Island		NA		cg16276523	0.000290037	0.0062046
IL12RB2	cg15991072	0.0236314	0.0214828	0.0173747	0.036893	0.160383	0.0291924	0.0171804	0.0140324	0.0260413	0.038468	0.0249519	0.458455	0.36325	0.454534	0.230392	0.495595	0.0252498	0.409181	0.420036	0.320183	-0.281715	1	67773404	5'UTR;1stExon	chr1:67773329-67773767	Island	DMR	TRUE	Promoter_Associated	cg15991072	0.000290217	0.00620694
CD164L2	cg09473455	0.721576	0.822169	0.734654	0.772328	0.6836	0.705732	0.524398	0.727241	0.460435	0.68357	0.830717	0.850473	0.807546	0.903419	0.922753	0.898194	0.578763	0.891815	0.788246	0.830214	-0.146644	1	27710155	TSS1500	chr1:27709600-27709831	S_Shore		NA		cg09473455	0.00029052	0.00621015
TNFRSF25	cg02988775	0.814122	0.599503	0.803892	0.637573	0.880344	0.631968	0.94244	0.814881	0.854554	0.775475	0.915316	0.911251	0.887787	0.902095	0.920613	0.913844	0.953704	0.885133	0.948889	0.915403	-0.139928	1	6524642	Body;Body;Body;Body;Body;Body	chr1:6525996-6526228	N_Shore		NA	Promoter_Associated_Cell_type_specific	cg02988775	0.000291411	0.00622235
PCSK9	cg00382944	0.0688825	0.0642063	0.0891022	0.0667775	0.0716861	0.0668873	0.0716395	0.065117	0.0537725	0.0686746	0.0693479	0.303988	0.105334	0.354092	0.225654	0.442864	0.101097	0.456035	0.358912	0.268592	-0.199917	1	55505532	1stExon	chr1:55505060-55506015	Island		TRUE		cg00382944	0.000292555	0.00623757
KCNAB2	cg18192083	0.198539	0.0823474	0.100093	0.0874117	0.150236	0.376014	0.0862037	0.0775552	0.339051	0.166383	0.100783	0.497567	0.570139	0.451878	0.497779	0.540779	0.5065	0.510245	0.557376	0.470339	-0.303955	1	6086254	TSS200;TSS200	chr1:6086244-6086494	Island		TRUE	Promoter_Associated	cg18192083	0.000293924	0.00625705
C1orf173	cg19634242	0.083087	0.084497	0.191276	0.0728528	0.351118	0.145712	0.155411	0.0799411	0.157265	0.146796	0.58977	0.808573	0.623756	0.0977838	0.619761	0.599482	0.312903	0.594681	0.12998	0.486299	-0.339503	1	75138964	Body				NA		cg19634242	0.00029578	0.00628441
C1orf173	cg19695945	0.0674801	0.0751195	0.0852876	0.0852338	0.0521877	0.0921604	0.0867501	0.0775733	0.0742847	0.0773419	0.181045	0.233556	0.110023	0.0952257	0.479399	0.117488	0.400799	0.282331	0.0978289	0.221966	-0.144624	1	75139482	TSS200				NA		cg19695945	0.000298228	0.00631819
PRDM16	cg01261194	0.335509	0.13697	0.367805	0.400931	0.420063	0.339178	0.150922	0.274371	0.350313	0.308451	0.569428	0.476572	0.500369	0.54831	0.461437	0.359902	0.455756	0.592539	0.486561	0.494542	-0.18609	1	3340124	Body;Body	chr1:3342012-3342806	N_Shore		NA		cg01261194	0.000298276	0.00631893
LHX8	cg21009965	0.105698	0.070524	0.0663782	0.0592286	0.130169	0.0506963	0.0695113	0.0684468	0.102426	0.0803421	0.619541	0.188117	0.136842	0.416251	0.097268	0.669817	0.113498	0.8755	0.627315	0.416016	-0.335674	1	75593596	TSS1500	chr1:75595813-75596162	N_Shelf	RDMR	NA		cg21009965	0.000303763	0.00639359
CAMTA1	cg03762572	0.409272	0.387284	0.491914	0.877653	0.680766	0.448247	0.54552	0.790535	0.319287	0.550053	0.855141	0.845351	0.852073	0.874166	0.88675	0.887504	0.860693	0.698929	0.846087	0.845188	-0.295135	1	7692325	Body				NA		cg03762572	0.000309597	0.00647207
IL12RB2	cg20803547	0.0516653	0.0439783	0.0269538	0.0156942	0.142938	0.0338844	0.036569	0.0301402	0.015245	0.0441187	0.020683	0.532015	0.357492	0.498011	0.596903	0.616888	0.047478	0.471109	0.51897	0.406617	-0.362498	1	67773440	5'UTR;1stExon	chr1:67773329-67773767	Island	DMR	TRUE	Promoter_Associated	cg20803547	0.00031481	0.00653771
AKR7A3	cg08917933	0.0184537	0.0343532	0.0255666	0.0263577	0.0354995	0.0857116	0.0569765	0.0291985	0.0235577	0.0372972	0.0450826	0.341213	0.326259	0.161748	0.34162	0.46068	0.0351576	0.29435	0.455227	0.273482	-0.236185	1	19615303	TSS200	chr1:19614998-19615660	Island		NA	Unclassified_Cell_type_specific	cg08917933	0.000317975	0.00657941
GPR25	cg19940077	0.45385	0.138588	0.189627	0.219373	0.272752	0.222816	0.0292729	0.15564	0.101177	0.198122	0.569469	0.181115	0.641321	0.78105	0.624271	0.592827	0.528151	0.832457	0.119103	0.541085	-0.342963	1	200842282	1stExon	chr1:200842196-200843388	Island		NA		cg19940077	0.000319651	0.00660182
C1orf94	cg02656891	0.0360735	0.0252116	0.049653	0.0307785	0.0321394	0.0366225	0.0301743	0.0262537	0.257231	0.0582375	0.0559249	0.0316788	0.0563389	0.2471	0.106288	0.334743	0.104797	0.450186	0.618233	0.22281	-0.164572	1	34642519	5'UTR;TSS200	chr1:34642382-34643024	Island		NA		cg02656891	0.000330791	0.00675433
PCSK9	cg17167852	0.0189049	0.0739707	0.0167607	0.0187404	0.0491033	0.0176606	0.0102819	0.0230782	0.0217412	0.0278047	0.0169842	0.310168	0.18561	0.346016	0.419262	0.509969	0.166608	0.417355	0.420668	0.310293	-0.282489	1	55505189	TSS200	chr1:55505060-55506015	Island		TRUE		cg17167852	0.000332304	0.00677492
MORN1	cg27545787	0.703042	0.515909	0.73147	0.786772	0.774325	0.755369	0.502744	0.571606	0.662446	0.667076	0.729828	0.789285	0.847902	0.845555	0.823241	0.753533	0.748054	0.775405	0.812944	0.79175	-0.124674	1	2316653	Body	chr1:2316353-2316749	Island		NA		cg27545787	0.000338859	0.00686049
DIO1	cg19526600	0.886327	0.590958	0.730233	0.782247	0.94091	0.802475	0.697779	0.902579	0.502185	0.759521	0.943128	0.917905	0.885117	0.957045	0.949116	0.932485	0.888222	0.93071	0.930582	0.926035	-0.166513	1	54360115	1stExon;1stExon;Body;1stExon				NA		cg19526600	0.00034527	0.00695521
TNFSF4	cg21439763	0.199633	0.212569	0.371517	0.120486	0.264202	0.690679	0.25632	0.727942	0.309523	0.350319	0.71361	0.769208	0.763848	0.856613	0.5674	0.593282	0.778768	0.916709	0.405542	0.70722	-0.356901	1	173176366	5'UTR;1stExon				NA		cg21439763	0.000347808	0.00698778
AKR7A2	cg08479603	0.0726459	0.0357237	0.124078	0.0250379	0.129471	0.047084	0.10495	0.0570958	0.103592	0.077742	0.110476	0.282994	0.26396	0.250727	0.213702	0.323272	0.0872823	0.176132	0.286684	0.221692	-0.14395	1	19638460	1stExon;TSS1500;TSS1500;TSS1500	chr1:19638207-19639309	Island		NA		cg08479603	0.000371755	0.00730951
CAMTA1	cg09272923	0.279662	0.0702302	0.451549	0.0821062	0.605487	0.326573	0.328402	0.110823	0.0845047	0.259926	0.291737	0.538189	0.842282	0.426801	0.614507	0.375662	0.79881	0.894328	0.774386	0.617411	-0.357485	1	7730096	Body				TRUE	Unclassified	cg09272923	0.000379871	0.00741206
NDUFS2	cg04263215	0.560385	0.338154	0.526887	0.843757	0.772353	0.534232	0.757946	0.701959	0.537079	0.619195	0.905139	0.910538	0.850641	0.878295	0.896622	0.888401	0.908559	0.923277	0.797762	0.884359	-0.265164	1	161168856	TSS1500;TSS200	chr1:161171809-161172256	N_Shelf		NA		cg04263215	0.000382775	0.00745137
HIVEP3	cg12666727	0.0628259	0.072457	0.0385572	0.119467	0.0438646	0.05783	0.212676	0.0490501	0.0301886	0.076324	0.228787	0.0575573	0.262413	0.468927	0.0469022	0.123468	0.424007	0.261261	0.0390997	0.212491	-0.136167	1	42128487	5'UTR;5'UTR	chr1:42127380-42128632	Island		NA		cg12666727	0.000386182	0.00749126
TTLL10	cg21288685	0.222586	0.452393	0.18882	0.0786629	0.352616	0.229036	0.113237	0.120296	0.186378	0.216003	0.623221	0.641362	0.666589	0.695052	0.167661	0.593822	0.487131	0.786218	0.311889	0.55255	-0.336547	1	1109244	TSS200	chr1:1109314-1110145	N_Shore		TRUE	Unclassified_Cell_type_specific	cg21288685	0.00038829	0.00751504
LAMC2	cg01949993	0.170941	0.250173	0.102956	0.115274	0.149072	0.0799773	0.231576	0.153156	0.141334	0.15494	0.572208	0.311126	0.449681	0.274674	0.941122	0.516664	0.95937	0.334939	0.698155	0.561993	-0.407053	1	183155116	TSS200;TSS200				NA		cg01949993	0.000403988	0.0077215
TTC39A	cg01710361	0.0420935	0.0390243	0.029891	0.0469777	0.0555798	0.0432747	0.0655541	0.0578451	0.0233002	0.0448378	0.178015	0.241831	0.325335	0.211819	0.0605973	0.19377	0.338734	0.0864772	0.0986792	0.192807	-0.147969	1	51769687	Body;Body				TRUE	Unclassified_Cell_type_specific	cg01710361	0.000407074	0.00775708
MFAP2	cg21304454	0.611012	0.608268	0.573856	0.742899	0.818673	0.743734	0.639267	0.520983	0.718269	0.664107	0.912687	0.688337	0.912741	0.905527	0.91954	0.896767	0.906345	0.694382	0.891356	0.858632	-0.194525	1	17302859	Body;Body;Body;Body	chr1:17306551-17307363	N_Shelf		NA	Unclassified_Cell_type_specific	cg21304454	0.000411438	0.00780974
ETNK2	cg00103329	0.834838	0.609123	0.655426	0.600021	0.734175	0.717029	0.692595	0.693751	0.709475	0.694048	0.912811	0.623246	0.841565	0.918429	0.908522	0.854458	0.911374	0.911404	0.634008	0.835091	-0.141043	1	204121923	TSS1500	chr1:204120398-204121109	S_Shore		NA		cg00103329	0.00041164	0.00781167
GLIS1	cg23019565	0.528032	0.408163	0.63309	0.442097	0.609724	0.531047	0.560915	0.688478	0.450644	0.539132	0.920215	0.839125	0.791958	0.924703	0.679712	0.587143	0.679214	0.841286	0.796841	0.784466	-0.245334	1	54144343	5'UTR				TRUE		cg23019565	0.000429283	0.00802843
RERE	cg18645642	0.0807891	0.0910047	0.0926086	0.085536	0.133836	0.0905677	0.106661	0.0767916	0.0495415	0.089704	0.249363	0.12173	0.134924	0.199382	0.285639	0.191987	0.240506	0.278367	0.258549	0.217828	-0.128124	1	8631756	Body;Body				TRUE		cg18645642	0.000432812	0.00806595
TNFRSF18	cg14886269	0.117458	0.196084	0.113951	0.0566769	0.249427	0.31721	0.530478	0.0940967	0.15027	0.20285	0.100382	0.608512	0.724872	0.893967	0.919406	0.828508	0.549821	0.799491	0.441707	0.651852	-0.449002	1	1141927	1stExon;1stExon;1stExon	chr1:1141670-1142150	Island		NA	Unclassified	cg14886269	0.000434659	0.00808661
ILDR2	cg06088759	0.126039	0.103798	0.161407	0.20706	0.487546	0.191318	0.127225	0.0894598	0.0753826	0.174359	0.169491	0.399575	0.58132	0.417876	0.477524	0.5334	0.41104	0.234166	0.507422	0.414646	-0.240286	1	166890644	Body	chr1:166889776-166890649	Island		NA		cg06088759	0.000438802	0.00813393
C1orf86	cg18565264	0.520878	0.626902	0.589637	0.39934	0.72846	0.814622	0.621163	0.692479	0.475898	0.607709	0.888668	0.873389	0.719179	0.888101	0.896525	0.80381	0.643782	0.871808	0.901459	0.831858	-0.224149	1	2140551	TSS1500	chr1:2144199-2144497	N_Shelf		NA		cg18565264	0.000457565	0.0083565
CNKSR1	cg26412358	0.64146	0.828743	0.652246	0.674936	0.629642	0.680413	0.728315	0.65366	0.681029	0.685605	0.869861	0.844373	0.814001	0.863496	0.8562	0.775893	0.812787	0.810797	0.822995	0.830045	-0.14444	1	26503933	TSS200;TSS200				TRUE		cg26412358	0.00046248	0.0084136
ZNF697	cg06814792	0.0790512	0.0910715	0.0607402	0.0604	0.102148	0.14607	0.142159	0.0563006	0.0817339	0.091075	0.693128	0.66631	0.734386	0.473499	0.117091	0.608738	0.111538	0.122515	0.0968267	0.40267	-0.311595	1	120174570	5'UTR			DMR	TRUE		cg06814792	0.000462976	0.00841893
IPO13	cg02835421	0.129701	0.14432	0.138188	0.134602	0.144191	0.149473	0.18156	0.137902	0.126577	0.142946	0.457614	0.13818	0.369274	0.220802	0.4311	0.352523	0.199016	0.247158	0.171836	0.2875	-0.144554	1	44411569	TSS1500	chr1:44412073-44412804	N_Shore		NA	Promoter_Associated	cg02835421	0.000465559	0.00845228
FAM5B	cg19993589	0.060046	0.0591937	0.0430988	0.0527443	0.0621003	0.0736626	0.0632093	0.0485434	0.0645989	0.0585775	0.436943	0.418912	0.0461943	0.131373	0.429105	0.124579	0.0794627	0.433752	0.149163	0.249943	-0.191365	1	177140510	TSS200	chr1:177140120-177140323	S_Shore		TRUE		cg19993589	0.000481821	0.00863995
THBS3	cg16416987	0.786834	0.712526	0.580232	0.599812	0.572789	0.601753	0.736648	0.712646	0.723308	0.669616	0.921831	0.915152	0.875193	0.917406	0.629637	0.872042	0.907097	0.918447	0.62933	0.842904	-0.173287	1	155177561	Body;TSS1500;TSS1500	chr1:155178547-155178980	N_Shore		TRUE	Promoter_Associated	cg16416987	0.000488835	0.00872128
BCAN	cg21475402	0.0996816	0.134055	0.0649316	0.0582953	0.0683454	0.0829293	0.180169	0.0779054	0.306512	0.119203	0.254678	0.599686	0.662521	0.381099	0.0691978	0.514705	0.170695	0.320316	0.508059	0.386773	-0.26757	1	156612140	5'UTR;5'UTR	chr1:156611639-156612447	Island		NA	Unclassified	cg21475402	0.00049124	0.00874843
PTPN7	cg01437204	0.894679	0.756611	0.747037	0.779896	0.810937	0.755591	0.789679	0.690827	0.87653	0.789087	0.9276	0.70226	0.951899	0.931263	0.916374	0.889529	0.927856	0.904605	0.936295	0.898631	-0.109544	1	202130344	TSS1500;TSS1500				NA		cg01437204	0.000491609	0.00875187
CASZ1	cg17158913	0.767513	0.665878	0.719918	0.0423874	0.882634	0.786647	0.738725	0.869032	0.695896	0.685404	0.924255	0.944024	0.953562	0.955329	0.913191	0.94246	0.948326	0.939999	0.949856	0.941223	-0.255819	1	10764886	5'UTR;5'UTR	chr1:10764449-10764925	Island		TRUE		cg17158913	0.000498093	0.00882805
CASZ1	cg17158913	0.767513	0.665878	0.719918	0.0423874	0.882634	0.786647	0.738725	0.869032	0.695896	0.685404	0.924255	0.944024	0.953562	0.955329	0.913191	0.94246	0.948326	0.939999	0.949856	0.941223	-0.255819	1	10764886	5'UTR;5'UTR	chr1:10764449-10764925	Island		TRUE		cg17158913	0.000498093	0.00882805
CASZ1	cg17158913	0.767513	0.665878	0.719918	0.0423874	0.882634	0.786647	0.738725	0.869032	0.695896	0.685404	0.924255	0.944024	0.953562	0.955329	0.913191	0.94246	0.948326	0.939999	0.949856	0.941223	-0.255819	1	10764886	5'UTR;5'UTR	chr1:10764449-10764925	Island		TRUE		cg17158913	0.000498093	0.00882805
G0S2	cg02638691	0.0251017	0.0382157	0.0192755	0.00777986	0.0156119	0.0211714	0.0677604	0.023553	0.0224239	0.0267659	0.0318922	0.387943	0.0784893	0.39798	0.139096	0.398722	0.0437909	0.395619	0.425226	0.255418	-0.228652	1	209849185	Body	chr1:209848443-209849428	Island	DMR	NA	Unclassified_Cell_type_specific	cg02638691	0.000501406	0.00886287
GALNT2	cg03961853	0.373844	0.283839	0.321007	0.567763	0.850766	0.832173	0.539494	0.490942	0.375448	0.515031	0.735421	0.932057	0.920957	0.583843	0.940869	0.912516	0.920158	0.660283	0.929954	0.83734	-0.322309	1	230384989	Body				TRUE		cg03961853	0.000505202	0.00890885
C1orf113	cg02993069	0.591973	0.492088	0.614305	0.488949	0.667257	0.607293	0.576758	0.649466	0.526817	0.579434	0.891422	0.587641	0.915595	0.890824	0.81847	0.904121	0.478212	0.877818	0.763733	0.791982	-0.212548	1	36786777	3'UTR;3'UTR	chr1:36786500-36789402	Island		TRUE		cg02993069	0.000507487	0.00893248
C1orf113	cg02993069	0.591973	0.492088	0.614305	0.488949	0.667257	0.607293	0.576758	0.649466	0.526817	0.579434	0.891422	0.587641	0.915595	0.890824	0.81847	0.904121	0.478212	0.877818	0.763733	0.791982	-0.212548	1	36786777	3'UTR;3'UTR	chr1:36786500-36789402	Island		TRUE		cg02993069	0.000507487	0.00893248
COL16A1	cg13919466	0.0605641	0.053869	0.0492094	0.0705837	0.0785731	0.0685942	0.0760572	0.0429237	0.0596576	0.0622258	0.26009	0.209569	0.144599	0.185559	0.229035	0.0826765	0.212235	0.288816	0.137578	0.194462	-0.132236	1	32135498	Body				TRUE	Unclassified	cg13919466	0.000507647	0.00893413
TNFRSF18	cg04343794	0.216008	0.465796	0.277565	0.0735459	0.6329	0.270421	0.64842	0.378915	0.308242	0.363535	0.651469	0.470697	0.423436	0.835921	0.767779	0.854077	0.835492	0.841162	0.761463	0.715722	-0.352187	1	1142132	TSS200;TSS200;TSS200	chr1:1141670-1142150	Island		NA	Unclassified	cg04343794	0.000516159	0.00903776
GJA5	cg00421368	0.740936	0.581419	0.629906	0.919004	0.63171	0.618698	0.742685	0.778133	0.542241	0.687192	0.907486	0.910057	0.860983	0.865314	0.865451	0.869371	0.826552	0.919668	0.923387	0.883141	-0.195949	1	147231524	5'UTR;5'UTR				NA		cg00421368	0.000529308	0.00918782
TGFBR3	cg23721586	0.221159	0.140243	0.134473	0.210119	0.201282	0.159775	0.277977	0.194056	0.252417	0.199056	0.908253	0.662487	0.837204	0.179555	0.653549	0.859128	0.547457	0.26381	0.818291	0.636637	-0.437581	1	92197531	Body			DMR	TRUE	Unclassified_Cell_type_specific	cg23721586	0.00054441	0.0093616
EPHA10	cg12139725	0.0672877	0.0715566	0.0756368	0.0667752	0.0561133	0.0741449	0.0866673	0.0688416	0.0944951	0.0735021	0.0641118	0.467121	0.490626	0.520492	0.139604	0.528418	0.524771	0.55278	0.249342	0.39303	-0.319528	1	38219781	Body	chr1:38219702-38220012	Island	DMR	NA		cg12139725	0.000549845	0.00942302
EPHA10	cg12139725	0.0672877	0.0715566	0.0756368	0.0667752	0.0561133	0.0741449	0.0866673	0.0688416	0.0944951	0.0735021	0.0641118	0.467121	0.490626	0.520492	0.139604	0.528418	0.524771	0.55278	0.249342	0.39303	-0.319528	1	38219781	Body	chr1:38219702-38220012	Island	DMR	NA		cg12139725	0.000549845	0.00942302
GALE	cg10961323	0.363967	0.646427	0.474363	0.665074	0.546987	0.583536	0.868211	0.490549	0.810327	0.605493	0.889113	0.941004	0.856219	0.719916	0.749483	0.808655	0.923832	0.778235	0.785117	0.827953	-0.222459	1	24127976	TSS1500;TSS1500	chr1:24126799-24127549	S_Shore		NA		cg10961323	0.000558951	0.00952342
GSTM4	cg27182047	0.379649	0.153552	0.353341	0.0968491	0.589593	0.320275	0.268438	0.203859	0.462963	0.31428	0.784684	0.544351	0.611553	0.590909	0.573557	0.218316	0.574871	0.597672	0.553129	0.561005	-0.246725	1	110199061	Body;Body;Body	chr1:110198541-110199127	Island		NA	Promoter_Associated	cg27182047	0.000564596	0.00958416
PAX7	cg06370771	0.0960511	0.0990683	0.0554823	0.0549928	0.0582699	0.0854154	0.0570616	0.0777727	0.0532364	0.0708167	0.0740738	0.519781	0.093489	0.466723	0.837474	0.777517	0.149402	0.424117	0.177414	0.39111	-0.320293	1	18960940	Body;Body;Body	chr1:18962842-18963481	N_Shore		NA	Unclassified_Cell_type_specific	cg06370771	0.000567773	0.0096206
HSPG2	cg03977084	0.611675	0.599235	0.582555	0.793175	0.716144	0.661949	0.687385	0.59912	0.612062	0.651478	0.88395	0.646442	0.636996	0.902535	0.951698	0.84616	0.661893	0.847639	0.85863	0.803994	-0.152516	1	22213801	Body	chr1:22213902-22214119	N_Shore		NA		cg03977084	0.0005751	0.00970141
NBPF9	cg09829573	0.202304	0.0647622	0.0957835	0.0706504	0.244139	0.25701	0.182955	0.0643691	0.260204	0.160242	0.568663	0.268715	0.434179	0.524458	0.345401	0.460901	0.214141	0.372951	0.443443	0.40365	-0.243408	1	144692074	Body				NA		cg09829573	0.000580095	0.00975615
PPCS	cg06346081	0.267831	0.119566	0.18625	0.331795	0.218297	0.102636	0.325144	0.133011	0.0702341	0.194974	0.626417	0.234198	0.628027	0.303723	0.252572	0.345716	0.464111	0.165585	0.153769	0.35268	-0.157706	1	42921584	TSS1500;1stExon;5'UTR;TSS1500;1stExon	chr1:42921716-42922575	N_Shore		NA	Promoter_Associated	cg06346081	0.000587723	0.00983457
PLEKHA6	cg24339032	0.308878	0.2953	0.299001	0.3427	0.389971	0.351483	0.352496	0.363436	0.344565	0.338648	0.495473	0.466212	0.447181	0.637456	0.555093	0.41508	0.33454	0.564626	0.40024	0.479545	-0.140897	1	204329510	TSS1500				NA		cg24339032	0.00059186	0.00987879
C1orf66	cg20156116	0.776436	0.203233	0.582204	0.233373	0.623992	0.608497	0.293184	0.58568	0.649473	0.50623	0.78747	0.508476	0.876146	0.881769	0.924454	0.882471	0.647041	0.791881	0.845374	0.793898	-0.287668	1	156699437	Body;Body	chr1:156698111-156698916	S_Shore		NA	Promoter_Associated_Cell_type_specific	cg20156116	0.00061637	0.0101441
G0S2	cg26050864	0.226194	0.13903	0.109808	0.595037	0.349257	0.368919	0.113375	0.237833	0.162387	0.25576	0.143801	0.568091	0.725126	0.860842	0.600858	0.566657	0.555938	0.611181	0.626068	0.584285	-0.328524	1	209849445	3'UTR	chr1:209848443-209849428	S_Shore		NA		cg26050864	0.000624601	0.0102387
PCSK9	cg13191808	0.0708659	0.085011	0.0650146	0.0758251	0.0633946	0.0689495	0.0886261	0.0639342	0.0624933	0.0715683	0.0632762	0.38423	0.106475	0.108822	0.46465	0.546694	0.115888	0.326751	0.460427	0.286357	-0.214789	1	55505327	1stExon;5'UTR	chr1:55505060-55506015	Island		TRUE		cg13191808	0.000626045	0.0102537
MYOM3	cg06649280	0.42772	0.449676	0.556609	0.411833	0.610307	0.480693	0.936609	0.670461	0.365676	0.545509	0.616818	0.782951	0.895303	0.860456	0.874613	0.902618	0.910948	0.897403	0.913981	0.850566	-0.305056	1	24438781	TSS200				NA	Unclassified	cg06649280	0.000626268	0.0102546
CROCC	cg27582013	0.28086	0.116617	0.100693	0.309087	0.119691	0.0771474	0.15354	0.19951	0.156416	0.168174	0.54878	0.178069	0.204135	0.520545	0.665685	0.250015	0.169741	0.655408	0.501236	0.410401	-0.242228	1	17290228	Body	chr1:17292904-17293115	N_Shelf		NA	Unclassified_Cell_type_specific	cg27582013	0.000637314	0.0103833
PTPRU	cg05694921	0.103339	0.0470001	0.211138	0.115001	0.303742	0.0956543	0.069766	0.0879183	0.169381	0.13366	0.106264	0.407628	0.450038	0.558319	0.888348	0.428735	0.789135	0.515992	0.260424	0.489431	-0.355772	1	29587117	Body;Body;Body	chr1:29587087-29587412	Island		NA	Unclassified_Cell_type_specific	cg05694921	0.000639489	0.0104066
PTPRF	cg10881128	0.425385	0.422346	0.394595	0.703441	0.743243	0.762401	0.879987	0.607902	0.480841	0.602238	0.9774	0.496891	0.916352	0.965963	0.886869	0.875789	0.953578	0.862879	0.83043	0.862906	-0.260668	1	44031826	Body;Body	chr1:44031286-44031853	Island		NA	Unclassified_Cell_type_specific	cg10881128	0.000643435	0.0104501
DUSP27	cg04138112	0.0196531	0.0147012	0.0351345	0.0346931	0.0508052	0.0277347	0.0291597	0.0522403	0.0588696	0.0358879	0.101186	0.0951293	0.38296	0.0491772	0.1029	0.430607	0.0372852	0.121407	0.0468955	0.15195	-0.116062	1	167090618	Body	chr1:167090575-167091010	Island		NA		cg04138112	0.000648052	0.0105005
RHBG	cg13423770	0.393798	0.270702	0.324431	0.338176	0.370223	0.322936	0.518068	0.338186	0.475092	0.372401	0.923494	0.723804	0.889719	0.453392	0.208164	0.627454	0.756013	0.57427	0.789774	0.660676	-0.288275	1	156338775	TSS1500;TSS1500	chr1:156338758-156339251	Island		NA		cg13423770	0.000653088	0.0105518
ZNF697	cg03601828	0.0886743	0.0969493	0.0870247	0.0925241	0.0805307	0.0981699	0.0785553	0.0994108	0.0872591	0.0898998	0.516274	0.354704	0.394382	0.281138	0.0899118	0.393891	0.0997979	0.120839	0.0835217	0.259384	-0.169485	1	120174361	5'UTR				TRUE		cg03601828	0.000660301	0.0106245
KISS1	cg12731349	0.0699689	0.0722279	0.0915935	0.0746408	0.0590041	0.054824	0.118741	0.0484969	0.244694	0.0926879	0.218847	0.232618	0.176652	0.181269	0.331484	0.0846371	0.143712	0.201976	0.325253	0.210716	-0.118028	1	204159619	Body	chr1:204159598-204159833	Island		TRUE	Unclassified_Cell_type_specific	cg12731349	0.000660794	0.0106307
PTP4A2	cg16401270	0.0712086	0.0706049	0.0287856	0.226869	0.257848	0.150072	0.112009	0.0522908	0.154288	0.124886	0.529258	0.152454	0.360796	0.310656	0.297809	0.475979	0.164866	0.217231	0.198611	0.300851	-0.175965	1	32404469	TSS1500;TSS1500	chr1:32403387-32404382	S_Shore		NA	Promoter_Associated	cg16401270	0.000670807	0.0107358
PRDM16	cg00254258	0.832134	0.943711	0.694467	0.576415	0.750777	0.747527	0.943009	0.481636	0.658781	0.736495	0.956357	0.933182	0.953088	0.889296	0.839265	0.882209	0.924792	0.953448	0.921036	0.916963	-0.180468	1	3105189	Body;Body	chr1:3104956-3105253	Island		NA		cg00254258	0.000677684	0.0108065
MYOM3	cg20254361	0.633303	0.648866	0.812016	0.625441	0.750607	0.698065	0.90381	0.846555	0.52166	0.715591	0.69398	0.885083	0.86891	0.90583	0.883905	0.888802	0.893833	0.901317	0.902554	0.869357	-0.153766	1	24438778	TSS200				NA	Unclassified	cg20254361	0.000680248	0.0108345
LAMC2	cg05929019	0.201677	0.391163	0.0876791	0.10085	0.179772	0.0638546	0.159156	0.165756	0.433654	0.198174	0.557488	0.454291	0.388946	0.200064	0.897861	0.399893	0.53559	0.361534	0.650446	0.494013	-0.295839	1	183155154	TSS200;TSS200				NA		cg05929019	0.000682212	0.0108562
QSOX1	cg04108706	0.874312	0.796509	0.693532	0.375123	0.719635	0.603368	0.791391	0.614485	0.723936	0.688032	0.915386	0.782095	0.836562	0.85023	0.840429	0.896979	0.866904	0.880611	0.884312	0.861501	-0.173469	1	180126520	Body;Body	chr1:180123555-180124584	S_Shore		NA		cg04108706	0.000686048	0.0108994
ETNK2	cg27428520	0.0517042	0.0557721	0.0343243	0.0382717	0.0503343	0.0565761	0.0447148	0.0396222	0.0410901	0.0458233	0.408575	0.0684103	0.252853	0.0507799	0.0613034	0.158857	0.121145	0.0516792	0.223462	0.155229	-0.109406	1	204100192	3'UTR				TRUE		cg27428520	0.000686686	0.0109067
AJAP1	cg12065138	0.155531	0.168417	0.0857388	0.154969	0.079225	0.148813	0.245092	0.189132	0.0504459	0.141929	0.199156	0.717737	0.275316	0.142743	0.200088	0.504023	0.266987	0.312594	0.240807	0.317717	-0.175788	1	4771201	Body;Body	chr1:4771652-4772545	N_Shore		NA		cg12065138	0.000700088	0.0110451
MIB2	cg23430652	0.618053	0.805286	0.562598	0.596997	0.549404	0.598048	0.724261	0.708183	0.632646	0.643942	0.759649	0.774477	0.785863	0.781724	0.700977	0.745864	0.740649	0.785655	0.810593	0.76505	-0.121109	1	1565027	Body;Body;Body;Body;Body;Body	chr1:1564421-1570006	Island		NA		cg23430652	0.000703265	0.0110801
AKR7A3	cg05937630	0.0256853	0.0150694	0.0269006	0.0304325	0.0300053	0.0272902	0.0175206	0.0298632	0.0658283	0.0298439	0.0301417	0.337987	0.155153	0.127291	0.016555	0.342441	0.0723587	0.383793	0.339875	0.200622	-0.170778	1	19615480	TSS1500	chr1:19614998-19615660	Island		NA	Unclassified_Cell_type_specific	cg05937630	0.000720479	0.0112618
PRDM16	cg17511251	0.349759	0.844949	0.519748	0.719267	0.547756	0.531835	0.886207	0.38452	0.499237	0.587031	0.719635	0.915518	0.68078	0.909819	0.886818	0.876111	0.87482	0.523176	0.666249	0.783658	-0.196628	1	3070737	Body;Body	chr1:3071899-3072239	N_Shore		NA		cg17511251	0.000720556	0.0112627
GSTM5	cg14377951	0.307238	0.547325	0.294231	0.201736	0.355147	0.338544	0.569193	0.532386	0.471752	0.40195	0.569195	0.536683	0.741469	0.86321	0.840128	0.860615	0.346769	0.883916	0.84113	0.720346	-0.318396	1	110254896	1stExon;5'UTR				NA		cg14377951	0.000733016	0.0113921
CR1	cg10021878	0.0536162	0.0427793	0.174911	0.0317727	0.135043	0.0235083	0.0321688	0.155049	0.0397895	0.0765153	0.437902	0.119332	0.173955	0.419955	0.202914	0.487501	0.41172	0.434332	0.0650131	0.305847	-0.229332	1	207669922	Body;Body	chr1:207669637-207670015	Island	DMR	NA		cg10021878	0.000743258	0.0114971
THBS3	cg25912717	0.0662274	0.0724381	0.0541509	0.0709337	0.0763058	0.112321	0.0713742	0.0992135	0.0614858	0.07605	0.0868631	0.495878	0.383463	0.257828	0.116054	0.0780421	0.486323	0.381305	0.379413	0.29613	-0.22008	1	155176951	Body	chr1:155178547-155178980	N_Shore		TRUE	Promoter_Associated	cg25912717	0.000781842	0.0118955
NLRP3	cg19023876	0.340804	0.193891	0.157433	0.229757	0.246346	0.312737	0.336197	0.360763	0.0776622	0.250621	0.523389	0.416037	0.609154	0.447651	0.944345	0.594394	0.486173	0.571414	0.313034	0.545066	-0.294444	1	247611931	3'UTR;3'UTR;3'UTR;3'UTR;3'UTR	chr1:247614695-247614944	N_Shelf		NA		cg19023876	0.00078644	0.0119411
MMEL1	cg00980319	0.0880203	0.126904	0.163188	0.0697151	0.0671764	0.0997137	0.0568911	0.103398	0.062838	0.0930939	0.0890584	0.159374	0.62203	0.21857	0.683753	0.506946	0.0962852	0.768719	0.138413	0.364794	-0.2717	1	2560884	Body	chr1:2559892-2561055	Island		NA		cg00980319	0.000792538	0.0120003
VPS13D	cg15929771	0.203867	0.256468	0.145486	0.241439	0.212646	0.291204	0.249144	0.176413	0.135091	0.212417	0.380807	0.253533	0.251929	0.470415	0.291803	0.530643	0.387631	0.383123	0.293254	0.360349	-0.147931	1	12466185	Body;Body				TRUE		cg15929771	0.000796688	0.0120429
FAM163A	cg00008036	0.0545862	0.0444753	0.0706526	0.0518034	0.0672061	0.167702	0.0718523	0.0544564	0.0491368	0.0702078	0.48886	0.440451	0.0742234	0.372755	0.0903394	0.223291	0.512022	0.071344	0.0652006	0.259832	-0.189624	1	179712091	TSS1500	chr1:179711947-179713951	Island	DMR	NA	Unclassified_Cell_type_specific	cg00008036	0.000802719	0.0121047
STMN1	cg11709544	0.2169	0.117416	0.326833	0.898548	0.281814	0.578621	0.227817	0.210879	0.383327	0.360239	0.944905	0.878458	0.910901	0.542567	0.936273	0.894365	0.576302	0.846402	0.593503	0.79152	-0.43128	1	26233404	TSS1500;TSS1500;TSS1500;TSS200	chr1:26231950-26233624	Island		NA		cg11709544	0.000802696	0.0121047
STMN1	cg11709544	0.2169	0.117416	0.326833	0.898548	0.281814	0.578621	0.227817	0.210879	0.383327	0.360239	0.944905	0.878458	0.910901	0.542567	0.936273	0.894365	0.576302	0.846402	0.593503	0.79152	-0.43128	1	26233404	TSS1500;TSS1500;TSS1500;TSS200	chr1:26231950-26233624	Island		NA		cg11709544	0.000802696	0.0121047
GNG12	cg13184736	0.0397001	0.0554456	0.0188838	0.0254266	0.0781159	0.0450878	0.031019	0.0441273	0.0291505	0.040773	0.406402	0.0521346	0.252226	0.0661886	0.506155	0.39014	0.0460042	0.0405083	0.0750007	0.203862	-0.163089	1	68299409	TSS1500	chr1:68298371-68299315	S_Shore		NA		cg13184736	0.00081368	0.0122134
IL12RB2	cg00993824	0.0610116	0.588599	0.0734426	0.0556536	0.120881	0.0620845	0.0630026	0.0872912	0.037435	0.127711	0.114635	0.398045	0.466352	0.458022	0.469929	0.505998	0.0707319	0.375642	0.383013	0.360263	-0.232552	1	67773175	5'UTR;1stExon	chr1:67773329-67773767	N_Shore	DMR	TRUE	Promoter_Associated	cg00993824	0.000816913	0.0122461
PRDM16	cg00894041	0.747685	0.83746	0.751994	0.91179	0.893893	0.793207	0.492675	0.900284	0.606826	0.770646	0.896591	0.886277	0.898262	0.916798	0.951346	0.864334	0.879219	0.89115	0.910651	0.899403	-0.128757	1	3191883	Body;Body	chr1:3195376-3196052	N_Shelf		NA		cg00894041	0.000824313	0.0123148
NHLH1	cg26875665	0.439734	0.77063	0.475905	0.502035	0.27617	0.421655	0.721535	0.482005	0.469548	0.50658	0.803582	0.748148	0.69859	0.508279	0.474235	0.7701	0.861841	0.759181	0.826559	0.716724	-0.210144	1	160340708	Body	chr1:160340604-160340843	Island		NA		cg26875665	0.000854896	0.0126122
GSTM5	cg22864244	0.454363	0.159067	0.338934	0.525719	0.535935	0.365948	0.287351	0.555821	0.324932	0.39423	0.457045	0.429781	0.712745	0.768683	0.822969	0.661242	0.516548	0.676881	0.758757	0.644961	-0.250731	1	110255096	Body				NA		cg22864244	0.000864406	0.0127025
IRF6	cg16030177	0.155476	0.253747	0.120143	0.226989	0.0655438	0.0856774	0.297396	0.116068	0.249708	0.174528	0.559865	0.164355	0.611608	0.546387	0.576481	0.359579	0.283192	0.550043	0.272295	0.435978	-0.261451	1	209979111	5'UTR	chr1:209979316-209979666	N_Shore		NA		cg16030177	0.000871074	0.0127705
FHL3	cg21680719	0.245927	0.0691632	0.08292	0.599613	0.108356	0.0809413	0.0380451	0.0782986	0.109969	0.157026	0.46749	0.272519	0.286804	0.381976	0.270963	0.344399	0.0452136	0.533161	0.459651	0.340242	-0.183216	1	38466677	5'UTR	chr1:38470617-38471396	N_Shelf		TRUE		cg21680719	0.000884101	0.0128953
MYSM1	cg03768925	0.0383807	0.0202554	0.0209704	0.0582377	0.503279	0.0324279	0.0258459	0.0361406	0.0207096	0.0840275	0.556189	0.484997	0.32769	0.399321	0.0554424	0.656225	0.091943	0.663332	0.133058	0.374244	-0.290217	1	59165685	1stExon				NA	Promoter_Associated	cg03768925	0.000900187	0.0130512
ABCA4	cg01922613	0.258301	0.204821	0.164432	0.621427	0.12251	0.131423	0.425143	0.234215	0.127463	0.254415	0.905075	0.820827	0.630437	0.416949	0.932215	0.611753	0.294708	0.519529	0.601061	0.636951	-0.382536	1	94560851	Body				TRUE		cg01922613	0.000918665	0.0132326
CAMTA1	cg06800235	0.404838	0.46699	0.340083	0.9213	0.550625	0.338281	0.081401	0.793391	0.127541	0.447161	0.904922	0.898782	0.310336	0.897454	0.880615	0.917477	0.895539	0.745588	0.925557	0.819586	-0.372424	1	7692367	Body				NA		cg06800235	0.000919615	0.0132407
VANGL1	cg04880253	0.758884	0.173576	0.593606	0.226981	0.721234	0.65468	0.592496	0.717184	0.633593	0.563582	0.90717	0.597089	0.696088	0.628937	0.931402	0.943045	0.93346	0.715029	0.784764	0.792998	-0.229417	1	116219479	Body				TRUE		cg04880253	0.000920117	0.0132452
ECE1	cg04236915	0.165328	0.206453	0.166063	0.268627	0.136254	0.189726	0.356025	0.231517	0.282542	0.222504	0.502404	0.411956	0.778877	0.380394	0.553417	0.507625	0.632492	0.194081	0.64157	0.511424	-0.28892	1	21578831	Body;Body;Body;Body				TRUE		cg04236915	0.00092588	0.0133033
EFNA1	cg16677112	0.696581	0.367998	0.57581	0.61977	0.316673	0.51821	0.394235	0.443949	0.564477	0.499745	0.737033	0.71651	0.928735	0.732092	0.608105	0.85674	0.658528	0.634948	0.910104	0.753644	-0.253899	1	155103905	Body;Body	chr1:155098434-155100451	S_Shelf		NA		cg16677112	0.000930274	0.0133475
ZMYM4	cg21199093	0.135301	0.248624	0.149202	0.574507	0.204411	0.302386	0.477267	0.194885	0.170069	0.272961	0.565265	0.360119	0.343776	0.601337	0.662053	0.526587	0.51081	0.699192	0.441674	0.523424	-0.250462	1	35836009	Body				TRUE		cg21199093	0.000937895	0.0134188
KCNN3	cg09359103	0.0818748	0.0960024	0.231907	0.0672554	0.158116	0.204297	0.139513	0.154704	0.170241	0.144879	0.845428	0.0804648	0.460571	0.518519	0.132057	0.514159	0.475822	0.480443	0.512694	0.446684	-0.301805	1	154839909	Body				NA	Unclassified	cg09359103	0.00100383	0.0140464
PDE4B	cg06160606	0.818327	0.416015	0.396859	0.634106	0.80469	0.72106	0.487471	0.644991	0.546769	0.60781	0.889289	0.677558	0.759389	0.919386	0.937507	0.888326	0.895915	0.919009	0.725124	0.845722	-0.237913	1	66831593	Body;Body;Body;Body				TRUE		cg06160606	0.00100798	0.0140829
ACAP3	cg22161575	0.174784	0.413706	0.248612	0.190492	0.358627	0.372408	0.284722	0.267776	0.321802	0.292548	0.613133	0.501354	0.486841	0.393428	0.462893	0.479987	0.215664	0.402379	0.565911	0.457955	-0.165407	1	1229112	Body	chr1:1228780-1230163	Island		NA		cg22161575	0.00103178	0.0143219
GPR25	cg21870884	0.105077	0.122325	0.0891579	0.0879924	0.0827584	0.0580994	0.0833382	0.0783044	0.0650557	0.0857898	0.120553	0.160871	0.305389	0.232247	0.438124	0.183299	0.167783	0.225117	0.169316	0.222522	-0.136732	1	200842429	1stExon	chr1:200842196-200843388	Island		NA		cg21870884	0.00104122	0.0144073
PRDM16	cg23609682	0.346543	0.540849	0.437631	0.890405	0.574017	0.443798	0.535654	0.391369	0.366801	0.503007	0.856682	0.902288	0.890008	0.678623	0.815031	0.825214	0.654764	0.805002	0.914104	0.815746	-0.312739	1	3070786	Body;Body	chr1:3071899-3072239	N_Shore		NA		cg23609682	0.00106598	0.0146248
AKR7A3	cg17594860	0.0217505	0.042375	0.0217979	0.0312643	0.0436128	0.0614153	0.0613054	0.0341518	0.0295119	0.0385761	0.042619	0.437197	0.539709	0.35887	0.0584863	0.540532	0.0465121	0.436974	0.438368	0.322141	-0.283565	1	19615358	TSS200	chr1:19614998-19615660	Island		NA	Unclassified_Cell_type_specific	cg17594860	0.0010717	0.0146718
NES	cg12636369	0.116713	0.0865716	0.0816655	0.143232	0.0843811	0.091205	0.131013	0.110849	0.0691231	0.101639	0.188852	0.146473	0.106958	0.42251	0.818773	0.555364	0.219714	0.183205	0.563546	0.356155	-0.254516	1	156646635	1stExon	chr1:156646292-156647260	Island		NA		cg12636369	0.00108032	0.0147532
RNPEP	cg20674658	0.68365	0.695363	0.466281	0.58365	0.417035	0.571977	0.487582	0.511776	0.349673	0.529665	0.757616	0.854272	0.610238	0.768694	0.831449	0.850862	0.519856	0.610678	0.691052	0.721635	-0.19197	1	201969012	Body				NA	Gene_Associated	cg20674658	0.00108279	0.0147756
RCSD1	cg16410524	0.858701	0.758139	0.587668	0.275981	0.696574	0.609495	0.811365	0.606812	0.298256	0.611443	0.848217	0.869395	0.922966	0.892534	0.905539	0.850257	0.839444	0.907818	0.87363	0.878867	-0.267423	1	167604788	Body				TRUE		cg16410524	0.00109038	0.0148509
PTGFRN	cg08361238	0.179056	0.191662	0.1344	0.3632	0.201779	0.297704	0.227792	0.264748	0.161685	0.22467	0.605774	0.322111	0.657379	0.521961	0.277054	0.519192	0.281966	0.344245	0.8637	0.488153	-0.263484	1	117452304	TSS1500	chr1:117452203-117453452	Island		NA		cg08361238	0.00109095	0.0148561
MAP7D1	cg01501018	0.512291	0.613424	0.549068	0.402743	0.737148	0.582059	0.618885	0.716392	0.502264	0.581586	0.955485	0.478206	0.916369	0.616393	0.957648	0.807466	0.602366	0.927537	0.863737	0.79169	-0.210104	1	36641837	Body	chr1:36641756-36642461	Island		TRUE		cg01501018	0.00109353	0.01488
COL24A1	cg07143532	0.0133276	0.022481	0.0292164	0.0667218	0.0466737	0.0377516	0.0472373	0.0137657	0.021284	0.0331621	0.0245996	0.310955	0.0851651	0.219146	0.0250742	0.733198	0.606527	0.180814	0.238447	0.269325	-0.236163	1	86621354	Body	chr1:86621278-86622871	Island	DMR	TRUE		cg07143532	0.00112384	0.0151582
MAP7D1	cg08458912	0.731809	0.854079	0.683648	0.845239	0.681451	0.794412	0.901907	0.8369	0.60458	0.770447	0.917239	0.849788	0.708592	0.911529	0.874134	0.88773	0.942214	0.938656	0.853767	0.875961	-0.105514	1	36644235	Body	chr1:36643955-36644327	Island		NA		cg08458912	0.00112417	0.0151618
SLC2A5	cg09859080	0.537462	0.938598	0.468247	0.0357753	0.69198	0.500762	0.175725	0.470609	0.784917	0.511564	0.678973	0.942934	0.952998	0.636847	0.966957	0.696475	0.353761	0.954534	0.91312	0.788511	-0.276947	1	9099754	Body;Body	chr1:9099280-9100513	Island		NA		cg09859080	0.00112909	0.0152062
TNFRSF18	cg15706223	0.0948672	0.55774	0.160454	0.0911683	0.228692	0.168813	0.532314	0.122011	0.225768	0.242425	0.179542	0.569471	0.875901	0.607067	0.892054	0.946098	0.519376	0.927054	0.722858	0.693269	-0.450844	1	1141934	1stExon;1stExon;1stExon	chr1:1141670-1142150	Island		NA	Unclassified	cg15706223	0.00112965	0.0152121
C1orf192	cg12486814	0.210215	0.160951	0.168483	0.196709	0.252202	0.208946	0.193009	0.201133	0.285404	0.208561	0.751437	0.456261	0.26557	0.398717	0.244482	0.377283	0.35938	0.544656	0.257482	0.406141	-0.19758	1	161337703	TSS200				NA	Unclassified	cg12486814	0.00113089	0.0152237
PRDM16	cg23950223	0.531109	0.216101	0.497488	0.779842	0.424945	0.496192	0.531004	0.433548	0.317511	0.469749	0.849537	0.777405	0.859961	0.437193	0.865988	0.6602	0.849077	0.800487	0.864802	0.77385	-0.304101	1	3113088	Body;Body	chr1:3111579-3111909	S_Shore		NA		cg23950223	0.00114736	0.015368
HIVEP3	cg19778462	0.386237	0.210871	0.300841	0.464987	0.283868	0.349356	0.275858	0.480895	0.336283	0.343244	0.460352	0.430815	0.526361	0.649877	0.478106	0.457089	0.473254	0.510492	0.350137	0.481832	-0.138588	1	41976072	3'UTR;3'UTR				NA		cg19778462	0.00116474	0.0155159
MXRA8	cg14270725	0.298692	0.143347	0.299955	0.0619908	0.129	0.34736	0.52593	0.0852486	0.379439	0.252329	0.121437	0.550973	0.482521	0.937991	0.524834	0.829584	0.912292	0.843473	0.624236	0.647482	-0.395153	1	1289806	Body	chr1:1289707-1291126	Island		TRUE		cg14270725	0.00116605	0.0155283
USP24	cg24251441	0.766188	0.944907	0.884814	0.629922	0.896718	0.92089	0.746239	0.795326	0.549564	0.79273	0.956726	0.922876	0.875996	0.943678	0.942329	0.96087	0.82238	0.942267	0.951412	0.924282	-0.131552	1	55634126	Body				TRUE		cg24251441	0.00117699	0.01562
ITPKB	cg12221970	0.758086	0.886128	0.593662	0.665764	0.489939	0.617437	0.697503	0.797599	0.809884	0.701778	0.963184	0.908259	0.945489	0.881498	0.940657	0.862233	0.920392	0.940753	0.942191	0.92274	-0.220962	1	226884832	Body				TRUE	Unclassified_Cell_type_specific	cg12221970	0.00119565	0.0157964
WNT3A	cg13226669	0.134043	0.0851269	0.115212	0.065465	0.057004	0.226062	0.0975739	0.369523	0.0601564	0.134463	0.492031	0.131377	0.484519	0.219066	0.221133	0.671125	0.0861013	0.365102	0.524654	0.355012	-0.220549	1	228197109	Body	chr1:228194096-228196512	S_Shore		NA	Unclassified_Cell_type_specific	cg13226669	0.00119766	0.0158122
MRTO4	cg07312601	0.197368	0.106771	0.0667096	0.120359	0.100606	0.260822	0.493341	0.0936584	0.397201	0.204093	0.593255	0.494457	0.477938	0.352654	0.18645	0.531103	0.876475	0.127457	0.690162	0.481106	-0.277013	1	19583887	Body				NA	Gene_Associated_Cell_type_specific	cg07312601	0.00121442	0.0159588
COL16A1	cg05003322	0.328635	0.185731	0.250351	0.367655	0.353184	0.278721	0.397952	0.30082	0.360113	0.313685	0.892188	0.382802	0.384019	0.541279	0.385136	0.499052	0.45254	0.4791	0.534653	0.505641	-0.191956	1	32169706	1stExon;5'UTR	chr1:32169537-32169869	Island		NA	Unclassified	cg05003322	0.00121663	0.0159785
PAQR6	cg26541780	0.687583	0.700579	0.615848	0.892795	0.651432	0.690766	0.809347	0.809021	0.649499	0.722986	0.923708	0.87327	0.953388	0.963677	0.896355	0.790948	0.822487	0.729993	0.927238	0.875674	-0.152688	1	156217981	TSS200;TSS200	chr1:156215368-156215899	S_Shelf		NA		cg26541780	0.00122677	0.0160619
SPOCD1	cg05944260	0.0790498	0.232018	0.107582	0.185597	0.113386	0.0636075	0.0653272	0.0803871	0.166191	0.121461	0.390196	0.414188	0.28758	0.349171	0.124951	0.521975	0.0698092	0.276728	0.466383	0.322331	-0.20087	1	32264223	Body				TRUE		cg05944260	0.00122831	0.0160724
NFIA	cg09062708	0.0557189	0.0679666	0.0632555	0.0525644	0.110015	0.0887604	0.0836955	0.0635612	0.0885182	0.074895	0.679925	0.135065	0.18945	0.500574	0.346113	0.191288	0.916952	0.497517	0.200869	0.406417	-0.331522	1	61649907	Body;Body;Body;Body				TRUE		cg09062708	0.00124311	0.0162051
TNR	cg14430141	0.12279	0.663482	0.0845062	0.0640332	0.113325	0.146478	0.0733909	0.0802244	0.0509178	0.155461	0.0906532	0.452323	0.191656	0.596607	0.566869	0.526955	0.575858	0.304592	0.538215	0.427081	-0.27162	1	175568377	5'UTR	chr1:175568376-175568808	Island		NA		cg14430141	0.00126788	0.0164263
COL16A1	cg23305408	0.278988	0.165285	0.238261	0.248916	0.350949	0.27158	0.316177	0.226797	0.330986	0.269771	0.623846	0.242333	0.334021	0.661728	0.481188	0.569773	0.412498	0.350868	0.355875	0.448014	-0.178243	1	32169701	1stExon;5'UTR	chr1:32169537-32169869	Island		NA	Unclassified	cg23305408	0.00129218	0.0166454
ECE1	cg19165640	0.201816	0.250325	0.209526	0.210215	0.226008	0.124081	0.21691	0.199085	0.374113	0.223564	0.570258	0.541886	0.371442	0.164354	0.450636	0.238849	0.522752	0.300974	0.289328	0.383387	-0.159822	1	21661813	Body				TRUE	Promoter_Associated	cg19165640	0.00130033	0.0167168
VWA1	cg06786804	0.82227	0.494536	0.814489	0.825201	0.819842	0.794644	0.783212	0.704625	0.751238	0.756673	0.907988	0.905133	0.908496	0.815888	0.802124	0.848092	0.877609	0.894785	0.892971	0.872565	-0.115892	1	1377938	3'UTR;3'UTR	chr1:1374461-1375584	S_Shelf		NA		cg06786804	0.00130361	0.0167485
DVL1	cg06646682	0.870065	0.320071	0.754895	0.599386	0.824978	0.679708	0.726322	0.894626	0.725284	0.710593	0.913541	0.889096	0.806094	0.903506	0.919394	0.958427	0.917817	0.922899	0.886146	0.90188	-0.191287	1	1273442	Body	chr1:1271425-1272074	S_Shore		NA		cg06646682	0.00130735	0.0167781
KCNAB2	cg00223046	0.287061	0.138611	0.492662	0.116059	0.651435	0.498688	0.169453	0.398301	0.43927	0.354615	0.765329	0.481045	0.736235	0.596057	0.597641	0.594905	0.301831	0.660042	0.728708	0.606866	-0.252251	1	6130188	Body;Body	chr1:6131635-6131985	N_Shore		NA		cg00223046	0.00133225	0.0169896
ADORA1	cg19678564	0.584257	0.2406	0.71687	0.526681	0.735208	0.761405	0.395676	0.704724	0.472521	0.570882	0.854945	0.777167	0.642834	0.849645	0.826771	0.831543	0.854155	0.816869	0.85387	0.811978	-0.241095	1	203115918	Body;Body				TRUE		cg19678564	0.00134646	0.0171141
ECE1	cg16603916	0.258599	0.302155	0.256826	0.453139	0.249568	0.292986	0.340826	0.312724	0.353512	0.31337	0.6696	0.268459	0.457665	0.588373	0.83589	0.485823	0.672626	0.556074	0.282487	0.535222	-0.221851	1	21615863	Body;Body;Body	chr1:21616380-21617101	N_Shore		NA		cg16603916	0.00134806	0.0171277
AMPD2	cg16140253	0.696979	0.610381	0.432122	0.325994	0.763283	0.544171	0.832086	0.536964	0.627006	0.596554	0.72118	0.828991	0.631404	0.755354	0.88181	0.584852	0.839916	0.786318	0.854276	0.7649	-0.168346	1	110166563	Body;Body;TSS1500	chr1:110162464-110162716	S_Shelf		NA	Promoter_Associated	cg16140253	0.00138356	0.017434
MYSM1	cg13168746	0.0647802	0.0584348	0.0464858	0.0860252	0.45926	0.0887149	0.0790265	0.0475835	0.0478318	0.108683	0.584426	0.520965	0.235392	0.542912	0.115408	0.563452	0.0823746	0.718988	0.209567	0.397054	-0.288371	1	59165508	Body				NA	Promoter_Associated	cg13168746	0.0013842	0.0174386
CYP2J2	cg07430760	0.0725812	0.0852392	0.0927487	0.0744812	0.355737	0.218437	0.100261	0.0687789	0.104852	0.130346	0.0627243	0.532752	0.0950239	0.459762	0.401365	0.277078	0.534097	0.471712	0.500668	0.370576	-0.24023	1	60392340	1stExon	chr1:60392272-60392583	Island		TRUE	NonGene_Associated_Cell_type_specific	cg07430760	0.00139186	0.0175042
FAM132A	cg06443533	0.0933481	0.312782	0.0828327	0.0831964	0.138706	0.12168	0.0436174	0.0410233	0.176602	0.121532	0.222466	0.618906	0.462994	0.17341	0.0561327	0.652616	0.143877	0.208608	0.395857	0.326096	-0.204564	1	1182424	TSS1500	chr1:1181756-1182470	Island		NA	Unclassified_Cell_type_specific	cg06443533	0.00140092	0.0175808
CACHD1	cg20876010	0.653899	0.859244	0.518768	0.875609	0.638777	0.565866	0.450228	0.514753	0.625799	0.63366	0.873771	0.891835	0.802015	0.688812	0.801086	0.851829	0.839349	0.914566	0.909096	0.841373	-0.207713	1	64971752	Body	chr1:64971358-64971604	S_Shore		TRUE	Unclassified_Cell_type_specific	cg20876010	0.00142232	0.0177747
HES3	cg20157525	0.0674971	0.0670407	0.0896146	0.0533832	0.0604444	0.0775049	0.0572267	0.0732935	0.0791072	0.0694569	0.0890587	0.493972	0.24554	0.670401	0.152466	0.251017	0.569436	0.320171	0.114365	0.322936	-0.253479	1	6304217	TSS200	chr1:6305148-6306463	N_Shore		NA		cg20157525	0.00143887	0.0179127
LHX8	cg01005080	0.112963	0.229518	0.301267	0.482528	0.609416	0.320404	0.253399	0.317236	0.132282	0.306557	0.116475	0.418033	0.654018	0.692409	0.679413	0.715198	0.554367	0.725166	0.789047	0.593792	-0.287235	1	75592950	TSS1500	chr1:75590817-75591354	S_Shore	RDMR	NA		cg01005080	0.00143969	0.0179182
FAM5B	cg16144864	0.19445	0.0500614	0.302821	0.119002	0.151675	0.166124	0.264727	0.123371	0.13865	0.167876	0.700267	0.263734	0.713135	0.35855	0.368934	0.360671	0.0790739	0.567437	0.514772	0.436286	-0.26841	1	177244231	Body				TRUE		cg16144864	0.00144797	0.0179853
FAM46B	cg27552711	0.824503	0.812463	0.863947	0.641253	0.779987	0.762073	0.829732	0.756609	0.574544	0.760568	0.889255	0.923172	0.812768	0.893999	0.907613	0.917566	0.903206	0.928671	0.936636	0.901432	-0.140864	1	27332282	3'UTR	chr1:27332593-27332982	N_Shore		TRUE		cg27552711	0.00145267	0.0180253
PLA2G5	cg25974901	0.138718	0.112192	0.128879	0.123378	0.116668	0.056244	0.12793	0.184644	0.147761	0.126268	0.318407	0.428278	0.207463	0.384177	0.0532439	0.133034	0.12758	0.491786	0.595607	0.304397	-0.178129	1	20396750	1stExon;5'UTR				NA		cg25974901	0.00145455	0.0180403
PRDM16	cg22530255	0.514163	0.721287	0.615294	0.86179	0.596599	0.662995	0.809509	0.48382	0.354213	0.624408	0.871639	0.862327	0.755396	0.839021	0.805442	0.844226	0.825621	0.865817	0.882786	0.839142	-0.214734	1	3051692	Body;Body				NA		cg22530255	0.00147342	0.0181888
CPSF3L	cg08939275	0.778344	0.660118	0.789533	0.675996	0.826138	0.88863	0.940526	0.751036	0.8449	0.795025	0.951114	0.950003	0.839349	0.767244	0.963049	0.927683	0.949245	0.886436	0.953251	0.909708	-0.114684	1	1251322	Body	chr1:1254322-1254548	N_Shelf		NA		cg08939275	0.0015059	0.0184612
TNR	cg05996213	0.158756	0.627378	0.508089	0.577117	0.257822	0.425137	0.74738	0.593948	0.221594	0.457469	0.532898	0.491268	0.880613	0.904759	0.62496	0.659351	0.662705	0.850272	0.57285	0.686631	-0.229162	1	175712552	5'UTR;1stExon				NA	Unclassified_Cell_type_specific	cg05996213	0.00151894	0.0185657
DDAH1	cg11420771	0.563063	0.600592	0.490479	0.0982427	0.533118	0.38957	0.650889	0.534128	0.601645	0.495747	0.882559	0.913171	0.596644	0.856338	0.885248	0.826594	0.868853	0.919508	0.857025	0.845104	-0.349357	1	85913350	Body;5'UTR				TRUE		cg11420771	0.00153456	0.0186978
ATAD3C	cg26651722	0.833274	0.644812	0.774297	0.633142	0.605203	0.774405	0.790658	0.623383	0.682407	0.706842	0.844415	0.874837	0.793197	0.833977	0.814565	0.786716	0.813891	0.818448	0.796909	0.819662	-0.112819	1	1389888	Body	chr1:1389555-1389889	Island		NA		cg26651722	0.00154297	0.018766
AKR7L	cg12798157	0.015568	0.0198626	0.0160579	0.0219743	0.315107	0.0334365	0.0462682	0.0181656	0.135963	0.0691559	0.0152591	0.442692	0.347308	0.272668	0.473811	0.486256	0.0313128	0.22933	0.434126	0.30364	-0.234484	1	19600719	TSS200;TSS200	chr1:19600249-19600942	Island		NA		cg12798157	0.00155057	0.018823
MYSM1	cg03530925	0.0998623	0.0759903	0.0963042	0.149404	0.264943	0.100538	0.0959651	0.0821026	0.106481	0.119066	0.752631	0.405809	0.312977	0.605871	0.101779	0.500312	0.10259	0.733944	0.183756	0.411074	-0.292009	1	59165848	TSS200				NA	Promoter_Associated	cg03530925	0.00155462	0.0188576
FAM129A	cg04231677	0.303436	0.213811	0.358386	0.157913	0.341693	0.594744	0.63816	0.38288	0.353413	0.371604	0.889515	0.526205	0.739785	0.774108	0.158356	0.53162	0.767058	0.739985	0.857102	0.664859	-0.293255	1	184808004	Body				TRUE		cg04231677	0.00155503	0.0188616
TNFSF18	cg19589427	0.219399	0.106932	0.180722	0.256495	0.204456	0.162168	0.159141	0.131304	0.108237	0.169873	0.398765	0.296743	0.283674	0.210782	0.752183	0.329008	0.265559	0.149855	0.362756	0.338814	-0.168941	1	173019720	Body				NA		cg19589427	0.00157011	0.0189867
NGF	cg21420366	0.158961	0.0433433	0.227662	0.537588	0.143985	0.228986	0.0788366	0.479736	0.0773795	0.219609	0.55627	0.604158	0.577558	0.564343	0.880355	0.540726	0.0919354	0.555246	0.534935	0.545058	-0.32545	1	115880072	5'UTR	chr1:115880167-115881332	N_Shore		NA		cg21420366	0.00159176	0.0191578
HSPA7	cg02106043	0.701329	0.586208	0.895254	0.684721	0.89443	0.719401	0.942509	0.92698	0.642233	0.777007	0.957866	0.669617	0.878469	0.942333	0.916866	0.94913	0.938328	0.94437	0.928029	0.902779	-0.125771	1	161575319	TSS1500	chr1:161575534-161576908	N_Shore		NA		cg02106043	0.00159626	0.0191941
TMCC2	cg21643547	0.750785	0.862521	0.852258	0.796976	0.855833	0.827109	0.879636	0.617752	0.685516	0.792043	0.936355	0.881096	0.890573	0.91772	0.930877	0.943092	0.820414	0.907438	0.937619	0.907243	-0.1152	1	205240462	Body	chr1:205238112-205238546	S_Shore		TRUE	Unclassified_Cell_type_specific	cg21643547	0.00160079	0.0192312
NDUFS2	cg14382215	0.291773	0.261949	0.193793	0.425586	0.441807	0.364374	0.560888	0.344086	0.489055	0.374812	0.756466	0.507764	0.582472	0.54424	0.39825	0.44155	0.901839	0.824255	0.519919	0.608528	-0.233716	1	161169007	TSS200;TSS200	chr1:161171809-161172256	N_Shelf		NA		cg14382215	0.00160741	0.0192865
GJA4	cg15006973	0.198027	0.433543	0.233322	0.16137	0.241558	0.285345	0.493289	0.291856	0.28442	0.291414	0.866886	0.41576	0.801896	0.870433	0.126897	0.604078	0.475483	0.836489	0.892851	0.65453	-0.363116	1	35258933	5'UTR	chr1:35258564-35258791	S_Shore		NA	Unclassified_Cell_type_specific	cg15006973	0.00161268	0.019333
TMEM61	cg04986555	0.329406	0.0613285	0.150706	0.0955332	0.126259	0.178718	0.241685	0.0644763	0.415721	0.18487	0.145231	0.560425	0.435792	0.778901	0.420805	0.679577	0.346132	0.418726	0.500557	0.476239	-0.291368	1	55446708	1stExon;5'UTR	chr1:55446087-55446846	Island		NA		cg04986555	0.00161342	0.0193385
PPFIA4	cg00805880	0.131382	0.0204748	0.0622185	0.0160425	0.0417041	0.0432688	0.207849	0.033996	0.311802	0.0965265	0.388896	0.534903	0.548302	0.0389056	0.431718	0.713248	0.564145	0.0354643	0.429429	0.409446	-0.312919	1	203045044	Body	chr1:203044722-203045390	Island	DMR	TRUE		cg00805880	0.00163034	0.0194792
C1orf173	cg13341453	0.0626011	0.102859	0.0703048	0.0775529	0.08192	0.132749	0.10278	0.0928945	0.101596	0.0916952	0.137525	0.457204	0.170364	0.122811	0.544224	0.414319	0.0858007	0.572379	0.101873	0.289611	-0.197916	1	75139583	TSS200				NA		cg13341453	0.00163943	0.0195522
GJC2	cg17680089	0.480364	0.893568	0.548151	0.694887	0.366129	0.612454	0.5472	0.638519	0.591992	0.597029	0.902274	0.742596	0.856464	0.926694	0.915371	0.881635	0.82173	0.924755	0.781887	0.86149	-0.26446	1	228346338	Body	chr1:228345377-228346700	Island		NA		cg17680089	0.0016463	0.0196028
PRDM16	cg12394168	0.578629	0.36439	0.571724	0.0539709	0.752266	0.633652	0.523624	0.501443	0.584916	0.50718	0.786124	0.46904	0.884497	0.86158	0.865696	0.757816	0.747932	0.790488	0.852405	0.779509	-0.272329	1	3047677	Body;Body				NA		cg12394168	0.00165526	0.0196724
POMGNT1	cg24542714	0.073384	0.062749	0.067418	0.124062	0.0590498	0.0703825	0.0841667	0.0663307	0.0602756	0.074202	0.078695	0.67162	0.713799	0.609665	0.0732708	0.577865	0.0915176	0.0881725	0.551736	0.384038	-0.309836	1	46669345	Body;Body	chr1:46668821-46669258	S_Shore		NA	Unclassified	cg24542714	0.0016585	0.0196946
AKR7A3	cg04091063	0.114053	0.15602	0.0853861	0.128959	0.111855	0.127455	0.0927294	0.129152	0.203298	0.127656	0.139404	0.486938	0.534503	0.306446	0.11	0.501948	0.159357	0.495459	0.431796	0.351761	-0.224105	1	19615382	TSS200	chr1:19614998-19615660	Island		NA	Unclassified_Cell_type_specific	cg04091063	0.00166207	0.0197219
ESPNP	cg02022339	0.10528	0.154364	0.159872	0.129772	0.190132	0.210277	0.139719	0.192713	0.196527	0.164295	0.190978	0.359195	0.354763	0.338473	0.143637	0.419795	0.197833	0.306672	0.182245	0.277066	-0.112771	1	17027073	Body	chr1:17025923-17027942	Island		NA		cg02022339	0.00166685	0.0197652
DAB1	cg08164484	0.187777	0.096061	0.21489	0.0875516	0.550647	0.392012	0.449976	0.185076	0.0610118	0.247223	0.399274	0.208889	0.370059	0.285826	0.311736	0.479852	0.731006	0.688625	0.566294	0.449062	-0.20184	1	58713941	5'UTR	chr1:58715272-58716095	N_Shore	RDMR	NA		cg08164484	0.00168055	0.0198718
DAB1	cg08164484	0.187777	0.096061	0.21489	0.0875516	0.550647	0.392012	0.449976	0.185076	0.0610118	0.247223	0.399274	0.208889	0.370059	0.285826	0.311736	0.479852	0.731006	0.688625	0.566294	0.449062	-0.20184	1	58713941	5'UTR	chr1:58715272-58716095	N_Shore	RDMR	NA		cg08164484	0.00168055	0.0198718
DAB1	cg08164484	0.187777	0.096061	0.21489	0.0875516	0.550647	0.392012	0.449976	0.185076	0.0610118	0.247223	0.399274	0.208889	0.370059	0.285826	0.311736	0.479852	0.731006	0.688625	0.566294	0.449062	-0.20184	1	58713941	5'UTR	chr1:58715272-58716095	N_Shore	RDMR	NA		cg08164484	0.00168055	0.0198718
STMN1	cg04471507	0.187152	0.150461	0.253136	0.565479	0.292349	0.248405	0.208392	0.210658	0.218545	0.259398	0.951137	0.620042	0.619312	0.43312	0.536459	0.43672	0.250667	0.900576	0.646724	0.599418	-0.34002	1	26233376	TSS1500;TSS1500;TSS1500;TSS200	chr1:26231950-26233624	Island		NA		cg04471507	0.00169972	0.0200185
STMN1	cg04471507	0.187152	0.150461	0.253136	0.565479	0.292349	0.248405	0.208392	0.210658	0.218545	0.259398	0.951137	0.620042	0.619312	0.43312	0.536459	0.43672	0.250667	0.900576	0.646724	0.599418	-0.34002	1	26233376	TSS1500;TSS1500;TSS1500;TSS200	chr1:26231950-26233624	Island		NA		cg04471507	0.00169972	0.0200185
RAB25	cg09243900	0.854188	0.671665	0.725474	0.915932	0.507958	0.699402	0.909009	0.701519	0.572544	0.728632	0.91079	0.755955	0.932763	0.93016	0.936682	0.914219	0.936854	0.934556	0.911705	0.907076	-0.178444	1	156030844	TSS200				NA		cg09243900	0.00171132	0.0201151
EPHA2	cg23237801	0.847456	0.635597	0.745097	0.753053	0.849683	0.863272	0.767445	0.744445	0.811163	0.77969	0.795354	0.887568	0.893979	0.833241	0.911328	0.916284	0.902792	0.920282	0.880084	0.882324	-0.102634	1	16476620	Body	chr1:16475111-16475324	S_Shore		NA	Unclassified_Cell_type_specific	cg23237801	0.00171259	0.0201251
SFT2D2	cg12427162	0.510958	0.552692	0.407682	0.67205	0.465238	0.507378	0.623992	0.601838	0.606631	0.549829	0.814856	0.653664	0.774646	0.784798	0.860403	0.772965	0.742119	0.711673	0.673108	0.754248	-0.204419	1	168198488	Body	chr1:168194945-168195839	S_Shelf		NA		cg12427162	0.00172246	0.0202021
DIO1	cg20932440	0.235443	0.102443	0.403512	0.103882	0.349127	0.413511	0.107672	0.312114	0.219315	0.249669	0.509462	0.368023	0.500991	0.709429	0.538599	0.424402	0.491777	0.593506	0.274992	0.490131	-0.240462	1	54359778	TSS200;TSS200;TSS200;TSS200				NA		cg20932440	0.00173136	0.0202692
SLC41A1	cg09790270	0.352133	0.366202	0.14749	0.345748	0.25157	0.302952	0.328424	0.191966	0.131688	0.268686	0.679568	0.5066	0.579269	0.693119	0.510317	0.741665	0.284303	0.248315	0.712003	0.550573	-0.281887	1	205774639	Body				TRUE		cg09790270	0.00173349	0.0202888
C1orf65	cg05333568	0.298599	0.553613	0.33017	0.232792	0.46459	0.392928	0.161863	0.35501	0.176987	0.329617	0.783537	0.601747	0.510039	0.545805	0.605761	0.576393	0.525486	0.364364	0.379607	0.543638	-0.214021	1	223566794	5'UTR;1stExon	chr1:223566642-223567268	Island		TRUE	Unclassified_Cell_type_specific	cg05333568	0.00174187	0.0203559
ACAP3	cg03003335	0.0297043	0.0580303	0.0401288	0.0563605	0.0311396	0.233757	0.0968973	0.0428182	0.0237012	0.0680597	0.605991	0.239486	0.167126	0.42832	0.353046	0.383787	0.0860991	0.110682	0.241232	0.290641	-0.222581	1	1229351	Body	chr1:1228780-1230163	Island		NA	Unclassified_Cell_type_specific	cg03003335	0.00174768	0.0204038
PLEKHA6	cg23094674	0.168406	0.111921	0.151809	0.14004	0.310747	0.172401	0.159997	0.130649	0.352999	0.188774	0.238477	0.493219	0.708739	0.707479	0.198634	0.475154	0.530759	0.218806	0.511355	0.453625	-0.26485	1	204329186	TSS200				NA		cg23094674	0.00174865	0.0204089
BARHL2	cg09866757	0.0420191	0.0490062	0.0743414	0.0573987	0.0524482	0.0483054	0.0763539	0.0453564	0.0564492	0.055742	0.0454989	0.146152	0.383779	0.528113	0.44684	0.0971299	0.0833849	0.0638054	0.0949733	0.209964	-0.154222	1	91180334	Body	chr1:91182097-91182364	N_Shore		NA		cg09866757	0.00176209	0.0205158
TGFBR3	cg23113350	0.423323	0.135993	0.429356	0.158261	0.474578	0.315131	0.502123	0.297864	0.551962	0.365399	0.929361	0.703318	0.695226	0.730429	0.937438	0.336564	0.555477	0.683335	0.226395	0.644171	-0.278772	1	92352404	TSS1500	chr1:92350913-92352085	S_Shore	DMR	NA		cg23113350	0.0017856	0.0206956
CYB5RL	cg17147589	0.695856	0.453639	0.616827	0.500684	0.599222	0.519907	0.818621	0.695707	0.470737	0.5968	0.881095	0.723076	0.773129	0.850112	0.719598	0.699511	0.848627	0.686228	0.846458	0.78087	-0.18407	1	54639076	3'UTR				TRUE		cg17147589	0.00178691	0.0207074
MORN1	cg22349332	0.415427	0.461339	0.559047	0.925419	0.591279	0.688189	0.886839	0.609627	0.608069	0.63836	0.92911	0.908624	0.762576	0.84743	0.920447	0.655659	0.918621	0.924244	0.884113	0.861203	-0.222843	1	2252794	3'UTR	chr1:2253723-2254758	N_Shore		NA		cg22349332	0.00179489	0.0207727
PPFIA4	cg14640592	0.140811	0.143222	0.174777	0.203829	0.14654	0.105542	0.643928	0.161659	0.104817	0.202792	0.586599	0.695423	0.412791	0.227591	0.729278	0.568414	0.630642	0.136437	0.300914	0.476454	-0.273663	1	203044726	Body	chr1:203044722-203045390	Island		TRUE		cg14640592	0.00181803	0.0209485
HSPA6	cg23691642	0.252251	0.341133	0.367447	0.106762	0.374658	0.24238	0.322616	0.239241	0.281722	0.280912	0.420687	0.362173	0.406313	0.397571	0.368723	0.403103	0.438908	0.405323	0.384994	0.398644	-0.117732	1	161494097	5'UTR;1stExon	chr1:161494024-161495356	Island		NA	Unclassified_Cell_type_specific	cg23691642	0.00184655	0.0211637
EPS8L3	cg23957643	0.807781	0.749775	0.595661	0.77261	0.552588	0.626076	0.748629	0.657797	0.520228	0.670127	0.898571	0.613627	0.826773	0.913468	0.900456	0.909668	0.895551	0.888029	0.51056	0.817411	-0.147284	1	110305591	5'UTR;5'UTR;5'UTR				TRUE		cg23957643	0.00186157	0.0212841
NES	cg12080906	0.443536	0.263712	0.366883	0.758386	0.497491	0.249943	0.374535	0.42395	0.501642	0.43112	0.705121	0.570607	0.610468	0.737371	0.87134	0.555845	0.805947	0.376815	0.79839	0.670212	-0.239092	1	156646065	Body	chr1:156646292-156647260	N_Shore		NA	Unclassified_Cell_type_specific	cg12080906	0.00190919	0.0216572
MXRA8	cg15386434	0.0762418	0.410192	0.248702	0.040179	0.13495	0.154918	0.118177	0.0675728	0.0552946	0.145136	0.049565	0.255441	0.890906	0.764126	0.192309	0.551039	0.785338	0.325563	0.599536	0.490425	-0.345288	1	1289835	Body	chr1:1289707-1291126	Island		TRUE		cg15386434	0.00191693	0.021709
C1orf69	cg24846680	0.847567	0.954257	0.809239	0.77125	0.808127	0.856548	0.763746	0.868178	0.696494	0.819489	0.952564	0.956396	0.933732	0.764144	0.97005	0.869226	0.958099	0.926877	0.95041	0.920166	-0.100677	1	228362309	Body	chr1:228362442-228362691	N_Shore		NA	Unclassified_Cell_type_specific	cg24846680	0.00192221	0.0217415
DDR2	cg07952182	0.155945	0.177024	0.214534	0.104439	0.269526	0.196938	0.149535	0.254873	0.209729	0.192505	0.506422	0.251486	0.683639	0.919561	0.203116	0.48016	0.801012	0.386437	0.36596	0.510866	-0.318361	1	162647028	5'UTR;5'UTR				TRUE		cg07952182	0.00192927	0.0217939
DDR2	cg07952182	0.155945	0.177024	0.214534	0.104439	0.269526	0.196938	0.149535	0.254873	0.209729	0.192505	0.506422	0.251486	0.683639	0.919561	0.203116	0.48016	0.801012	0.386437	0.36596	0.510866	-0.318361	1	162647028	5'UTR;5'UTR				TRUE		cg07952182	0.00192927	0.0217939
LRRC8D	cg10463708	0.0427133	0.0415511	0.034116	0.0492289	0.0571622	0.0960993	0.0669363	0.0529526	0.0345511	0.0528123	0.0449616	0.502223	0.0397853	0.0429492	0.0529695	0.454795	0.428447	0.141231	0.367101	0.230496	-0.177684	1	90309205	5'UTR;5'UTR	chr1:90308839-90309606	Island		TRUE	Promoter_Associated	cg10463708	0.00194447	0.0219131
MXRA8	cg14793596	0.0413247	0.29183	0.107161	0.0642203	0.114954	0.0617551	0.0526063	0.0485909	0.0606284	0.0936744	0.367364	0.162072	0.196079	0.563267	0.688839	0.394982	0.58411	0.716146	0.170499	0.42704	-0.333365	1	1290092	Body	chr1:1289707-1291126	Island		TRUE	Unclassified_Cell_type_specific	cg14793596	0.00194591	0.0219262
VANGL1	cg26877357	0.461338	0.330152	0.514846	0.680607	0.567569	0.577559	0.295724	0.683184	0.303395	0.490486	0.925769	0.663424	0.519972	0.883252	0.671693	0.902455	0.396509	0.893041	0.890393	0.749612	-0.259126	1	116197470	Body				TRUE		cg26877357	0.00195292	0.0219817
PRDM16	cg11731671	0.0615678	0.805221	0.0406057	0.956245	0.167236	0.164364	0.88098	0.0650841	0.044858	0.354018	0.333261	0.887807	0.572663	0.898337	0.913583	0.937067	0.82881	0.767092	0.933768	0.785821	-0.431803	1	2995604	Body;Body	chr1:2997272-2997473	N_Shore		NA		cg11731671	0.00195903	0.0220331
C1orf130	cg17273683	0.449427	0.828099	0.718766	0.166502	0.755394	0.74032	0.261468	0.4758	0.523593	0.546596	0.892275	0.839017	0.854044	0.875825	0.736496	0.714873	0.816163	0.730595	0.812523	0.807979	-0.261383	1	24921731	5'UTR				NA		cg17273683	0.00197479	0.0221483
GJC2	cg03065165	0.418857	0.450973	0.450429	0.444075	0.550019	0.494847	0.477335	0.528978	0.434867	0.472264	0.875839	0.402679	0.73703	0.629863	0.868679	0.583387	0.703276	0.591207	0.643195	0.670573	-0.198308	1	228337503	TSS200				NA		cg03065165	0.00197548	0.022152
LHX8	cg01259156	0.0754574	0.0518563	0.303592	0.0681035	0.416328	0.25168	0.0621372	0.511075	0.502625	0.249206	0.0774538	0.822779	0.684635	0.627423	0.858935	0.565734	0.845661	0.511125	0.880763	0.652723	-0.403517	1	75594592	5'UTR	chr1:75595813-75596162	N_Shore	RDMR	NA		cg01259156	0.00198977	0.0222639
TMEM61	cg08937380	0.082717	0.0513042	0.0624229	0.0477059	0.0853406	0.0428263	0.124337	0.0880351	0.0643689	0.0721175	0.0550915	0.481162	0.400949	0.318797	0.186711	0.632805	0.417439	0.0601833	0.395303	0.327605	-0.255487	1	55446131	TSS1500	chr1:55446087-55446846	Island		TRUE		cg08937380	0.00200757	0.0224073
VANGL1	cg17465013	0.796241	0.693547	0.693295	0.869803	0.593855	0.600837	0.706378	0.73857	0.702712	0.710582	0.917975	0.805439	0.74491	0.801887	0.857084	0.785794	0.839584	0.833964	0.851215	0.826428	-0.115846	1	116236487	3'UTR				TRUE		cg17465013	0.00201086	0.0224328
ACAP3	cg01937247	0.596426	0.579833	0.541945	0.636063	0.787333	0.701086	0.902303	0.72507	0.555226	0.669476	0.88765	0.855205	0.895746	0.735658	0.902202	0.800462	0.896301	0.761709	0.913653	0.849843	-0.180367	1	1229534	Body	chr1:1228780-1230163	Island		NA		cg01937247	0.00202526	0.0225441
TNFRSF8	cg20820107	0.0572457	0.0754673	0.0747317	0.130538	0.0541579	0.0974261	0.0840572	0.0823957	0.0578321	0.0793168	0.39966	0.159039	0.292768	0.0878266	0.082624	0.198806	0.143039	0.104731	0.172056	0.182283	-0.102967	1	12193099	5'UTR;Body				NA	Unclassified_Cell_type_specific	cg20820107	0.00205121	0.0227296
HES5	cg05697909	0.240014	0.118118	0.102685	0.204987	0.1092	0.0980692	0.117724	0.125429	0.0949241	0.134572	0.265031	0.454788	0.128482	0.723895	0.130104	0.231447	0.53257	0.463877	0.125249	0.339494	-0.204921	1	2462364	TSS1500	chr1:2460760-2462010	S_Shore		NA		cg05697909	0.00206365	0.0228182
EFHD2	cg27333269	0.659872	0.602839	0.694069	0.560934	0.621618	0.706239	0.690832	0.689635	0.648422	0.652718	0.934338	0.436055	0.948421	0.931542	0.948283	0.951018	0.943967	0.866394	0.413483	0.819278	-0.16656	1	15739283	Body	chr1:15736033-15737228	S_Shelf		NA	Promoter_Associated	cg27333269	0.00206721	0.0228441
LGTN	cg16680125	0.685844	0.754758	0.785577	0.927785	0.604541	0.868919	0.443706	0.758282	0.708752	0.726463	0.902776	0.899347	0.880747	0.897446	0.921768	0.907074	0.782737	0.876773	0.775138	0.871534	-0.145071	1	206782805	Body	chr1:206785804-206786030	N_Shelf		NA	Gene_Associated_Cell_type_specific	cg16680125	0.00209471	0.0230477
RAP1A	cg24160066	0.536261	0.815141	0.728077	0.617483	0.454159	0.732395	0.615196	0.418668	0.774651	0.632448	0.720937	0.810528	0.730462	0.705577	0.931876	0.924699	0.666243	0.823189	0.93311	0.80518	-0.172732	1	112161864	TSS1500;TSS1500	chr1:112162204-112162837	N_Shore		NA		cg24160066	0.00213462	0.0233524
PAX7	cg14840612	0.0441233	0.0446613	0.0678362	0.0380787	0.161373	0.0497302	0.0320991	0.282742	0.0393715	0.0844462	0.052487	0.367244	0.0650206	0.358577	0.389262	0.115825	0.390097	0.329471	0.387652	0.272848	-0.188402	1	18960385	Body;Body;Body	chr1:18956895-18959829	S_Shore	CDMR	NA		cg14840612	0.00214967	0.0234701
PCSK9	cg25957967	0.0574128	0.0438934	0.0436171	0.0390625	0.0402618	0.064568	0.045681	0.0397147	0.0677002	0.0491013	0.0462655	0.414819	0.0566366	0.292878	0.537402	0.656069	0.0764935	0.0904221	0.191714	0.262522	-0.213421	1	55505148	TSS200	chr1:55505060-55506015	Island		TRUE		cg25957967	0.00215301	0.0234928
AKR7L	cg18151012	0.161089	0.281415	0.259209	0.1848	0.566828	0.217471	0.216904	0.202893	0.246314	0.259658	0.50849	0.575727	0.280479	0.851637	0.525908	0.335852	0.188016	0.574724	0.839519	0.520039	-0.260381	1	19600909	TSS1500;TSS1500	chr1:19600249-19600942	Island		NA		cg18151012	0.00217274	0.0236369
ACBD6	cg03896269	0.188792	0.14051	0.202735	0.122767	0.251132	0.157222	0.310658	0.153908	0.140205	0.185325	0.665365	0.196508	0.16522	0.129121	0.574334	0.271192	0.732811	0.534767	0.210653	0.386664	-0.201338	1	180447588	Body				NA	Gene_Associated_Cell_type_specific	cg03896269	0.0021764	0.0236624
PRDM16	cg02481237	0.470471	0.666448	0.5508	0.905703	0.546656	0.546435	0.653892	0.571089	0.526572	0.60423	0.864199	0.822508	0.842675	0.708725	0.91524	0.797896	0.845544	0.69002	0.863472	0.816698	-0.212468	1	3070603	Body;Body	chr1:3071899-3072239	N_Shore		NA		cg02481237	0.00221329	0.0239418
SOX13	cg07026666	0.354216	0.254029	0.166114	0.397177	0.250239	0.345445	0.264893	0.342598	0.520878	0.321732	0.766365	0.494738	0.54555	0.527253	0.248853	0.437176	0.720081	0.832386	0.41938	0.554642	-0.23291	1	204050380	5'UTR				TRUE		cg07026666	0.00224128	0.0241499
ZNF697	cg15513620	0.163716	0.185076	0.0551495	0.0764291	0.19658	0.286669	0.315552	0.132143	0.258371	0.185521	0.49528	0.510445	0.474443	0.486859	0.211087	0.572046	0.467706	0.253598	0.240974	0.412493	-0.226973	1	120174873	5'UTR			RDMR	TRUE		cg15513620	0.00226707	0.0243364
FHL3	cg16585132	0.205286	0.122294	0.0918722	0.238542	0.13631	0.180534	0.145736	0.269385	0.21049	0.177828	0.532525	0.546604	0.494831	0.532071	0.78522	0.167845	0.146702	0.234806	0.709974	0.461175	-0.283348	1	38464943	Body	chr1:38461584-38461988	S_Shelf		NA		cg16585132	0.00228139	0.0244426
AKR7L	cg18202521	0.0402686	0.0612582	0.0434583	0.0233458	0.295274	0.0647392	0.0842166	0.0390405	0.0557869	0.0785986	0.0563215	0.360697	0.152881	0.294996	0.357966	0.445565	0.0353552	0.36972	0.333458	0.26744	-0.188841	1	19600702	TSS200;TSS200	chr1:19600249-19600942	Island		NA		cg18202521	0.00233054	0.0247936
PCSK9	cg05118916	0.221025	0.0573475	0.171375	0.125134	0.24133	0.257911	0.110533	0.0388624	0.121912	0.149492	0.530873	0.485944	0.0439783	0.275861	0.624077	0.786394	0.642195	0.579115	0.556849	0.50281	-0.353318	1	55505063	TSS200	chr1:55505060-55506015	Island		TRUE		cg05118916	0.00236521	0.0250347
LHX4	cg00838919	0.0979199	0.123703	0.0937217	0.0523851	0.0868604	0.0696378	0.0720573	0.0493562	0.107772	0.0837126	0.0702438	0.529198	0.547595	0.622752	0.134913	0.545644	0.617565	0.140415	0.20926	0.379732	-0.296019	1	180201891	Body	chr1:180198119-180204975	Island		NA	Unclassified_Cell_type_specific	cg00838919	0.00239146	0.0252173
HSPA7	cg17508302	0.080671	0.545725	0.273134	0.0529397	0.385377	0.0816718	0.624566	0.0798524	0.0691527	0.243677	0.551299	0.412218	0.538104	0.635614	0.480035	0.518188	0.387447	0.606214	0.598866	0.525332	-0.281655	1	161575716	TSS200	chr1:161575534-161576908	Island		NA		cg17508302	0.00239672	0.025257
MFN2	cg18184769	0.604428	0.554836	0.524752	0.598194	0.403267	0.527715	0.578506	0.776444	0.47742	0.560618	0.87357	0.578905	0.582186	0.872304	0.902036	0.6302	0.881295	0.881413	0.645526	0.760826	-0.200208	1	12039714	TSS1500;TSS1500	chr1:12040113-12040793	N_Shore		NA	Promoter_Associated	cg18184769	0.00239893	0.0252721
GLIS1	cg09991173	0.819155	0.842634	0.791554	0.860796	0.732035	0.688149	0.360849	0.82797	0.746873	0.741113	0.926063	0.922148	0.859513	0.839403	0.929831	0.758005	0.783085	0.868341	0.903993	0.865598	-0.124485	1	54194996	5'UTR				NA		cg09991173	0.00243634	0.0255532
TNFSF4	cg24633390	0.0750961	0.0710031	0.0698198	0.0608301	0.0978141	0.0834822	0.103906	0.075933	0.0781677	0.0795614	0.238036	0.43883	0.0984624	0.126713	0.209474	0.0949525	0.115789	0.144202	0.20668	0.185904	-0.106343	1	173159746	Body				TRUE		cg24633390	0.00244254	0.0255987
ACOT7	cg16049283	0.100766	0.449788	0.164458	0.0915783	0.327768	0.173229	0.0753023	0.131821	0.208132	0.191427	0.889411	0.481206	0.24451	0.557924	0.226386	0.833761	0.807614	0.92555	0.377984	0.593816	-0.402389	1	6419606	Body;Body;TSS1500;Body				TRUE	Promoter_Associated	cg16049283	0.00244843	0.02564
ACOT7	cg16049283	0.100766	0.449788	0.164458	0.0915783	0.327768	0.173229	0.0753023	0.131821	0.208132	0.191427	0.889411	0.481206	0.24451	0.557924	0.226386	0.833761	0.807614	0.92555	0.377984	0.593816	-0.402389	1	6419606	Body;Body;TSS1500;Body				TRUE	Promoter_Associated	cg16049283	0.00244843	0.02564
ESRRG	cg17434154	0.14782	0.090145	0.466374	0.0835815	0.101428	0.298423	0.0903876	0.192709	0.196543	0.185268	0.258578	0.589184	0.0615391	0.672665	0.913498	0.56841	0.583358	0.605705	0.537086	0.532225	-0.346957	1	217306590	5'UTR	chr1:217307744-217309179	N_Shore		NA		cg17434154	0.00244864	0.025641
TMEM61	cg01189112	0.0639561	0.0327053	0.0722159	0.0512253	0.0799488	0.0901273	0.158328	0.0406661	0.0389962	0.0697965	0.0699645	0.456304	0.331981	0.173068	0.083492	0.68651	0.376779	0.0975399	0.382144	0.295309	-0.225513	1	55446577	1stExon;5'UTR	chr1:55446087-55446846	Island		NA		cg01189112	0.00246015	0.0257283
FBLIM1	cg08258719	0.600334	0.222674	0.436669	0.502875	0.581227	0.527297	0.364628	0.788939	0.520532	0.505019	0.893902	0.640818	0.698931	0.566061	0.9136	0.894627	0.884483	0.683941	0.849567	0.780659	-0.275639	1	16090718	5'UTR;TSS1500;TSS1500				NA		cg08258719	0.00251108	0.0260776
BCAN	cg23640929	0.682826	0.920549	0.767743	0.0591817	0.78903	0.670099	0.899992	0.857588	0.687133	0.703794	0.932555	0.909625	0.912119	0.928248	0.919681	0.910919	0.914537	0.924026	0.906865	0.917619	-0.213826	1	156615962	Body;Body	chr1:156616553-156616946	N_Shore	RDMR	NA		cg23640929	0.00251914	0.0261353
C1orf86	cg05523897	0.548147	0.527126	0.370494	0.0662106	0.480586	0.537635	0.371387	0.258319	0.553565	0.412608	0.807154	0.567821	0.764175	0.470003	0.531661	0.812932	0.848993	0.8343	0.419376	0.672935	-0.260327	1	2139175	TSS200	chr1:2136808-2137351	S_Shore		NA		cg05523897	0.0025225	0.0261579
BARHL2	cg05303208	0.16296	0.10486	0.25373	0.136201	0.199995	0.22007	0.183047	0.166112	0.14814	0.175013	0.602292	0.149244	0.189614	0.428201	0.144999	0.460413	0.336282	0.304284	0.210549	0.313986	-0.138974	1	91178472	Body	chr1:91176404-91176701	S_Shore		NA		cg05303208	0.00253891	0.0262764
OBSCN	cg10220895	0.111697	0.165257	0.110784	0.121935	0.0957011	0.113122	0.0823357	0.0886335	0.150454	0.115546	0.125217	0.364673	0.197845	0.223735	0.146885	0.335122	0.141802	0.402719	0.130299	0.229811	-0.114264	1	228464137	Body;Body	chr1:228463249-228464488	Island	DMR	TRUE		cg10220895	0.00254383	0.026315
OBSCN	cg10220895	0.111697	0.165257	0.110784	0.121935	0.0957011	0.113122	0.0823357	0.0886335	0.150454	0.115546	0.125217	0.364673	0.197845	0.223735	0.146885	0.335122	0.141802	0.402719	0.130299	0.229811	-0.114264	1	228464137	Body;Body	chr1:228463249-228464488	Island	DMR	TRUE		cg10220895	0.00254383	0.026315
CR1L	cg20264068	0.0348702	0.0234372	0.0824599	0.0308992	0.0926285	0.0203881	0.0186816	0.026741	0.0135395	0.0381828	0.0186548	0.0240537	0.315421	0.876994	0.38498	0.334834	0.246705	0.677343	0.0228777	0.322429	-0.284246	1	207842927	Body	chr1:207842805-207843259	Island		NA		cg20264068	0.00255836	0.0264222
PCSK9	cg26666107	0.0415069	0.057017	0.100893	0.0354986	0.0515688	0.102099	0.0555293	0.0410903	0.134186	0.0688209	0.216679	0.475472	0.0571771	0.125501	0.649443	0.641324	0.0428472	0.10457	0.560968	0.319331	-0.250511	1	55505073	TSS200	chr1:55505060-55506015	Island		TRUE		cg26666107	0.00257669	0.0265429
PPFIA4	cg17862152	0.033109	0.0417887	0.0412559	0.0298366	0.0373132	0.04714	0.242482	0.0251174	0.0487611	0.060756	0.0646117	0.48605	0.234476	0.0379345	0.313473	0.71549	0.289198	0.0417076	0.408312	0.287917	-0.227161	1	203044930	Body	chr1:203044722-203045390	Island	DMR	TRUE	Unclassified_Cell_type_specific	cg17862152	0.00257888	0.0265548
PIK3C2B	cg15903562	0.482592	0.577994	0.351559	0.873849	0.316376	0.359142	0.649435	0.80123	0.505129	0.546367	0.886494	0.815558	0.747251	0.83829	0.822624	0.682093	0.806345	0.836361	0.401921	0.75966	-0.213292	1	204407794	Body				TRUE		cg15903562	0.00258432	0.0265916
MANEAL	cg00664416	0.0864794	0.0672154	0.0710555	0.118992	0.114034	0.125916	0.230283	0.0609152	0.0707928	0.105076	0.0996384	0.111079	0.21176	0.205693	0.485844	0.192504	0.17248	0.236625	0.148195	0.207091	-0.102015	1	38261192	Body;Body;5'UTR;1stExon	chr1:38259095-38260427	S_Shore		NA	Unclassified_Cell_type_specific	cg00664416	0.00261471	0.0268015
FBLIM1	cg06747907	0.314575	0.370634	0.147087	0.418916	0.340203	0.248691	0.168151	0.254659	0.315848	0.286529	0.739706	0.332762	0.61488	0.459151	0.467118	0.492989	0.483776	0.688831	0.446931	0.525127	-0.238598	1	16091100	5'UTR;5'UTR;TSS1500;1stExon				NA		cg06747907	0.0026248	0.0268692
ANKRD45	cg06372962	0.0562408	0.0666704	0.047624	0.123937	0.149861	0.0558854	0.0675362	0.0412659	0.0972638	0.078476	0.0791951	0.0624134	0.112501	0.0629738	0.382281	0.386157	0.153635	0.353433	0.514079	0.234074	-0.155598	1	173638690	5'UTR	chr1:173638662-173639045	Island		TRUE		cg06372962	0.00265161	0.0270606
C1orf216	cg07093915	0.0666736	0.0802818	0.0615612	0.0832183	0.0846985	0.089277	0.0731946	0.0779813	0.0978411	0.0794142	0.0790799	0.508594	0.474442	0.432669	0.0794744	0.391435	0.128485	0.536734	0.070181	0.300122	-0.220707	1	36184400	1stExon;5'UTR	chr1:36184248-36184774	Island		NA	NonGene_Associated	cg07093915	0.00265397	0.027076
PRDM16	cg17001566	0.0611234	0.460258	0.047242	0.0493232	0.173921	0.303576	0.779768	0.0749279	0.0804712	0.225623	0.257776	0.735007	0.561773	0.533829	0.931269	0.433642	0.833021	0.509207	0.45361	0.583237	-0.357614	1	2990490	Body;Body	chr1:2990030-2990718	Island		NA	Unclassified_Cell_type_specific	cg17001566	0.00268166	0.0272816
RAB25	cg15896939	0.901441	0.919927	0.751246	0.929052	0.705091	0.674449	0.882774	0.593258	0.663431	0.780074	0.939415	0.92497	0.880207	0.942058	0.901411	0.900356	0.887894	0.882785	0.918484	0.90862	-0.128546	1	156030809	TSS200				NA		cg15896939	0.00268853	0.0273263
LASS2	cg24294159	0.0472224	0.0991635	0.0774939	0.0682609	0.0657784	0.0776284	0.0861859	0.0505265	0.0606642	0.0703249	0.0886734	0.0727748	0.0839277	0.137397	0.563357	0.134738	0.117234	0.150465	0.28052	0.18101	-0.110685	1	150947566	TSS200;TSS200	chr1:150946496-150947950	Island		NA		cg24294159	0.0027313	0.0276159
IL6R	cg00791854	0.0878376	0.103724	0.0588153	0.0900963	0.100304	0.192156	0.162075	0.0843828	0.0693674	0.105418	0.567397	0.140438	0.553691	0.111816	0.124508	0.439696	0.297678	0.170422	0.212072	0.290857	-0.18544	1	154392070	Body;Body				TRUE	Unclassified_Cell_type_specific	cg00791854	0.00273975	0.0276778
C1orf216	cg26235710	0.0502468	0.0468896	0.0498497	0.0692325	0.0538799	0.0479933	0.0314068	0.0492867	0.136457	0.0594713	0.0545938	0.643469	0.370186	0.573504	0.0667854	0.175469	0.0441702	0.565478	0.0661913	0.284427	-0.224956	1	36184717	1stExon;5'UTR	chr1:36184248-36184774	Island		NA	NonGene_Associated	cg26235710	0.00278903	0.0280136
TMEM61	cg11987231	0.298833	0.0748196	0.337599	0.0470722	0.251924	0.106428	0.328779	0.0760321	0.109072	0.181173	0.278692	0.467432	0.250642	0.37023	0.490712	0.607744	0.345904	0.213134	0.219647	0.36046	-0.179286	1	55446054	TSS1500	chr1:55446087-55446846	N_Shore		TRUE		cg11987231	0.00279805	0.0280697
PRRX1	cg23633856	0.494469	0.65541	0.733312	0.828083	0.480398	0.616508	0.603034	0.59379	0.495419	0.611158	0.384908	0.895581	0.812057	0.794912	0.891226	0.836253	0.829156	0.771837	0.876514	0.788049	-0.176891	1	170636363	Body;Body	chr1:170633274-170634178	S_Shelf		NA		cg23633856	0.00280643	0.0281162
GJA4	cg22621686	0.463542	0.921553	0.347276	0.878125	0.349842	0.399364	0.529301	0.523244	0.951482	0.59597	0.964324	0.848715	0.959628	0.791972	0.974261	0.90238	0.945547	0.947528	0.954216	0.920952	-0.324982	1	35260256	Body	chr1:35258564-35258791	S_Shore		NA		cg22621686	0.00280692	0.0281188
MST1P2	cg01055135	0.381259	0.268723	0.539188	0.418852	0.580307	0.551845	0.334681	0.375953	0.600704	0.450168	0.566197	0.788004	0.770652	0.688018	0.849485	0.834109	0.851674	0.582394	0.409226	0.704418	-0.25425	1	16975005	Body	chr1:16973485-16975045	Island		NA		cg01055135	0.00283291	0.0282945
AKR7A3	cg24008908	0.181475	0.227853	0.115022	0.146862	0.139959	0.176377	0.104384	0.0818314	0.347007	0.168974	0.164367	0.599323	0.551384	0.617573	0.106879	0.617833	0.17724	0.646845	0.578328	0.451086	-0.282111	1	19615453	TSS200	chr1:19614998-19615660	Island		NA	Unclassified_Cell_type_specific	cg24008908	0.00284667	0.0283865
LGALS8	cg18322510	0.443334	0.542403	0.399933	0.114545	0.597402	0.249014	0.41148	0.208785	0.628907	0.399534	0.690052	0.723205	0.85185	0.929539	0.972628	0.349995	0.495585	0.967573	0.462598	0.715892	-0.316358	1	236686618	TSS200;TSS200;5'UTR;TSS1500	chr1:236687071-236687608	N_Shore		NA		cg18322510	0.00284694	0.0283879
LGALS8	cg18322510	0.443334	0.542403	0.399933	0.114545	0.597402	0.249014	0.41148	0.208785	0.628907	0.399534	0.690052	0.723205	0.85185	0.929539	0.972628	0.349995	0.495585	0.967573	0.462598	0.715892	-0.316358	1	236686618	TSS200;TSS200;5'UTR;TSS1500	chr1:236687071-236687608	N_Shore		NA		cg18322510	0.00284694	0.0283879
ESPN	cg19809453	0.0356591	0.0306258	0.0278139	0.0324487	0.0356412	0.056403	0.0321368	0.0189648	0.0186733	0.0320407	0.0326272	0.333713	0.104483	0.0578322	0.366517	0.417962	0.0303338	0.047034	0.039839	0.158927	-0.126886	1	6508028	Body	chr1:6507207-6509186	Island		NA	Unclassified_Cell_type_specific	cg19809453	0.00285353	0.0284248
HPDL	cg13951491	0.144944	0.0845794	0.107189	0.134519	0.170225	0.0602574	0.198458	0.0789196	0.0443554	0.113716	0.216277	0.111852	0.38921	0.37482	0.171322	0.0965735	0.210318	0.195405	0.161193	0.214108	-0.100392	1	45793032	1stExon	chr1:45792419-45793301	Island		NA	Promoter_Associated	cg13951491	0.00285619	0.0284434
FAM73A	cg10624729	0.369722	0.185472	0.432116	0.230029	0.379106	0.410768	0.334641	0.410301	0.159812	0.323552	0.848763	0.733195	0.793815	0.457353	0.442011	0.421009	0.366262	0.701599	0.676721	0.604525	-0.280973	1	78298207	Body				TRUE		cg10624729	0.00286407	0.0284974
DNAJB4	cg07804617	0.594549	0.627337	0.72539	0.668289	0.888772	0.876099	0.928374	0.929574	0.84867	0.78745	0.90168	0.943787	0.935238	0.95874	0.94608	0.930314	0.941641	0.947687	0.949487	0.939406	-0.151956	1	78478169	Body				NA	Unclassified_Cell_type_specific	cg07804617	0.00287718	0.028581
C1orf216	cg08895440	0.0793173	0.149582	0.152535	0.168071	0.0631932	0.132302	0.096054	0.0967366	0.0460709	0.109318	0.0665706	0.461951	0.431394	0.304021	0.078416	0.194499	0.100768	0.486864	0.178873	0.255929	-0.146611	1	36184853	TSS200	chr1:36184248-36184774	S_Shore		NA	NonGene_Associated	cg08895440	0.002895	0.0287051
EPHA10	cg11664987	0.0566537	0.107093	0.0803986	0.0668081	0.0536213	0.073401	0.0583068	0.0686108	0.0652031	0.0700107	0.056778	0.512274	0.433653	0.0707198	0.0878827	0.186699	0.0723235	0.483406	0.183897	0.231959	-0.161948	1	38201123	Body	chr1:38200919-38201200	Island		NA		cg11664987	0.00292862	0.0289303
EPHA10	cg11664987	0.0566537	0.107093	0.0803986	0.0668081	0.0536213	0.073401	0.0583068	0.0686108	0.0652031	0.0700107	0.056778	0.512274	0.433653	0.0707198	0.0878827	0.186699	0.0723235	0.483406	0.183897	0.231959	-0.161948	1	38201123	Body	chr1:38200919-38201200	Island		NA		cg11664987	0.00292862	0.0289303
PTPRF	cg15268136	0.228976	0.165959	0.177843	0.265612	0.264186	0.292181	0.294756	0.287441	0.284727	0.251298	0.530055	0.205188	0.502591	0.482523	0.518477	0.505041	0.320995	0.204093	0.470425	0.415488	-0.16419	1	44031309	Body;Body	chr1:44031286-44031853	Island		NA	Unclassified_Cell_type_specific	cg15268136	0.00294206	0.0290271
PTPRF	cg11073811	0.500629	0.361125	0.396836	0.439301	0.377975	0.581218	0.624277	0.730258	0.77317	0.531643	0.961354	0.699516	0.926	0.833238	0.227963	0.91881	0.856331	0.896766	0.589566	0.767727	-0.236084	1	44016049	Body;Body				NA	Unclassified_Cell_type_specific	cg11073811	0.0029554	0.0291055
FAM159A	cg00065957	0.294433	0.0974419	0.289087	0.135082	0.281344	0.463185	0.109133	0.375216	0.338576	0.264833	0.521919	0.219725	0.485707	0.5548	0.893382	0.750719	0.16952	0.448318	0.501083	0.505019	-0.240186	1	53099352	Body	chr1:53098629-53099303	S_Shore	CDMR	NA		cg00065957	0.00297398	0.029244
FLJ42875	cg12524640	0.143294	0.446029	0.219323	0.503785	0.319501	0.280876	0.153036	0.132601	0.125285	0.258192	0.167679	0.394762	0.635064	0.716115	0.635196	0.566242	0.619122	0.69869	0.721647	0.572724	-0.314532	1	2983056	Body;Body	chr1:2983925-2987962	N_Shore		NA	Unclassified_Cell_type_specific	cg12524640	0.00297736	0.0292647
FLJ42875	cg12524640	0.143294	0.446029	0.219323	0.503785	0.319501	0.280876	0.153036	0.132601	0.125285	0.258192	0.167679	0.394762	0.635064	0.716115	0.635196	0.566242	0.619122	0.69869	0.721647	0.572724	-0.314532	1	2983056	Body;Body	chr1:2983925-2987962	N_Shore		NA	Unclassified_Cell_type_specific	cg12524640	0.00297736	0.0292647
PIK3C2B	cg26064794	0.687998	0.71888	0.602853	0.806806	0.667887	0.826521	0.901475	0.762282	0.885011	0.762191	0.935577	0.873231	0.924489	0.931735	0.640147	0.90846	0.902025	0.922468	0.859212	0.877483	-0.115292	1	204435434	Body				TRUE	Unclassified_Cell_type_specific	cg26064794	0.00299712	0.029389
TNFRSF1B	cg11665613	0.789715	0.651546	0.625357	0.744437	0.718547	0.684406	0.800155	0.729335	0.717315	0.717868	0.921729	0.733534	0.698514	0.928875	0.950482	0.93413	0.821579	0.912135	0.826905	0.858654	-0.140785	1	12268883	3'UTR				TRUE	Unclassified	cg11665613	0.00300257	0.0294288
DVL1	cg23643813	0.671278	0.469386	0.667276	0.599686	0.71323	0.618219	0.718549	0.621646	0.675551	0.639424	0.911493	0.555775	0.708306	0.824793	0.633732	0.794821	0.917307	0.908179	0.719102	0.774834	-0.13541	1	1270995	3'UTR	chr1:1271425-1272074	N_Shore		NA		cg23643813	0.00301139	0.0294787
MUC1	cg22500132	0.724677	0.777622	0.566296	0.722396	0.704556	0.649608	0.586665	0.693695	0.578616	0.667126	0.803936	0.671844	0.812744	0.780505	0.861315	0.865996	0.784418	0.831877	0.913607	0.814027	-0.146901	1	155162752	TSS200;TSS200;TSS200;TSS200;TSS200;TSS200;TSS200	chr1:155163434-155163818	N_Shore		NA	Promoter_Associated	cg22500132	0.00301814	0.029521
TNFRSF8	cg10425291	0.493915	0.377768	0.389624	0.627524	0.566449	0.48068	0.354331	0.481827	0.515263	0.476376	0.853665	0.782102	0.426626	0.483009	0.875267	0.736089	0.546915	0.738483	0.634916	0.67523	-0.198854	1	12186307	5'UTR;Body				NA		cg10425291	0.00301855	0.0295231
RGL1	cg22400420	0.291637	0.331096	0.121459	0.458123	0.129629	0.255039	0.557848	0.155051	0.203255	0.278126	0.902603	0.571723	0.626756	0.785972	0.614057	0.871076	0.161141	0.622531	0.32084	0.608522	-0.330396	1	183851242	Body				TRUE		cg22400420	0.00302807	0.0295882
PCP4L1	cg01794501	0.18954	0.0539213	0.270741	0.0841293	0.175567	0.33378	0.0922193	0.184071	0.369388	0.194818	0.523303	0.0922941	0.610993	0.45179	0.445341	0.422303	0.540655	0.0936191	0.829671	0.445552	-0.250734	1	161229027	Body	chr1:161228477-161229028	Island		TRUE		cg01794501	0.00305237	0.0297575
CR1L	cg17822947	0.0377928	0.0516045	0.180818	0.0330596	0.125983	0.0559082	0.0326248	0.0267021	0.0232132	0.0630784	0.0516239	0.0438039	0.355305	0.929092	0.443706	0.776971	0.110543	0.762836	0.0257718	0.38885	-0.325772	1	207842917	Body	chr1:207842805-207843259	Island		NA		cg17822947	0.00306674	0.029857
ZBTB7B	cg17588293	0.387065	0.562365	0.288517	0.160574	0.435766	0.40268	0.592712	0.404022	0.391449	0.402794	0.608175	0.537829	0.365138	0.61537	0.791773	0.614339	0.746998	0.825736	0.748107	0.650385	-0.247591	1	154986238	5'UTR	chr1:154989749-154990234	N_Shelf		NA	Promoter_Associated_Cell_type_specific	cg17588293	0.00306711	0.0298592
NT5C1A	cg10052561	0.0401202	0.04377	0.0633059	0.0430009	0.0646055	0.0860336	0.0352433	0.0758777	0.0293552	0.0534792	0.274783	0.11009	0.533481	0.137458	0.0498359	0.397606	0.0386722	0.120581	0.326339	0.220983	-0.167504	1	40137185	Body	chr1:40136988-40138087	Island		TRUE	Unclassified	cg10052561	0.00310346	0.0301044
PLEKHG5	cg13857119	0.434149	0.284323	0.487534	0.324718	0.561561	0.647755	0.652818	0.366339	0.579221	0.482047	0.913686	0.658811	0.732596	0.570862	0.912012	0.484406	0.630972	0.731877	0.59859	0.692646	-0.210599	1	6580308	TSS1500				TRUE		cg13857119	0.00313774	0.0303363
PIK3C2B	cg21195376	0.459214	0.390847	0.396383	0.441126	0.425145	0.420775	0.536976	0.491108	0.507483	0.452117	0.92673	0.747598	0.843468	0.642142	0.564357	0.756126	0.13895	0.936963	0.782931	0.704363	-0.252245	1	204449827	5'UTR				TRUE	Unclassified_Cell_type_specific	cg21195376	0.00314582	0.0303806
PRDM16	cg15605124	0.203569	0.214655	0.0824077	0.23493	0.135762	0.177198	0.368114	0.218451	0.239845	0.208326	0.510244	0.240495	0.523745	0.619829	0.550684	0.574508	0.473815	0.315305	0.283746	0.454708	-0.246382	1	3230250	Body;Body				TRUE	Unclassified_Cell_type_specific	cg15605124	0.00316093	0.0304823
ACAP3	cg01515136	0.45637	0.225087	0.426477	0.458964	0.693812	0.523597	0.377316	0.503842	0.809745	0.497246	0.873992	0.864122	0.848336	0.422665	0.862365	0.625615	0.42703	0.668939	0.884772	0.719759	-0.222514	1	1229589	Body	chr1:1228780-1230163	Island		NA	Unclassified_Cell_type_specific	cg01515136	0.00316563	0.0305119
TARBP1	cg03802191	0.840465	0.884158	0.779796	0.926462	0.654207	0.814049	0.66755	0.562679	0.768875	0.766471	0.914805	0.930784	0.942037	0.946254	0.949765	0.92379	0.781075	0.943611	0.892493	0.913846	-0.147375	1	234615169	TSS1500	chr1:234613936-234614972	S_Shore		NA		cg03802191	0.00317767	0.030582
CCDC23	cg23839159	0.250308	0.0878131	0.434299	0.143842	0.515906	0.438328	0.276755	0.133395	0.146751	0.269711	0.899987	0.82422	0.513095	0.945291	0.151716	0.860407	0.64139	0.193655	0.872855	0.655846	-0.386135	1	43281794	Body;TSS1500	chr1:43282574-43283090	N_Shore		NA		cg23839159	0.00322588	0.0308939
ERMAP	cg25285237	0.730596	0.721583	0.739019	0.564733	0.753323	0.742744	0.798789	0.760189	0.659644	0.718958	0.906578	0.809579	0.835523	0.9194	0.938913	0.837808	0.837094	0.78166	0.91982	0.865153	-0.146195	1	43296491	Body;Body				NA		cg25285237	0.00322986	0.0309201
ESRRG	cg15998609	0.761175	0.143732	0.540913	0.888891	0.608043	0.526842	0.164209	0.603063	0.395651	0.514724	0.902375	0.890304	0.485416	0.920265	0.565387	0.884128	0.909379	0.887758	0.872688	0.813078	-0.298353	1	216774956	Body;Body;Body;Body;Body	chr1:216774339-216774734	S_Shore		NA		cg15998609	0.00327172	0.0311749
C1orf173	cg27268184	0.105243	0.123305	0.16537	0.143314	0.132005	0.14542	0.167277	0.13779	0.177147	0.144097	0.389368	0.547774	0.111101	0.137074	0.690097	0.385225	0.123548	0.741596	0.198913	0.369411	-0.225314	1	75139581	TSS200				NA		cg27268184	0.00327661	0.0312073
IGSF21	cg09845941	0.0748274	0.516385	0.403837	0.0885904	0.364431	0.17309	0.404012	0.175238	0.208105	0.267613	0.493668	0.524893	0.680764	0.374731	0.351781	0.22239	0.342683	0.627812	0.559928	0.464295	-0.196682	1	18621725	Body				TRUE		cg09845941	0.00328269	0.03125
SYTL1	cg04123310	0.448887	0.516035	0.28662	0.600877	0.483846	0.308425	0.629958	0.474519	0.442908	0.465786	0.797376	0.802957	0.719603	0.577937	0.517608	0.921051	0.702013	0.7624	0.620295	0.713471	-0.247685	1	27677072	Body	chr1:27675919-27678016	Island		NA		cg04123310	0.0032879	0.0312836
PBXIP1	cg02069772	0.244612	0.265599	0.289966	0.587276	0.375876	0.332635	0.284632	0.36756	0.278724	0.33632	0.675675	0.318709	0.61108	0.685521	0.816362	0.753557	0.274882	0.343894	0.588424	0.563123	-0.226803	1	154929317	TSS1500				NA		cg02069772	0.00338329	0.0319204
ESRRG	cg00256046	0.462836	0.134594	0.720893	0.050568	0.558451	0.376544	0.121613	0.395751	0.321344	0.349177	0.592303	0.255298	0.894743	0.678237	0.935914	0.687462	0.861403	0.865734	0.144803	0.657322	-0.308145	1	217306763	5'UTR	chr1:217307744-217309179	N_Shore		NA		cg00256046	0.0034077	0.0320641
ACOT11	cg10266490	0.803878	0.697091	0.548062	0.600743	0.749958	0.780646	0.843671	0.864089	0.745098	0.737026	0.905223	0.729081	0.946969	0.944086	0.720218	0.892909	0.884203	0.909503	0.888309	0.868945	-0.131919	1	55013709	TSS200;TSS200				NA	Unclassified	cg10266490	0.00345041	0.0323338
ACOT11	cg10266490	0.803878	0.697091	0.548062	0.600743	0.749958	0.780646	0.843671	0.864089	0.745098	0.737026	0.905223	0.729081	0.946969	0.944086	0.720218	0.892909	0.884203	0.909503	0.888309	0.868945	-0.131919	1	55013709	TSS200;TSS200				NA	Unclassified	cg10266490	0.00345041	0.0323338
BCAN	cg09182138	0.275956	0.151009	0.141655	0.0543852	0.166483	0.144579	0.165689	0.0890065	0.110587	0.144372	0.399375	0.531071	0.752496	0.292867	0.0605865	0.519747	0.228288	0.80405	0.562022	0.461167	-0.316795	1	156612436	5'UTR;5'UTR	chr1:156611639-156612447	Island		NA	Unclassified	cg09182138	0.00345541	0.0323651
CHD5	cg04898695	0.104652	0.0499281	0.0648433	0.0669433	0.0470954	0.0534668	0.0617655	0.124824	0.314961	0.09872	0.167905	0.0952629	0.0687844	0.114607	0.104844	0.344829	0.514676	0.351127	0.646226	0.267585	-0.168865	1	6208717	Body	chr1:6208716-6209039	Island		TRUE	Promoter_Associated	cg04898695	0.00346906	0.0324428
ASTN1	cg23492043	0.0787623	0.0534429	0.0912891	0.0597169	0.123703	0.0587135	0.0753999	0.0857814	0.0484952	0.0750338	0.0608782	0.116147	0.135189	0.587617	0.537693	0.0757615	0.075301	0.488179	0.154742	0.247945	-0.172911	1	177134266	TSS1500;TSS1500	chr1:177133392-177133846	S_Shore		NA		cg23492043	0.00346955	0.0324468
RASSF5	cg12691994	0.118126	0.141702	0.106803	0.300381	0.117292	0.136899	0.156972	0.0967823	0.0342518	0.134357	0.261138	0.108798	0.233977	0.497069	0.278836	0.240065	0.361587	0.414317	0.622618	0.335378	-0.201022	1	206748850	Body;Body;Body				TRUE	Unclassified	cg12691994	0.00351663	0.0327602
C1orf55	cg13556548	0.224246	0.163899	0.116652	0.279503	0.14754	0.148736	0.238862	0.146242	0.136376	0.178006	0.435663	0.139305	0.281043	0.364523	0.322835	0.352074	0.242874	0.450359	0.259245	0.316436	-0.138429	1	226187876	TSS1500	chr1:226186803-226187336	S_Shore	RDMR	NA	Promoter_Associated	cg13556548	0.00353369	0.0328669
PTPRF	cg22875872	0.492683	0.110359	0.479008	0.613486	0.76237	0.663356	0.507449	0.529021	0.537269	0.521667	0.962825	0.198654	0.929873	0.939115	0.867882	0.786965	0.810282	0.586518	0.848507	0.770069	-0.248402	1	44031756	Body;Body	chr1:44031286-44031853	Island		NA	Unclassified_Cell_type_specific	cg22875872	0.00353925	0.0329065
PRDM16	cg10100424	0.0430967	0.0431961	0.0535161	0.0501556	0.0718401	0.0636695	0.0506526	0.0621121	0.052323	0.0545069	0.276769	0.0881983	0.0651536	0.390994	0.0385901	0.414858	0.0629766	0.235739	0.0842797	0.184173	-0.129666	1	3178384	Body;Body				NA	Unclassified_Cell_type_specific	cg10100424	0.00353984	0.0329094
TTC22	cg24697184	0.172596	0.0668819	0.116692	0.0816105	0.140765	0.299514	0.105813	0.0683603	0.0913237	0.127062	0.493417	0.146023	0.178894	0.117333	0.125229	0.365988	0.160214	0.307506	0.456001	0.261178	-0.134116	1	55266578	1stExon;1stExon	chr1:55266277-55267058	Island		TRUE	Promoter_Associated	cg24697184	0.00355747	0.0330304
MMEL1	cg21391741	0.0628636	0.206568	0.101208	0.634767	0.118231	0.0867118	0.0788956	0.0692124	0.131822	0.165586	0.390041	0.374564	0.547337	0.213867	0.223922	0.312755	0.303195	0.782305	0.209418	0.373045	-0.207458	1	2561054	5'UTR	chr1:2559892-2561055	Island		NA	Unclassified_Cell_type_specific	cg21391741	0.00356122	0.0330539
PIK3C2B	cg13927938	0.467748	0.701633	0.464606	0.694333	0.480398	0.392144	0.734001	0.72237	0.395173	0.561378	0.77987	0.88984	0.910465	0.887601	0.601793	0.438182	0.656808	0.776301	0.590804	0.72574	-0.164362	1	204459584	TSS200	chr1:204463293-204464086	N_Shelf		NA		cg13927938	0.0035681	0.0330988
CNIH3	cg07800959	0.551833	0.589373	0.569937	0.886556	0.585946	0.647212	0.49358	0.471279	0.648092	0.604868	0.925691	0.670817	0.651257	0.811826	0.884942	0.909345	0.89843	0.75696	0.91048	0.824416	-0.219549	1	224839964	Body				TRUE	Unclassified_Cell_type_specific	cg07800959	0.00357095	0.0331182
TCEA3	cg12692722	0.102226	0.0807055	0.0915081	0.122095	0.0898623	0.0967174	0.11576	0.0723179	0.170251	0.104605	0.546243	0.418837	0.173044	0.118831	0.119375	0.519688	0.158773	0.517592	0.111452	0.298204	-0.193599	1	23751371	TSS200	chr1:23750508-23751663	Island		NA		cg12692722	0.00358354	0.0331906
AKR7A3	cg16126458	0.0707979	0.0570107	0.0378313	0.0944614	0.0622391	0.0542169	0.0971412	0.0541364	0.0848847	0.06808	0.0749373	0.515394	0.588105	0.363175	0.0605043	0.448569	0.0637008	0.253663	0.498747	0.318533	-0.250453	1	19615370	TSS200	chr1:19614998-19615660	Island		NA	Unclassified_Cell_type_specific	cg16126458	0.00359125	0.0332335
HSPA7	cg05178502	0.311639	0.578115	0.511321	0.304938	0.552551	0.431148	0.625129	0.35623	0.409889	0.45344	0.584421	0.603577	0.609425	0.584139	0.608686	0.650047	0.618698	0.527219	0.633913	0.602236	-0.148796	1	161575766	TSS200	chr1:161575534-161576908	Island		NA		cg05178502	0.00363761	0.0335105
LRRC8D	cg04436714	0.0412719	0.0397691	0.0317825	0.0459416	0.050999	0.039801	0.0395605	0.0432404	0.0326825	0.0405609	0.0443686	0.634636	0.0509285	0.056694	0.0531539	0.559749	0.176381	0.0854416	0.0788645	0.193357	-0.152796	1	90309218	5'UTR;5'UTR	chr1:90308839-90309606	Island		TRUE	Promoter_Associated	cg04436714	0.00369092	0.0338322
USP21	cg08535938	0.557011	0.863339	0.526782	0.291188	0.645476	0.51951	0.622577	0.492559	0.636941	0.57282	0.776447	0.836412	0.618257	0.862749	0.801079	0.886071	0.599433	0.889012	0.878512	0.794219	-0.221399	1	161128985	TSS1500;TSS1500	chr1:161129138-161129689	N_Shore		NA	Promoter_Associated	cg08535938	0.00370407	0.0339149
ACP6	cg01834614	0.424916	0.347951	0.284128	0.455634	0.370174	0.561773	0.67388	0.360647	0.481593	0.440077	0.728343	0.616447	0.564841	0.713497	0.874902	0.622253	0.765693	0.700178	0.456818	0.671441	-0.231364	1	147143012	TSS1500	chr1:147141842-147142918	S_Shore		NA	Promoter_Associated	cg01834614	0.00373763	0.0341033
CFH	cg23557926	0.0844754	0.100498	0.0853294	0.14236	0.101199	0.129273	0.098039	0.132704	0.0726488	0.10517	0.646537	0.123904	0.136684	0.223264	0.178562	0.636671	0.20304	0.139863	0.529863	0.313154	-0.207984	1	196620963	TSS200;TSS200				NA		cg23557926	0.00374718	0.0341647
TDRD5	cg12277666	0.128411	0.0891546	0.16088	0.0944326	0.194832	0.0920396	0.0763415	0.0977445	0.0493691	0.109245	0.4543	0.155112	0.101744	0.238823	0.635895	0.159788	0.122351	0.0716986	0.133586	0.230366	-0.121121	1	179560870	TSS200	chr1:179560751-179561596	Island		TRUE		cg12277666	0.00382873	0.0346745
CHRNB2	cg25730356	0.0999821	0.0474083	0.0692329	0.094886	0.0642563	0.0700285	0.0983507	0.052452	0.116363	0.0792178	0.0864768	0.0933164	0.456732	0.472523	0.0961402	0.058918	0.208436	0.123417	0.275399	0.207929	-0.128711	1	154540159	TSS200	chr1:154540233-154540573	N_Shore		TRUE	Unclassified	cg25730356	0.0038637	0.0348962
PDZK1IP1	cg06619077	0.169125	0.148657	0.180963	0.247336	0.179017	0.225209	0.269336	0.266581	0.0769946	0.195913	0.781335	0.371241	0.344017	0.5554	0.0678201	0.685799	0.531302	0.267739	0.657354	0.473556	-0.277643	1	47656003	TSS1500				NA		cg06619077	0.00388405	0.0350286
VWA5B1	cg25745746	0.342579	0.157836	0.501025	0.124674	0.731754	0.571295	0.170146	0.67959	0.304976	0.398208	0.524638	0.500921	0.558507	0.714686	0.825282	0.326477	0.474351	0.832497	0.808868	0.61847	-0.220261	1	20617452	5'UTR;1stExon				TRUE		cg25745746	0.0039137	0.0352128
ELF3	cg26808687	0.511074	0.457163	0.596562	0.536625	0.62911	0.408498	0.435637	0.740214	0.376669	0.521283	0.845726	0.675809	0.703998	0.657622	0.749927	0.628758	0.585722	0.747428	0.816405	0.712377	-0.191094	1	201979499	TSS200;TSS200				TRUE	Unclassified	cg26808687	0.00392247	0.0352604
PRDM16	cg09077530	0.403275	0.654441	0.471873	0.628297	0.62415	0.827156	0.559264	0.467116	0.551632	0.576356	0.934968	0.632883	0.820131	0.945081	0.85831	0.575812	0.772806	0.636221	0.87787	0.783787	-0.207431	1	3229195	Body;Body				NA		cg09077530	0.00394904	0.0354166
C1orf65	cg27202708	0.333257	0.578337	0.411451	0.066537	0.615929	0.454253	0.173456	0.348648	0.0884815	0.34115	0.590726	0.565389	0.498604	0.302676	0.597171	0.584223	0.557445	0.580166	0.567393	0.538199	-0.197049	1	223566709	TSS200	chr1:223566642-223567268	Island		TRUE	Unclassified_Cell_type_specific	cg27202708	0.00409995	0.0363186
ILDR2	cg00955307	0.607135	0.317108	0.413357	0.653876	0.594331	0.397288	0.348333	0.612154	0.440554	0.487126	0.751782	0.661916	0.697948	0.690594	0.669276	0.647889	0.657536	0.938833	0.657349	0.708125	-0.220999	1	166889789	Body	chr1:166889776-166890649	Island		NA		cg00955307	0.00410222	0.0363293
CACNA1E	cg02431597	0.208633	0.100247	0.098088	0.187451	0.0700248	0.13541	0.0981508	0.135029	0.0849802	0.124224	0.133711	0.549614	0.130542	0.286557	0.150438	0.310762	0.221232	0.188956	0.521898	0.277079	-0.152855	1	181452137	TSS1500	chr1:181452706-181453073	N_Shore		NA		cg02431597	0.0041383	0.0365497
PRDM16	cg26545580	0.806317	0.717497	0.435628	0.932086	0.58867	0.55055	0.602535	0.517491	0.53802	0.632088	0.884485	0.816011	0.919799	0.93799	0.919468	0.691107	0.755268	0.89527	0.769263	0.843184	-0.211096	1	3056755	Body;Body	chr1:3056541-3056772	Island		NA		cg26545580	0.00419155	0.036859
LHX4	cg08647912	0.0740126	0.0678882	0.147162	0.0495748	0.04945	0.087003	0.0602038	0.0932799	0.0738264	0.0780445	0.0458947	0.0571699	0.564082	0.484104	0.532293	0.534088	0.0962974	0.474695	0.556503	0.371681	-0.293636	1	180201893	Body	chr1:180198119-180204975	Island		NA	Unclassified_Cell_type_specific	cg08647912	0.00421072	0.0369741
AKR7L	cg13935437	0.0702989	0.062116	0.0573576	0.0669888	0.146095	0.256847	0.0746946	0.072231	0.0713784	0.0975564	0.112387	0.430939	0.328229	0.205791	0.3434	0.430857	0.0692887	0.0876172	0.3945	0.267001	-0.169445	1	19600673	TSS200;TSS200	chr1:19600249-19600942	Island		NA		cg13935437	0.00422965	0.0370893
C1orf220	cg19399532	0.403854	0.583842	0.420437	0.421599	0.269302	0.448415	0.553748	0.389035	0.476497	0.440748	0.547977	0.552465	0.714213	0.596787	0.884999	0.76033	0.569566	0.701923	0.516518	0.64942	-0.208672	1	178512495	Body;5'UTR	chr1:178511362-178512356	S_Shore		NA	Promoter_Associated	cg19399532	0.00424111	0.0371484
C1orf216	cg00957688	0.107191	0.0707422	0.0999483	0.0837304	0.0827112	0.057315	0.0803672	0.0748567	0.177096	0.0926619	0.0855403	0.733604	0.488112	0.584657	0.0908938	0.266773	0.0822955	0.593216	0.158874	0.342663	-0.250001	1	36183672	5'UTR	chr1:36184248-36184774	N_Shore		NA	NonGene_Associated	cg00957688	0.00425253	0.0372234
C1orf115	cg21852292	0.0855376	0.25518	0.117557	0.0728416	0.155703	0.0798965	0.124449	0.17432	0.214658	0.142238	0.154572	0.179145	0.258562	0.20235	0.502979	0.380511	0.15438	0.153772	0.475282	0.273506	-0.131268	1	220863407	TSS1500	chr1:220863507-220864249	N_Shore		TRUE	Unclassified	cg21852292	0.00426025	0.03727
PMF1	cg11084266	0.0595432	0.0723935	0.0639422	0.0849735	0.132903	0.0680253	0.0995228	0.173838	0.05692	0.090229	0.346823	0.254251	0.103018	0.769678	0.116725	0.582453	0.183593	0.162136	0.213778	0.303606	-0.213377	1	156187819	Body	chr1:156186237-156186647	S_Shore		NA	Unclassified_Cell_type_specific	cg11084266	0.00426357	0.0372861
IL12RB2	cg27416067	0.102909	0.65229	0.122147	0.0597821	0.304471	0.0539417	0.0980618	0.0943948	0.286498	0.197166	0.0810376	0.617352	0.613435	0.616086	0.636259	0.705187	0.0987568	0.608604	0.529024	0.500638	-0.303472	1	67773128	5'UTR;1stExon	chr1:67773329-67773767	N_Shore	DMR	TRUE	Promoter_Associated	cg27416067	0.00426436	0.0372903
CDK18	cg07571022	0.653581	0.637173	0.523583	0.853498	0.633359	0.666838	0.892817	0.591946	0.330022	0.642535	0.762399	0.765396	0.735846	0.816122	0.82671	0.818667	0.891433	0.85932	0.650623	0.791835	-0.1493	1	205498004	Body;Body;Body	chr1:205498003-205498590	Island		TRUE	Unclassified	cg07571022	0.00427079	0.0373226
PLEKHA6	cg15695045	0.179816	0.119298	0.210692	0.104721	0.298067	0.217136	0.401158	0.18944	0.114856	0.203909	0.42376	0.175114	0.603771	0.167832	0.47637	0.344108	0.30344	0.25162	0.313392	0.339934	-0.136025	1	204330069	TSS1500				NA		cg15695045	0.00430639	0.0375412
CD58	cg09584521	0.0419334	0.111419	0.0903301	0.409336	0.228304	0.145843	0.0520824	0.148609	0.0445252	0.141376	0.873116	0.0718094	0.393866	0.56385	0.143078	0.63344	0.358911	0.191415	0.326993	0.395164	-0.253788	1	117112727	Body;Body;Body	chr1:117112960-117113883	N_Shore		NA	Promoter_Associated	cg09584521	0.0043275	0.037665
TFAP2E	cg15107724	0.567748	0.153372	0.307719	0.469318	0.59102	0.411827	0.218649	0.390238	0.144262	0.361573	0.877878	0.681328	0.349064	0.406038	0.258209	0.782098	0.486196	0.805819	0.521533	0.57424	-0.212668	1	36054124	Body				TRUE		cg15107724	0.00433798	0.0377293
PRDM16	cg12436196	0.207	0.773012	0.147891	0.810678	0.28388	0.287144	0.584586	0.107036	0.0786414	0.36443	0.540362	0.718632	0.458477	0.747386	0.484128	0.590123	0.55138	0.68762	0.726211	0.611591	-0.247161	1	2995301	Body;Body	chr1:2997272-2997473	N_Shore		NA	Unclassified_Cell_type_specific	cg12436196	0.00436793	0.0379062
HSPA7	cg10815343	0.2976	0.574668	0.457428	0.0719254	0.462298	0.425209	0.556511	0.226017	0.368889	0.382283	0.525906	0.573124	0.540672	0.555488	0.489913	0.60907	0.544891	0.600931	0.534806	0.552756	-0.170473	1	161575992	Body	chr1:161575534-161576908	Island		NA		cg10815343	0.00441205	0.038165
CROCC	cg22050733	0.0587133	0.0631946	0.0542999	0.0640994	0.0723581	0.0907541	0.0722614	0.0768425	0.0579809	0.0678338	0.0733889	0.624169	0.877533	0.173517	0.0743078	0.801764	0.0916933	0.0738792	0.611718	0.377997	-0.310163	1	17287205	Body	chr1:17287290-17287684	N_Shore		NA	Unclassified	cg22050733	0.00442667	0.0382587
MEGF6	cg02959364	0.606843	0.628039	0.662874	0.532531	0.60186	0.592959	0.644524	0.674227	0.639774	0.620403	0.895532	0.731481	0.671419	0.783013	0.535752	0.829554	0.698964	0.766248	0.810789	0.746972	-0.126569	1	3467219	Body				NA	Unclassified_Cell_type_specific	cg02959364	0.00446081	0.0384675
FGR	cg13683975	0.537474	0.898328	0.768396	0.621389	0.6526	0.760589	0.552779	0.782204	0.857334	0.714566	0.878611	0.75341	0.946815	0.881324	0.935812	0.835536	0.781717	0.883051	0.896036	0.865813	-0.151247	1	27943724	Body;Body;Body	chr1:27941865-27942324	S_Shore		NA		cg13683975	0.00447031	0.0385255
CACHD1	cg23617193	0.567144	0.668837	0.440249	0.238974	0.485526	0.433477	0.501338	0.519046	0.445074	0.477741	0.593451	0.833814	0.484951	0.428271	0.906198	0.621884	0.589622	0.871453	0.535916	0.651729	-0.173988	1	64971761	Body	chr1:64971358-64971604	S_Shore		TRUE	Unclassified_Cell_type_specific	cg23617193	0.00447611	0.0385549
GPR3	cg01048751	0.32356	0.663419	0.450816	0.288804	0.532122	0.443132	0.670273	0.418265	0.222183	0.445842	0.766813	0.712045	0.704128	0.683022	0.473875	0.655584	0.606994	0.74965	0.785217	0.681925	-0.236084	1	27718495	TSS1500	chr1:27718892-27719349	N_Shore		TRUE	Promoter_Associated	cg01048751	0.00448184	0.0385939
CTPS	cg00328724	0.192274	0.125574	0.256393	0.064236	0.258772	0.202776	0.260486	0.215439	0.0887779	0.18497	0.281584	0.210736	0.280216	0.245315	0.628643	0.275776	0.274971	0.263772	0.219072	0.297787	-0.112817	1	41444812	TSS200	chr1:41444870-41446116	N_Shore		NA		cg00328724	0.00449968	0.038699
AHDC1	cg12610832	0.0709786	0.0727267	0.0639063	0.154312	0.121203	0.0763114	0.096618	0.118069	0.0597072	0.092648	0.208631	0.256055	0.301709	0.142956	0.0972772	0.19757	0.0860262	0.470442	0.112558	0.208136	-0.115488	1	27894955	5'UTR	chr1:27894927-27895524	Island		NA	Promoter_Associated	cg12610832	0.00451033	0.038769
TNR	cg21577836	0.25405	0.203152	0.0971827	0.0840216	0.204876	0.0348696	0.0853899	0.0907608	0.025118	0.119936	0.284701	0.565256	0.345147	0.849302	0.648002	0.473296	0.347139	0.094746	0.528575	0.459574	-0.339638	1	175568710	5'UTR	chr1:175568376-175568808	Island		NA	Unclassified_Cell_type_specific	cg21577836	0.0046233	0.0394262
FAM54B	cg13876650	0.384554	0.591878	0.439516	0.364477	0.465148	0.542543	0.56671	0.635373	0.569212	0.506601	0.878692	0.653408	0.544195	0.737876	0.891246	0.633087	0.393574	0.758284	0.854407	0.704974	-0.198373	1	26146005	TSS1500;TSS1500;TSS1500;TSS1500	chr1:26146122-26147349	N_Shore	RDMR	NA		cg13876650	0.00465418	0.0396041
FAM54B	cg13876650	0.384554	0.591878	0.439516	0.364477	0.465148	0.542543	0.56671	0.635373	0.569212	0.506601	0.878692	0.653408	0.544195	0.737876	0.891246	0.633087	0.393574	0.758284	0.854407	0.704974	-0.198373	1	26146005	TSS1500;TSS1500;TSS1500;TSS1500	chr1:26146122-26147349	N_Shore	RDMR	NA		cg13876650	0.00465418	0.0396041
AMPD2	cg20253872	0.676336	0.692626	0.533004	0.516035	0.703525	0.615342	0.873642	0.57289	0.534006	0.635267	0.943238	0.907971	0.761661	0.885129	0.933506	0.57904	0.652841	0.842085	0.894114	0.822176	-0.186909	1	110166571	Body;Body;TSS1500	chr1:110162464-110162716	S_Shelf		NA	Promoter_Associated	cg20253872	0.00465673	0.0396153
TTLL10	cg01961752	0.326335	0.526371	0.299135	0.0836156	0.604833	0.441415	0.184088	0.118332	0.314363	0.322054	0.680183	0.753387	0.694628	0.584158	0.470213	0.395432	0.471582	0.66626	0.569152	0.587222	-0.265168	1	1109012	TSS1500	chr1:1109314-1110145	N_Shore		TRUE	Unclassified_Cell_type_specific	cg01961752	0.00471009	0.0399133
LRRC8D	cg11335133	0.0543512	0.223719	0.0553285	0.0620066	0.0530214	0.137112	0.0634594	0.0611437	0.0364052	0.0829496	0.0677544	0.537833	0.0659053	0.0748435	0.0730177	0.530175	0.511973	0.0544979	0.460321	0.264036	-0.181086	1	90309559	5'UTR;5'UTR	chr1:90308839-90309606	Island		TRUE	Promoter_Associated	cg11335133	0.00471307	0.0399309
MPZ	cg13210580	0.11433	0.0842305	0.121242	0.105582	0.117193	0.14208	0.116884	0.0780376	0.116512	0.110677	0.0839644	0.13169	0.18919	0.170384	0.291353	0.698023	0.187618	0.119353	0.357696	0.247697	-0.13702	1	161276204	Body			DMR	NA	Promoter_Associated_Cell_type_specific	cg13210580	0.00473212	0.0400406
C1orf65	cg13963793	0.163264	0.377637	0.253982	0.0382297	0.539865	0.240755	0.048279	0.274281	0.0326348	0.21877	0.759607	0.275825	0.458091	0.33832	0.32473	0.455652	0.448724	0.445832	0.397105	0.433765	-0.214995	1	223567173	1stExon	chr1:223566642-223567268	Island	DMR	TRUE	Unclassified_Cell_type_specific	cg13963793	0.00473423	0.0400515
CHI3L1	cg07423149	0.40679	0.215461	0.350037	0.205027	0.348863	0.492549	0.478842	0.292113	0.290918	0.342289	0.839228	0.58525	0.679136	0.476284	0.439004	0.56074	0.264346	0.556621	0.571648	0.552473	-0.210184	1	203156246	TSS1500				TRUE		cg07423149	0.00476458	0.0402339
NDUFS2	cg14448116	0.189142	0.214779	0.102314	0.0969025	0.267187	0.239846	0.212761	0.278749	0.410014	0.223522	0.657743	0.185573	0.245463	0.41161	0.820697	0.377867	0.341852	0.403381	0.378713	0.424767	-0.201245	1	161170110	5'UTR;TSS1500	chr1:161171809-161172256	N_Shore		TRUE	Unclassified_Cell_type_specific	cg14448116	0.00477232	0.0402824
MAP3K6	cg26038649	0.862794	0.864007	0.721938	0.423587	0.847229	0.756991	0.872929	0.683972	0.630643	0.740454	0.935358	0.821266	0.920717	0.881873	0.960459	0.910812	0.907561	0.699301	0.785526	0.869208	-0.128754	1	27683501	Body	chr1:27683277-27683590	Island		NA	Promoter_Associated_Cell_type_specific	cg26038649	0.00481752	0.0405365
MMEL1	cg13804377	0.715582	0.843475	0.738668	0.831199	0.552169	0.652024	0.506163	0.384468	0.633571	0.650813	0.825193	0.746607	0.779957	0.838069	0.825464	0.839507	0.824378	0.846461	0.857527	0.820351	-0.169538	1	2561122	5'UTR	chr1:2559892-2561055	S_Shore		NA	Unclassified_Cell_type_specific	cg13804377	0.00486397	0.0407831
C1orf86	cg27528222	0.698666	0.341475	0.5177	0.0993355	0.662831	0.65385	0.402192	0.348172	0.619672	0.482655	0.836206	0.57301	0.959773	0.549879	0.668293	0.828844	0.816629	0.977731	0.400913	0.734587	-0.251932	1	2138953	5'UTR	chr1:2136808-2137351	S_Shore		NA		cg27528222	0.00488743	0.0409181
NR0B2	cg01942646	0.543164	0.506263	0.440209	0.431274	0.554274	0.495175	0.373036	0.635923	0.663689	0.51589	0.682796	0.819676	0.572054	0.901605	0.578211	0.831906	0.623719	0.704557	0.886622	0.733461	-0.217571	1	27240694	TSS200				NA		cg01942646	0.00488927	0.0409267
IGSF21	cg22333960	0.0691252	0.0582592	0.0426865	0.0757355	0.0617236	0.0849393	0.0426895	0.037709	0.0521767	0.0583383	0.0443541	0.293613	0.0880144	0.117165	0.179334	0.48127	0.0787758	0.156126	0.397478	0.204014	-0.145676	1	18435619	Body	chr1:18435566-18435904	Island	CDMR	NA		cg22333960	0.00491373	0.0410635
C1orf94	cg16384849	0.196461	0.661812	0.205734	0.106258	0.446762	0.277629	0.26431	0.426477	0.178791	0.307137	0.066712	0.84755	0.334776	0.603488	0.939115	0.62134	0.639143	0.600268	0.591305	0.582633	-0.275496	1	34642386	5'UTR;TSS200	chr1:34642382-34643024	Island		NA		cg16384849	0.00493461	0.0411785
C1orf89	cg16380888	0.0873584	0.107165	0.0649706	0.236437	0.147822	0.106923	0.153656	0.103557	0.0832297	0.121235	0.302861	0.131246	0.197068	0.515852	0.0935119	0.331184	0.264204	0.146377	0.421352	0.267073	-0.145837	1	16563954	TSS1500	chr1:16563544-16563799	S_Shore		NA	Promoter_Associated	cg16380888	0.00496757	0.0413603
CASZ1	cg18437144	0.892323	0.859421	0.783257	0.471193	0.782723	0.618665	0.857788	0.801186	0.745936	0.756943	0.90518	0.905153	0.787552	0.931132	0.859147	0.872153	0.866879	0.91014	0.900304	0.88196	-0.125017	1	10788928	5'UTR;5'UTR				NA		cg18437144	0.00497068	0.0413742
CASZ1	cg18437144	0.892323	0.859421	0.783257	0.471193	0.782723	0.618665	0.857788	0.801186	0.745936	0.756943	0.90518	0.905153	0.787552	0.931132	0.859147	0.872153	0.866879	0.91014	0.900304	0.88196	-0.125017	1	10788928	5'UTR;5'UTR				NA		cg18437144	0.00497068	0.0413742
CASZ1	cg18437144	0.892323	0.859421	0.783257	0.471193	0.782723	0.618665	0.857788	0.801186	0.745936	0.756943	0.90518	0.905153	0.787552	0.931132	0.859147	0.872153	0.866879	0.91014	0.900304	0.88196	-0.125017	1	10788928	5'UTR;5'UTR				NA		cg18437144	0.00497068	0.0413742
S100A4	cg23048494	0.583326	0.529965	0.450046	0.893188	0.568178	0.483839	0.665637	0.619177	0.577801	0.596795	0.885508	0.597985	0.742743	0.879293	0.572185	0.878574	0.738327	0.829512	0.883386	0.778613	-0.181817	1	153517384	5'UTR;5'UTR				NA	Promoter_Associated	cg23048494	0.0049718	0.0413799
FBLIM1	cg12068257	0.169303	0.20303	0.0750521	0.277838	0.243569	0.122443	0.122695	0.167709	0.212419	0.177118	0.525834	0.277934	0.0852339	0.375019	0.498954	0.32985	0.320779	0.305218	0.148992	0.318646	-0.141528	1	16091149	5'UTR;5'UTR;TSS1500;1stExon				NA		cg12068257	0.00497611	0.0414002
DAB1	cg05137378	0.787999	0.861242	0.519353	0.844165	0.695147	0.561961	0.593445	0.825042	0.411127	0.67772	0.904978	0.83852	0.864046	0.891352	0.610639	0.697793	0.814417	0.900433	0.907761	0.825549	-0.147829	1	58393137	5'UTR				TRUE		cg05137378	0.00502847	0.0416774
DAB1	cg05137378	0.787999	0.861242	0.519353	0.844165	0.695147	0.561961	0.593445	0.825042	0.411127	0.67772	0.904978	0.83852	0.864046	0.891352	0.610639	0.697793	0.814417	0.900433	0.907761	0.825549	-0.147829	1	58393137	5'UTR				TRUE		cg05137378	0.00502847	0.0416774
DAB1	cg05137378	0.787999	0.861242	0.519353	0.844165	0.695147	0.561961	0.593445	0.825042	0.411127	0.67772	0.904978	0.83852	0.864046	0.891352	0.610639	0.697793	0.814417	0.900433	0.907761	0.825549	-0.147829	1	58393137	5'UTR				TRUE		cg05137378	0.00502847	0.0416774
ACOT11	cg11837749	0.461593	0.304663	0.348638	0.702576	0.54631	0.478774	0.444527	0.629469	0.510728	0.49192	0.693673	0.536447	0.649591	0.599269	0.626259	0.758032	0.482759	0.661466	0.737543	0.638338	-0.146418	1	55047332	Body;Body				TRUE		cg11837749	0.0050893	0.0420226
ACOT11	cg11837749	0.461593	0.304663	0.348638	0.702576	0.54631	0.478774	0.444527	0.629469	0.510728	0.49192	0.693673	0.536447	0.649591	0.599269	0.626259	0.758032	0.482759	0.661466	0.737543	0.638338	-0.146418	1	55047332	Body;Body				TRUE		cg11837749	0.0050893	0.0420226
ASAP3	cg20847090	0.691553	0.840468	0.860592	0.934823	0.791285	0.746467	0.877518	0.625798	0.744945	0.790383	0.857192	0.932322	0.930352	0.898351	0.908683	0.934739	0.768492	0.882494	0.919587	0.892468	-0.102085	1	23763959	Body;Body	chr1:23763154-23763971	Island		TRUE		cg20847090	0.00511364	0.0421558
RXFP4	cg08403419	0.0928284	0.115614	0.0743927	0.137748	0.0625908	0.12424	0.0803668	0.106354	0.0744916	0.096514	0.353693	0.201805	0.610104	0.191282	0.275382	0.230558	0.13966	0.140995	0.114501	0.250887	-0.154373	1	155911238	TSS1500				TRUE		cg08403419	0.00512135	0.0422023
GALNT2	cg15487498	0.211229	0.200966	0.171969	0.316257	0.144038	0.233906	0.291881	0.26619	0.159619	0.221784	0.355609	0.161209	0.548978	0.681481	0.131192	0.204884	0.808889	0.846557	0.353828	0.454736	-0.232953	1	230372938	Body				TRUE		cg15487498	0.00518056	0.0425285
PCSK9	cg19249107	0.101662	0.229116	0.142369	0.0818495	0.258421	0.166029	0.12181	0.116975	0.363896	0.175792	0.0477052	0.671361	0.749194	0.422352	0.45641	0.627932	0.557709	0.608785	0.610137	0.527954	-0.352162	1	55505954	Body	chr1:55505060-55506015	Island		TRUE		cg19249107	0.00524486	0.0428694
DHRS3	cg06641388	0.0707617	0.0498462	0.0786693	0.0993237	0.039783	0.0513754	0.0747473	0.0470314	0.0409743	0.0613902	0.516413	0.163798	0.0352868	0.426117	0.0128802	0.252563	0.451168	0.902504	0.0746153	0.315038	-0.253648	1	12655240	Body	chr1:12655926-12656248	N_Shore		NA		cg06641388	0.00526275	0.0429751
C1orf26	cg17423650	0.790678	0.632807	0.751435	0.657265	0.730131	0.70552	0.665092	0.755267	0.889466	0.730851	0.937089	0.743254	0.941024	0.944265	0.930622	0.961641	0.639648	0.93147	0.626748	0.85064	-0.119789	1	185218725	Body;Body				TRUE		cg17423650	0.00526326	0.0429786
MCOLN2	cg10230190	0.239646	0.380232	0.209914	0.755433	0.390388	0.499629	0.468247	0.53218	0.537488	0.445906	0.859835	0.865511	0.855413	0.425632	0.619549	0.916943	0.496639	0.668212	0.676008	0.709305	-0.263399	1	85405081	Body				TRUE		cg10230190	0.0053165	0.0432581
MAP3K6	cg22501103	0.725598	0.604005	0.810873	0.575006	0.843948	0.761335	0.934336	0.724731	0.789842	0.752186	0.934299	0.828549	0.891761	0.947905	0.934658	0.876364	0.928138	0.655149	0.843318	0.871127	-0.118941	1	27693942	TSS1500	chr1:27692412-27693243	S_Shore		NA	Promoter_Associated	cg22501103	0.00534278	0.0434074
SF3B4	cg22221738	0.485917	0.398023	0.469208	0.477512	0.583386	0.457065	0.484735	0.474357	0.54147	0.485741	0.637647	0.681571	0.548209	0.504112	0.799694	0.593231	0.572859	0.556003	0.450577	0.593767	-0.108026	1	149895655	Body	chr1:149899625-149899893	N_Shelf		NA		cg22221738	0.00534334	0.0434098
COL16A1	cg16553500	0.534906	0.542146	0.51582	0.623574	0.527236	0.565147	0.749445	0.416468	0.502141	0.552987	0.893034	0.400001	0.567223	0.629953	0.820627	0.876535	0.858861	0.645894	0.520642	0.690308	-0.137321	1	32169868	TSS200	chr1:32169537-32169869	Island		NA	Unclassified	cg16553500	0.00536583	0.0435357
ADAM30	cg22774211	0.43312	0.0859439	0.287421	0.153825	0.442799	0.132183	0.102657	0.179321	0.310899	0.236463	0.227055	0.169982	0.720868	0.672608	0.57259	0.828411	0.544403	0.475844	0.592344	0.533789	-0.297326	1	120439014	1stExon;5'UTR	chr1:120439013-120439220	Island		NA		cg22774211	0.00540488	0.0437516
DVL1	cg16575694	0.683871	0.907117	0.692543	0.923236	0.820451	0.789369	0.735343	0.899773	0.631187	0.786988	0.708968	0.884336	0.94719	0.910167	0.965771	0.960975	0.946386	0.946987	0.913922	0.909412	-0.122424	1	1273375	Body	chr1:1271425-1272074	S_Shore		NA	Unclassified	cg16575694	0.00541917	0.0438417
HES3	cg22699074	0.112896	0.0975686	0.140882	0.118715	0.120519	0.178452	0.123301	0.129365	0.122145	0.127094	0.128679	0.552486	0.151844	0.41741	0.482062	0.372702	0.129477	0.854355	0.235428	0.369383	-0.242289	1	6304272	1stExon;5'UTR	chr1:6305148-6306463	N_Shore		NA		cg22699074	0.00542548	0.043884
IGSF21	cg14860499	0.0442281	0.0463604	0.0896418	0.0465795	0.258222	0.0652159	0.0494452	0.0746259	0.208414	0.0980814	0.0536247	0.0464975	0.372207	0.320852	0.413001	0.261995	0.0576363	0.185853	0.177433	0.2099	-0.111819	1	18435897	Body	chr1:18435566-18435904	Island		NA		cg14860499	0.00542582	0.0438861
FHAD1	cg03773198	0.547261	0.405509	0.575567	0.706671	0.432758	0.69714	0.67765	0.84463	0.695655	0.620316	0.940447	0.948571	0.896897	0.843496	0.910189	0.846815	0.769886	0.922415	0.438854	0.835286	-0.21497	1	15653410	Body				NA	Unclassified_Cell_type_specific	cg03773198	0.00548973	0.0442357
CCDC17	cg14220678	0.913176	0.813108	0.83182	0.385482	0.702653	0.864207	0.921419	0.862746	0.773439	0.785339	0.903474	0.928578	0.861139	0.938931	0.940665	0.937557	0.95104	0.953793	0.915922	0.925678	-0.140339	1	46089024	Body	chr1:46088194-46089142	Island		NA		cg14220678	0.00555353	0.0445759
NDUFS2	cg10493436	0.827815	0.533026	0.713617	0.885611	0.904557	0.641457	0.877277	0.860169	0.911593	0.795014	0.936149	0.946979	0.936028	0.958998	0.942371	0.937948	0.951121	0.956087	0.804306	0.929999	-0.134985	1	161168957	TSS200;TSS200	chr1:161171809-161172256	N_Shelf		NA		cg10493436	0.00566448	0.0451856
BARHL2	cg15979173	0.0572116	0.119464	0.0668475	0.0614442	0.080132	0.162755	0.0538887	0.0686114	0.167294	0.093072	0.14189	0.201304	0.0730065	0.364421	0.0581029	0.191194	0.1347	0.189757	0.386673	0.19345	-0.100378	1	91182128	1stExon	chr1:91182097-91182364	Island		NA		cg15979173	0.00568281	0.0452754
ACAP3	cg06818047	0.369661	0.430119	0.400413	0.441831	0.477764	0.61547	0.786575	0.644504	0.485423	0.516862	0.890788	0.934771	0.768474	0.844225	0.899515	0.828428	0.370542	0.537399	0.920612	0.777195	-0.260333	1	1229105	Body	chr1:1228780-1230163	Island		NA		cg06818047	0.00569155	0.0453205
ACOT7	cg06834177	0.748281	0.452564	0.581217	0.910685	0.582297	0.646025	0.931817	0.845752	0.935102	0.737082	0.935441	0.929681	0.967887	0.890635	0.525684	0.859081	0.907243	0.941062	0.948798	0.87839	-0.141308	1	6333843	Body;Body;Body;Body				TRUE		cg06834177	0.00571037	0.0454233
ACOT7	cg06834177	0.748281	0.452564	0.581217	0.910685	0.582297	0.646025	0.931817	0.845752	0.935102	0.737082	0.935441	0.929681	0.967887	0.890635	0.525684	0.859081	0.907243	0.941062	0.948798	0.87839	-0.141308	1	6333843	Body;Body;Body;Body				TRUE		cg06834177	0.00571037	0.0454233
FOXJ3	cg18174678	0.31737	0.185486	0.472701	0.18849	0.456832	0.370805	0.401342	0.346164	0.455596	0.354976	0.841941	0.387153	0.592886	0.928049	0.953904	0.356785	0.445419	0.808069	0.178165	0.610263	-0.255287	1	42801761	TSS1500	chr1:42800265-42801370	S_Shore		NA		cg18174678	0.00574542	0.0456087
BAI2	cg21822140	0.510136	0.432027	0.533496	0.331841	0.53689	0.441108	0.708167	0.50855	0.431442	0.492628	0.767864	0.448391	0.539367	0.603895	0.703399	0.502986	0.755552	0.742102	0.385987	0.605505	-0.112877	1	32221978	Body	chr1:32221887-32222107	Island		NA		cg21822140	0.0057601	0.0456887
LRRC47	cg17443473	0.886033	0.40612	0.853983	0.930986	0.745743	0.811578	0.91335	0.610065	0.644302	0.755796	0.930678	0.900414	0.928387	0.909804	0.931952	0.867655	0.923501	0.929447	0.677258	0.888788	-0.132993	1	3703550	Body	chr1:3703672-3703908	N_Shore		NA	Gene_Associated	cg17443473	0.00576995	0.0457396
GJC2	cg01789576	0.0704189	0.0776345	0.0530095	0.0859782	0.204389	0.0717133	0.0812213	0.116347	0.0923487	0.0947845	0.504586	0.0737983	0.413985	0.427258	0.113042	0.190498	0.329816	0.100112	0.194528	0.260847	-0.166062	1	228337311	TSS1500				NA	Unclassified	cg01789576	0.00580269	0.0459247
CYP2J2	cg13799302	0.059849	0.0642614	0.0595202	0.0961469	0.0916782	0.0728864	0.054835	0.0628078	0.0814641	0.0714943	0.0691973	0.570789	0.189931	0.449315	0.108232	0.35353	0.07376	0.60334	0.167072	0.287241	-0.215746	1	60392392	1stExon	chr1:60392272-60392583	Island		TRUE	NonGene_Associated_Cell_type_specific	cg13799302	0.00581435	0.0459831
CHD5	cg10537555	0.144637	0.0943828	0.167524	0.321162	0.189668	0.14721	0.111604	0.10924	0.102965	0.154266	0.106788	0.179931	0.438904	0.246223	0.637018	0.281838	0.463005	0.249523	0.665168	0.363155	-0.208889	1	6209266	Body	chr1:6208716-6209039	S_Shore		NA		cg10537555	0.00584336	0.0461464
KCNAB2	cg19814116	0.249691	0.211556	0.348727	0.201388	0.406042	0.5886	0.508674	0.391108	0.528544	0.381592	0.794544	0.620595	0.607174	0.827647	0.241435	0.53642	0.606334	0.526124	0.886669	0.627438	-0.245846	1	6086448	1stExon;1stExon;5'UTR;5'UTR	chr1:6086244-6086494	Island		TRUE	Promoter_Associated	cg19814116	0.00585173	0.0461861
PRDM16	cg20988960	0.716998	0.544813	0.524548	0.876716	0.726708	0.741188	0.43387	0.737826	0.350541	0.628134	0.872871	0.809935	0.818862	0.69123	0.849705	0.845764	0.664935	0.833312	0.902015	0.809848	-0.181713	1	3191815	Body;Body	chr1:3195376-3196052	N_Shelf		NA		cg20988960	0.00588825	0.0463847
ZDHHC18	cg04427651	0.454027	0.195239	0.332726	0.376876	0.405828	0.241283	0.316219	0.377079	0.225235	0.324946	0.848798	0.276011	0.447719	0.640735	0.582143	0.411092	0.619406	0.350246	0.218792	0.488327	-0.163381	1	27152694	TSS1500	chr1:27153033-27153243	N_Shore		NA	Promoter_Associated	cg04427651	0.0059267	0.0465869
PAQR6	cg20333836	0.11938	0.0695095	0.0491985	0.263668	0.113809	0.0987531	0.130558	0.0955314	0.254325	0.132748	0.578796	0.196363	0.0660646	0.471866	0.650999	0.0769102	0.279026	0.0870842	0.52323	0.325593	-0.192845	1	156215418	Body;Body	chr1:156215368-156215899	Island		NA	Unclassified	cg20333836	0.00594635	0.0466948
ACOT7	cg10375954	0.115329	0.517694	0.282387	0.182156	0.431741	0.320958	0.115953	0.22263	0.430138	0.290999	0.899739	0.49119	0.43888	0.616471	0.241112	0.746527	0.852162	0.912757	0.603871	0.644745	-0.353747	1	6419608	Body;Body;TSS1500;Body				TRUE	Promoter_Associated	cg10375954	0.00606396	0.047322
ACOT7	cg10375954	0.115329	0.517694	0.282387	0.182156	0.431741	0.320958	0.115953	0.22263	0.430138	0.290999	0.899739	0.49119	0.43888	0.616471	0.241112	0.746527	0.852162	0.912757	0.603871	0.644745	-0.353747	1	6419608	Body;Body;TSS1500;Body				TRUE	Promoter_Associated	cg10375954	0.00606396	0.047322
SLC41A1	cg10717869	0.403831	0.466299	0.47178	0.262745	0.665036	0.626452	0.852184	0.562029	0.518195	0.536506	0.885417	0.433121	0.713517	0.739073	0.873455	0.823136	0.764706	0.523267	0.833093	0.732087	-0.195582	1	205780912	5'UTR	chr1:205781870-205783010	N_Shore	RDMR	NA		cg10717869	0.00608661	0.0474469
C1orf97	cg20802616	0.310189	0.141362	0.318063	0.569242	0.515837	0.257966	0.107138	0.198949	0.455506	0.319361	0.602471	0.671846	0.601011	0.579119	0.54309	0.41398	0.0893644	0.548537	0.493744	0.504796	-0.185434	1	211590292	Body	chr1:211589677-211590293	Island		NA	Unclassified	cg20802616	0.0060876	0.0474539
FBLIM1	cg13173552	0.753808	0.655817	0.562494	0.84052	0.691825	0.701998	0.426	0.704158	0.50754	0.649351	0.899272	0.484651	0.709835	0.885992	0.883882	0.731555	0.866057	0.889517	0.869899	0.802295	-0.152944	1	16091599	1stExon;Body;Body				NA		cg13173552	0.00615154	0.0477805
EPHA10	cg13851466	0.0610826	0.0727851	0.0510946	0.0603002	0.12052	0.0963497	0.0751091	0.073794	0.111038	0.0802304	0.0836035	0.786737	0.15182	0.242562	0.0843257	0.257579	0.332599	0.255264	0.606337	0.311203	-0.230973	1	38219973	Body	chr1:38219702-38220012	Island		NA		cg13851466	0.00615335	0.0477884
EPHA10	cg13851466	0.0610826	0.0727851	0.0510946	0.0603002	0.12052	0.0963497	0.0751091	0.073794	0.111038	0.0802304	0.0836035	0.786737	0.15182	0.242562	0.0843257	0.257579	0.332599	0.255264	0.606337	0.311203	-0.230973	1	38219973	Body	chr1:38219702-38220012	Island		NA		cg13851466	0.00615335	0.0477884
LASS2	cg13899718	0.413299	0.795601	0.261662	0.303413	0.267238	0.369317	0.745661	0.622949	0.289805	0.452105	0.936423	0.837552	0.832293	0.34643	0.915446	0.759073	0.925179	0.650258	0.870817	0.785941	-0.333837	1	150947832	TSS1500;TSS1500	chr1:150946496-150947950	Island		NA		cg13899718	0.0062946	0.0485161
MUC1	cg22531371	0.677476	0.809297	0.474212	0.604389	0.574092	0.633221	0.524417	0.699235	0.507595	0.611548	0.766376	0.537063	0.769892	0.700081	0.915747	0.87802	0.887119	0.805875	0.855425	0.790622	-0.179074	1	155162756	TSS200;TSS200;TSS200;TSS200;TSS200;TSS200;TSS200	chr1:155163434-155163818	N_Shore		NA	Promoter_Associated	cg22531371	0.00629633	0.0485224
GPSM2	cg03934069	0.312509	0.139063	0.33863	0.460923	0.288026	0.404884	0.446552	0.477599	0.46656	0.370527	0.535633	0.557055	0.48354	0.609077	0.900086	0.391402	0.650975	0.588941	0.798954	0.612851	-0.242324	1	109420722	5'UTR	chr1:109419544-109420038	S_Shore		NA	Promoter_Associated	cg03934069	0.00629897	0.0485344
PAQR6	cg01583940	0.245585	0.235068	0.292105	0.573802	0.417009	0.184283	0.187764	0.261454	0.378869	0.308438	0.569731	0.592309	0.563307	0.779432	0.111931	0.555079	0.570931	0.502039	0.53422	0.530998	-0.22256	1	156218009	TSS1500;TSS200	chr1:156215368-156215899	S_Shelf		NA		cg01583940	0.00631742	0.0486288
LMX1A	cg23049291	0.0979614	0.106056	0.114592	0.145908	0.0947693	0.0946103	0.120105	0.11705	0.112289	0.111482	0.116424	0.108482	0.266624	0.199235	0.186463	0.633586	0.632401	0.215766	0.118453	0.275271	-0.163788	1	165204745	Body	chr1:165204501-165205507	Island	DMR	TRUE		cg23049291	0.00636496	0.0488714
PAQR6	cg10046892	0.197332	0.18979	0.162988	0.138895	0.230553	0.229692	0.179745	0.196486	0.183771	0.189917	0.374562	0.315507	0.254757	0.161524	0.250618	0.289595	0.592091	0.201595	0.316523	0.306308	-0.116391	1	156217942	TSS200;TSS200	chr1:156215368-156215899	S_Shelf		NA		cg10046892	0.00637836	0.0489442
RRP15	cg09259534	0.743652	0.674577	0.739207	0.707019	0.765031	0.741144	0.712565	0.550611	0.753682	0.709721	0.897197	0.89026	0.836332	0.912326	0.720859	0.879158	0.880835	0.644978	0.909514	0.841273	-0.131552	1	218472841	Body				TRUE	Gene_Associated_Cell_type_specific	cg09259534	0.00640017	0.0490502
TTLL10	cg14709479	0.542428	0.851754	0.539369	0.0477313	0.773756	0.779745	0.223034	0.68304	0.57896	0.557758	0.951338	0.941942	0.944425	0.779659	0.612154	0.461646	0.923462	0.931527	0.668009	0.801573	-0.243816	1	1108924	TSS1500	chr1:1109314-1110145	N_Shore		TRUE	Unclassified_Cell_type_specific	cg14709479	0.00641099	0.0491076
C1orf173	cg24155871	0.0731564	0.0785144	0.0687653	0.0839638	0.0846475	0.070028	0.0848346	0.0887102	0.100002	0.0814025	0.104502	0.264868	0.14483	0.207424	0.638052	0.102242	0.118161	0.11219	0.103674	0.199549	-0.118147	1	75139347	1stExon;5'UTR				NA		cg24155871	0.00642122	0.0491588
CD58	cg26313955	0.198053	0.172972	0.205044	0.356224	0.148755	0.282775	0.244255	0.208089	0.193854	0.223336	0.889738	0.240579	0.323172	0.275398	0.349026	0.416345	0.721761	0.327201	0.261255	0.422719	-0.199384	1	117112616	Body;Body;Body	chr1:117112960-117113883	N_Shore		NA	Promoter_Associated	cg26313955	0.00642786	0.0491942
CASZ1	cg08537783	0.57124	0.239814	0.596337	0.148611	0.747401	0.510556	0.170523	0.746141	0.543695	0.474924	0.834052	0.714509	0.76184	0.847624	0.452146	0.767157	0.295387	0.762326	0.795569	0.69229	-0.217366	1	10795394	5'UTR;5'UTR				NA		cg08537783	0.00646996	0.0494113
CASZ1	cg08537783	0.57124	0.239814	0.596337	0.148611	0.747401	0.510556	0.170523	0.746141	0.543695	0.474924	0.834052	0.714509	0.76184	0.847624	0.452146	0.767157	0.295387	0.762326	0.795569	0.69229	-0.217366	1	10795394	5'UTR;5'UTR				NA		cg08537783	0.00646996	0.0494113
CASZ1	cg08537783	0.57124	0.239814	0.596337	0.148611	0.747401	0.510556	0.170523	0.746141	0.543695	0.474924	0.834052	0.714509	0.76184	0.847624	0.452146	0.767157	0.295387	0.762326	0.795569	0.69229	-0.217366	1	10795394	5'UTR;5'UTR				NA		cg08537783	0.00646996	0.0494113
TNFRSF18	cg25725823	0.458739	0.541333	0.513633	0.437452	0.526272	0.513738	0.523643	0.437315	0.560886	0.501446	0.785615	0.884259	0.800565	0.951784	0.569016	0.594824	0.417624	0.929766	0.853011	0.754052	-0.252606	1	1142254	TSS200;TSS200;TSS200	chr1:1141670-1142150	S_Shore		NA	Unclassified	cg25725823	0.00652112	0.0496824
CTPS	cg19092368	0.214823	0.48728	0.353775	0.158949	0.349189	0.193702	0.441508	0.265133	0.521827	0.331798	0.443346	0.443234	0.358907	0.600947	0.496352	0.488693	0.484988	0.357277	0.562083	0.470647	-0.138849	1	41444829	TSS200	chr1:41444870-41446116	N_Shore		NA		cg19092368	0.00652998	0.0497303
EPB41	cg25727366	0.723861	0.882522	0.422076	0.555546	0.518835	0.504111	0.62404	0.656138	0.429759	0.590765	0.885991	0.880614	0.557051	0.891715	0.912347	0.894851	0.897313	0.659071	0.664435	0.804821	-0.214055	1	29213226	TSS1500;TSS1500;TSS1500;TSS1500;TSS1500	chr1:29213438-29214300	N_Shore		NA	Promoter_Associated	cg25727366	0.00654596	0.0498127
TIE1	cg13470063	0.112696	0.211712	0.0878291	0.278966	0.146673	0.123798	0.123227	0.137528	0.0351902	0.139735	0.338613	0.205842	0.0732673	0.397015	0.223813	0.35583	0.188915	0.243629	0.24527	0.252466	-0.11273	1	43766206	TSS1500				TRUE		cg13470063	0.00655203	0.0498451
PLXNA2	cg17827017	0.659447	0.67617	0.466831	0.711082	0.663749	0.674674	0.764978	0.694672	0.532109	0.649301	0.939186	0.776911	0.875815	0.855489	0.885769	0.878527	0.45103	0.879335	0.760383	0.811383	-0.162082	1	208333467	Body				TRUE		cg17827017	0.00667139	0.0504754
AVPR1B	cg27169129	0.0464902	0.0681257	0.0403181	0.0596516	0.0453376	0.0762644	0.0701549	0.0784815	0.024219	0.0565603	0.341969	0.370466	0.0275655	0.357558	0.0448758	0.0362027	0.32782	0.0958497	0.350703	0.217001	-0.160441	1	206223453	TSS1500	chr1:206223537-206224028	N_Shore		TRUE	Unclassified_Cell_type_specific	cg27169129	0.00669173	0.0505803
BCAN	cg14423692	0.192502	0.12346	0.266277	0.0804793	0.230129	0.134762	0.110167	0.464759	0.304933	0.211941	0.147052	0.196357	0.527608	0.291052	0.509514	0.510942	0.517222	0.50612	0.455736	0.406845	-0.194904	1	156611425	TSS1500;TSS1500	chr1:156611639-156612447	N_Shore		TRUE	Unclassified	cg14423692	0.00669333	0.0505865
VWA1	cg03116557	0.889378	0.773339	0.749594	0.588315	0.809204	0.565894	0.326494	0.601217	0.51022	0.645962	0.883895	0.918314	0.497755	0.873963	0.88142	0.811626	0.901776	0.875801	0.566338	0.80121	-0.155248	1	1375480	3'UTR;3'UTR	chr1:1374461-1375584	Island		NA		cg03116557	0.00679021	0.0510865
C1orf94	cg24411961	0.116941	0.670357	0.164172	0.0826229	0.106599	0.174327	0.585055	0.300761	0.161498	0.262481	0.05831	0.712854	0.770359	0.632573	0.972576	0.645567	0.7957	0.595931	0.744878	0.65875	-0.396268	1	34642396	5'UTR;TSS200	chr1:34642382-34643024	Island		NA		cg24411961	0.0067979	0.05113
CAMTA1	cg13687594	0.444935	0.0941491	0.463689	0.512608	0.269232	0.484769	0.0861137	0.266258	0.0803993	0.300239	0.881956	0.523419	0.483521	0.556139	0.455525	0.738082	0.436235	0.201969	0.500463	0.530812	-0.230573	1	7122970	Body	chr1:7122519-7122727	S_Shore		NA		cg13687594	0.00680277	0.0511579
LDLRAD2	cg22025064	0.496387	0.317972	0.569198	0.883897	0.366617	0.550617	0.230873	0.345972	0.61896	0.486721	0.872168	0.512095	0.795248	0.70705	0.551626	0.85542	0.325231	0.623526	0.868714	0.679009	-0.192287	1	22141400	Body	chr1:22140891-22141407	Island		NA	Promoter_Associated	cg22025064	0.00683756	0.0513519
CLSTN1	cg25405962	0.792141	0.907919	0.795922	0.924825	0.78808	0.669888	0.6851	0.898041	0.619224	0.786793	0.88485	0.896268	0.879757	0.927071	0.929619	0.934069	0.941285	0.843488	0.881417	0.90198	-0.115187	1	9852785	Body;Body				TRUE		cg25405962	0.00684541	0.0513918
PINK1	cg17508639	0.0617575	0.0742394	0.188511	0.492705	0.236	0.164462	0.0787902	0.0455292	0.265217	0.178579	0.819163	0.744176	0.596466	0.455258	0.595978	0.418226	0.0807318	0.517713	0.166468	0.488242	-0.309663	1	20959617	TSS1500	chr1:20960045-20960551	N_Shore		NA	Promoter_Associated	cg17508639	0.00694707	0.0518889
PINK1	cg17508639	0.0617575	0.0742394	0.188511	0.492705	0.236	0.164462	0.0787902	0.0455292	0.265217	0.178579	0.819163	0.744176	0.596466	0.455258	0.595978	0.418226	0.0807318	0.517713	0.166468	0.488242	-0.309663	1	20959617	TSS1500	chr1:20960045-20960551	N_Shore		NA	Promoter_Associated	cg17508639	0.00694707	0.0518889
PINK1	cg17508639	0.0617575	0.0742394	0.188511	0.492705	0.236	0.164462	0.0787902	0.0455292	0.265217	0.178579	0.819163	0.744176	0.596466	0.455258	0.595978	0.418226	0.0807318	0.517713	0.166468	0.488242	-0.309663	1	20959617	TSS1500	chr1:20960045-20960551	N_Shore		NA	Promoter_Associated	cg17508639	0.00694707	0.0518889
LRRC8D	cg14565265	0.047243	0.0670182	0.0572732	0.0451563	0.0701765	0.0585224	0.0503011	0.0567639	0.026707	0.0532402	0.0454003	0.663508	0.0868035	0.0491937	0.0867812	0.642422	0.562507	0.0344267	0.550872	0.302435	-0.249195	1	90308951	5'UTR;5'UTR	chr1:90308839-90309606	Island		TRUE	Promoter_Associated	cg14565265	0.00699166	0.0521034
LAMC2	cg22346461	0.314716	0.135298	0.265073	0.163951	0.207094	0.240723	0.552	0.212849	0.34861	0.271146	0.907611	0.209238	0.74034	0.543771	0.603577	0.30284	0.247781	0.832839	0.823624	0.579069	-0.307923	1	183155573	Body;Body				TRUE		cg22346461	0.00702397	0.0522733
SLC6A17	cg17032646	0.433329	0.078108	0.343039	0.557464	0.161043	0.323653	0.486406	0.272482	0.0667872	0.302479	0.511965	0.271674	0.568832	0.26581	0.876902	0.486466	0.680033	0.619776	0.773576	0.56167	-0.259191	1	110692918	TSS1500	chr1:110692988-110694264	N_Shore		TRUE		cg17032646	0.0070763	0.0525275
CD164L2	cg24932660	0.216986	0.278313	0.321897	0.0752644	0.236527	0.415171	0.29372	0.457927	0.405982	0.300199	0.368421	0.50721	0.51791	0.229007	0.345634	0.917811	0.259181	0.663172	0.623333	0.492409	-0.19221	1	27709575	Body	chr1:27709600-27709831	N_Shore		TRUE		cg24932660	0.0071011	0.0526537
GMEB1	cg24675730	0.211807	0.184389	0.122922	0.135778	0.140741	0.135884	0.292458	0.175406	0.136389	0.170642	0.395335	0.290886	0.395414	0.371013	0.152388	0.358148	0.146282	0.333783	0.279084	0.302481	-0.13184	1	28994850	TSS1500;TSS1500				NA		cg24675730	0.0071333	0.0528191
KIF21B	cg18535415	0.20064	0.228738	0.195328	0.627516	0.307329	0.298644	0.26693	0.201265	0.215002	0.282377	0.846996	0.227302	0.525652	0.437238	0.560274	0.507441	0.54221	0.275684	0.478246	0.489005	-0.206628	1	200983238	Body				NA		cg18535415	0.00715498	0.0529279
WNT3A	cg11298786	0.0371197	0.0499316	0.149558	0.0588778	0.0732714	0.0763866	0.0492654	0.0427673	0.0513832	0.0653957	0.0555127	0.197485	0.477893	0.0437588	0.476476	0.321458	0.0417686	0.46447	0.0360209	0.234983	-0.169587	1	228195794	Body	chr1:228194096-228196512	Island		NA	Unclassified_Cell_type_specific	cg11298786	0.00746703	0.0544753
CLIC4	cg10522447	0.147422	0.171249	0.0976799	0.394246	0.0797061	0.118199	0.136107	0.0669847	0.0688408	0.142271	0.355375	0.535819	0.12565	0.587727	0.108779	0.469478	0.0912961	0.242094	0.31915	0.315041	-0.17277	1	25071260	TSS1500	chr1:25071352-25072586	N_Shore		NA	Promoter_Associated	cg10522447	0.00748668	0.0545678
SYT6	cg15976388	0.0785083	0.0924939	0.0935616	0.423224	0.105876	0.0899589	0.0814399	0.0949884	0.233542	0.143733	0.532085	0.146869	0.161242	0.687151	0.103241	0.0966357	0.116289	0.164244	0.616458	0.291579	-0.147847	1	114696946	TSS1500	chr1:114696886-114697185	Island		TRUE		cg15976388	0.00755615	0.0548967
EFNA1	cg19628619	0.762964	0.712963	0.801603	0.914803	0.63748	0.819894	0.91409	0.603892	0.720145	0.765315	0.924832	0.907315	0.932693	0.79055	0.667168	0.932798	0.930165	0.806335	0.922349	0.868245	-0.10293	1	155104050	Body;Body	chr1:155108007-155108611	N_Shelf		NA		cg19628619	0.00757848	0.0550016
PPFIA4	cg09396704	0.535434	0.516926	0.397018	0.322443	0.527955	0.4247	0.433044	0.134586	0.520943	0.423672	0.621546	0.649049	0.775237	0.583196	0.54928	0.859539	0.541889	0.578392	0.644471	0.644733	-0.221061	1	203045229	Body	chr1:203044722-203045390	Island	DMR	NA		cg09396704	0.00760759	0.0551434
SH2D2A	cg10811945	0.528538	0.513737	0.579459	0.72677	0.477827	0.566351	0.461079	0.347009	0.364185	0.507217	0.796006	0.773462	0.553351	0.879149	0.596333	0.507767	0.804764	0.447303	0.554825	0.656995	-0.149778	1	156784913	Body;Body;TSS1500;Body;Body;Body	chr1:156783523-156784037	S_Shore		TRUE	Promoter_Associated	cg10811945	0.00760851	0.0551463
LOC149134	cg03340119	0.110293	0.400813	0.140911	0.0796691	0.0840972	0.161974	0.302978	0.0963163	0.135515	0.168063	0.107628	0.761844	0.73461	0.252333	0.385414	0.150138	0.321535	0.816266	0.835334	0.485011	-0.316948	1	246952508	TSS1500	chr1:246952214-246952511	Island		TRUE		cg03340119	0.00763554	0.0552778
STK40	cg17827328	0.0221844	0.0599811	0.0327825	0.0348567	0.0374343	0.0413308	0.0406875	0.0425974	0.0386185	0.0389415	0.443027	0.0749227	0.237029	0.283826	0.024827	0.0571865	0.101409	0.0524865	0.380099	0.183868	-0.144927	1	36817299	Body				TRUE		cg17827328	0.00763866	0.0552871
C1orf216	cg16144447	0.0906726	0.112989	0.0764153	0.0920783	0.0870088	0.107008	0.0695562	0.0973876	0.106785	0.0933223	0.0984692	0.454524	0.323478	0.408786	0.0936361	0.152863	0.0815303	0.45287	0.0854497	0.239067	-0.145745	1	36184773	1stExon;5'UTR	chr1:36184248-36184774	Island		NA	NonGene_Associated	cg16144447	0.0076486	0.0553376
PM20D1	cg07157834	0.48249	0.676141	0.230635	0.94426	0.401552	0.688933	0.913805	0.525491	0.286279	0.572176	0.93192	0.911541	0.6613	0.944978	0.65787	0.692666	0.637193	0.950024	0.889078	0.808508	-0.236332	1	205819609	TSS1500	chr1:205818898-205819191	S_Shore		NA	Unclassified_Cell_type_specific	cg07157834	0.00767141	0.0554489
PRDM16	cg17455155	0.730791	0.84401	0.315432	0.93369	0.728694	0.478447	0.671977	0.326131	0.68212	0.634588	0.923184	0.866808	0.633147	0.889639	0.683916	0.696485	0.726028	0.923111	0.917838	0.806684	-0.172096	1	3056679	Body;Body	chr1:3056541-3056772	Island		NA		cg17455155	0.00767165	0.0554498
EPHA8	cg10838091	0.108062	0.0818312	0.0633884	0.0849443	0.0911324	0.0835767	0.0732498	0.111264	0.0426081	0.0822286	0.20817	0.110747	0.424937	0.0527037	0.0668365	0.146038	0.159761	0.461169	0.0954972	0.191762	-0.109534	1	22889780	TSS1500;TSS1500	chr1:22889595-22890096	Island	DMR	NA		cg10838091	0.00778299	0.0560004
CSMD2	cg05817517	0.0554376	0.0788331	0.0629663	0.0607449	0.0536756	0.0678638	0.0701064	0.0429022	0.06604	0.0620633	0.0861212	0.506402	0.091015	0.0531549	0.0846404	0.158595	0.0693588	0.0539153	0.580922	0.187125	-0.125062	1	34630153	Body	chr1:34628783-34630976	Island		NA		cg05817517	0.00778686	0.0560149
KCNAB2	cg07015749	0.469392	0.256183	0.398724	0.2581	0.67626	0.520345	0.362165	0.524227	0.671562	0.459662	0.903855	0.817495	0.828374	0.849217	0.45344	0.545593	0.39898	0.486969	0.940927	0.69165	-0.231988	1	6085995	TSS1500;TSS1500	chr1:6086244-6086494	N_Shore		TRUE		cg07015749	0.0077966	0.0560667
PRDM16	cg24155739	0.75557	0.334675	0.873197	0.955464	0.716848	0.695204	0.36037	0.830031	0.909358	0.714524	0.910518	0.912301	0.918736	0.922221	0.902062	0.945343	0.915898	0.91539	0.817899	0.906708	-0.192184	1	3078524	Body;Body	chr1:3080934-3081292	N_Shelf		NA		cg24155739	0.00779832	0.0560741
SAMD13	cg23694882	0.44832	0.51203	0.334716	0.39211	0.533731	0.521192	0.660883	0.535068	0.380715	0.479863	0.778592	0.504392	0.429945	0.605593	0.544682	0.573208	0.57924	0.702408	0.654072	0.596904	-0.117041	1	84766524	TSS1500;Body	chr1:84764108-84764906	S_Shore		NA		cg23694882	0.00785047	0.0563356
PVRL4	cg19272744	0.633884	0.613833	0.589106	0.928694	0.48369	0.660469	0.911103	0.887366	0.655955	0.707122	0.88592	0.894245	0.826211	0.922475	0.938522	0.92435	0.943896	0.866713	0.933476	0.903979	-0.196856	1	161049677	Body	chr1:161049346-161049737	Island		NA		cg19272744	0.00789748	0.0565537
C1orf65	cg04926766	0.302114	0.557319	0.414803	0.0626968	0.608467	0.383554	0.188292	0.489161	0.0686347	0.341671	0.949378	0.566598	0.483711	0.292326	0.496524	0.561939	0.599648	0.534502	0.559702	0.560481	-0.21881	1	223567002	1stExon	chr1:223566642-223567268	Island		TRUE	Unclassified_Cell_type_specific	cg04926766	0.00793227	0.0567115
ETNK2	cg12638737	0.243426	0.190609	0.148465	0.240362	0.14214	0.202059	0.251764	0.16462	0.0817499	0.185022	0.225973	0.517264	0.547414	0.402749	0.38049	0.258432	0.169773	0.398923	0.172944	0.341551	-0.15653	1	204120607	Body	chr1:204120398-204121109	Island	DMR	NA		cg12638737	0.00795581	0.0568245
LOC339524	cg06350257	0.549742	0.428628	0.572548	0.932188	0.753762	0.698518	0.803644	0.765095	0.791727	0.699539	0.741092	0.903984	0.868653	0.660154	0.906554	0.935641	0.919799	0.918017	0.918987	0.863654	-0.164114	1	87597369	Body;TSS1500;Body;TSS1500;TSS1500	chr1:87597543-87598515	N_Shore		NA	Promoter_Associated	cg06350257	0.0079693	0.0568872
LOC339524	cg06350257	0.549742	0.428628	0.572548	0.932188	0.753762	0.698518	0.803644	0.765095	0.791727	0.699539	0.741092	0.903984	0.868653	0.660154	0.906554	0.935641	0.919799	0.918017	0.918987	0.863654	-0.164114	1	87597369	Body;TSS1500;Body;TSS1500;TSS1500	chr1:87597543-87598515	N_Shore		NA	Promoter_Associated	cg06350257	0.0079693	0.0568872
LOC339524	cg06350257	0.549742	0.428628	0.572548	0.932188	0.753762	0.698518	0.803644	0.765095	0.791727	0.699539	0.741092	0.903984	0.868653	0.660154	0.906554	0.935641	0.919799	0.918017	0.918987	0.863654	-0.164114	1	87597369	Body;TSS1500;Body;TSS1500;TSS1500	chr1:87597543-87598515	N_Shore		NA	Promoter_Associated	cg06350257	0.0079693	0.0568872
GSTM5	cg05376982	0.805702	0.702114	0.495059	0.261922	0.539344	0.347234	0.669559	0.624964	0.258002	0.522655	0.633417	0.687597	0.854169	0.90352	0.832644	0.853135	0.654638	0.822032	0.762512	0.778185	-0.255529	1	110254692	TSS200				NA		cg05376982	0.00807797	0.0574098
RORC	cg03005293	0.612415	0.495342	0.482884	0.236215	0.457314	0.497896	0.244501	0.717808	0.417761	0.46246	0.854843	0.531689	0.757778	0.80241	0.566343	0.788755	0.414579	0.52728	0.638706	0.653598	-0.191139	1	151805241	TSS1500				NA		cg03005293	0.00814695	0.057732
GLIS1	cg12655251	0.697296	0.741169	0.746888	0.497148	0.703806	0.673315	0.541116	0.651241	0.740467	0.665827	0.860183	0.817872	0.834132	0.842362	0.802689	0.628291	0.801068	0.718654	0.773713	0.786552	-0.120724	1	53992565	Body				TRUE		cg12655251	0.00819075	0.0579477
MMEL1	cg23606171	0.180477	0.26011	0.492812	0.764933	0.52988	0.376018	0.463615	0.42842	0.33729	0.42595	0.833628	0.49341	0.434723	0.701165	0.542512	0.556862	0.443256	0.851521	0.835721	0.632533	-0.206583	1	2559822	Body	chr1:2559892-2561055	N_Shore		NA	Unclassified_Cell_type_specific	cg23606171	0.00826094	0.0582752
HSPG2	cg24332002	0.158911	0.307024	0.147426	0.215192	0.158911	0.203771	0.144048	0.343014	0.23257	0.212318	0.640374	0.312908	0.55036	0.482942	0.363298	0.442872	0.289792	0.328635	0.337654	0.416537	-0.204219	1	22228582	Body				TRUE	Unclassified_Cell_type_specific	cg24332002	0.00829492	0.0584484
MUC1	cg02386822	0.703271	0.381799	0.378413	0.688173	0.486378	0.497347	0.320047	0.375676	0.393303	0.469378	0.75172	0.439996	0.322832	0.704622	0.874981	0.85417	0.851594	0.860522	0.394095	0.672726	-0.203347	1	155162871	TSS200;TSS200;TSS200;TSS200;TSS200;TSS200;TSS200	chr1:155163434-155163818	N_Shore		NA	Promoter_Associated	cg02386822	0.00829661	0.0584547
TRIM62	cg06851000	0.134729	0.107623	0.13134	0.169949	0.0688445	0.185596	0.0949558	0.0871002	0.134291	0.123825	0.338093	0.0628471	0.490791	0.210383	0.226834	0.303593	0.217709	0.193332	0.181231	0.247202	-0.123376	1	33627109	Body	chr1:33625259-33625527	S_Shore		NA		cg06851000	0.00831323	0.05854
C1orf130	cg10174575	0.714124	0.806014	0.690404	0.916236	0.717274	0.935797	0.221562	0.202815	0.75457	0.662089	0.686557	0.923855	0.865859	0.868292	0.926124	0.885477	0.902432	0.900116	0.925364	0.876008	-0.21392	1	24932046	Body				NA		cg10174575	0.00834418	0.0586954
SDC3	cg14836522	0.280657	0.211199	0.167295	0.437136	0.277505	0.36395	0.365192	0.373745	0.354136	0.314535	0.562633	0.227401	0.483888	0.505514	0.250305	0.320358	0.463147	0.508351	0.643599	0.440578	-0.126043	1	31375133	Body				TRUE		cg14836522	0.00837438	0.0588311
PLEKHN1	cg23207077	0.266778	0.540871	0.19	0.251219	0.307684	0.308841	0.159346	0.29399	0.281915	0.28896	0.451179	0.508318	0.506741	0.506758	0.353304	0.337441	0.413712	0.363701	0.82487	0.474003	-0.185042	1	905988	Body;Body	chr1:906296-906538	N_Shore		NA		cg23207077	0.00839385	0.0589278
CROCC	cg00714888	0.0864539	0.0778332	0.0723174	0.0737206	0.0835026	0.0959229	0.0749593	0.0960955	0.0815569	0.0824847	0.0817566	0.660898	0.844484	0.228391	0.0792488	0.780023	0.125639	0.073009	0.41628	0.365525	-0.283041	1	17287670	Body	chr1:17287290-17287684	Island		NA	Unclassified	cg00714888	0.00840284	0.0589756
TNR	cg24932457	0.0660924	0.289295	0.0752107	0.0741694	0.236703	0.123093	0.054262	0.0518249	0.0761775	0.116314	0.326495	0.696123	0.380214	0.789176	0.695557	0.352007	0.10221	0.0773785	0.401013	0.424464	-0.30815	1	175568559	5'UTR	chr1:175568376-175568808	Island		NA	Unclassified_Cell_type_specific	cg24932457	0.00874899	0.0606451
LRRC8D	cg24720717	0.0250618	0.0143472	0.0140566	0.0280806	0.0220834	0.0221404	0.0229623	0.015779	0.0157465	0.0200287	0.0276748	0.582804	0.0206696	0.00568852	0.028716	0.526937	0.50899	0.0232592	0.492535	0.246364	-0.226335	1	90309410	5'UTR;5'UTR	chr1:90308839-90309606	Island		TRUE	Promoter_Associated	cg24720717	0.00892976	0.061476
GJA5	cg12740910	0.605063	0.488616	0.401073	0.423444	0.496371	0.481096	0.712233	0.572866	0.533866	0.523848	0.767388	0.692244	0.667255	0.586029	0.463348	0.810318	0.492125	0.818885	0.881587	0.686575	-0.162728	1	147233887	5'UTR;TSS1500				NA		cg12740910	0.00899849	0.0618098
TMEM61	cg20082904	0.203321	0.193546	0.210561	0.102708	0.194635	0.207327	0.165066	0.250613	0.15609	0.187096	0.219889	0.492938	0.487017	0.343559	0.200844	0.535733	0.122033	0.55055	0.365374	0.36866	-0.181563	1	55446640	1stExon;5'UTR	chr1:55446087-55446846	Island		NA		cg20082904	0.00904736	0.0620489
ATP1A2	cg07177379	0.730374	0.733778	0.695751	0.829652	0.701524	0.543732	0.257218	0.626599	0.601375	0.635556	0.84534	0.775195	0.665222	0.678352	0.7979	0.727945	0.674682	0.813075	0.818385	0.755122	-0.119566	1	160085496	TSS200				NA		cg07177379	0.00916964	0.0626046
SLC25A24	cg17297328	0.614488	0.500143	0.39611	0.665129	0.160736	0.226601	0.640657	0.135339	0.269797	0.401	0.609736	0.44971	0.270029	0.894727	0.63138	0.198331	0.919053	0.887035	0.710847	0.618983	-0.217983	1	108743728	TSS1500	chr1:108742400-108743201	S_Shore		NA	Promoter_Associated	cg17297328	0.00918002	0.0626596
ADAM30	cg16166968	0.300751	0.0739247	0.160859	0.227566	0.102418	0.149105	0.0983455	0.157519	0.141821	0.156923	0.0821871	0.450661	0.516693	0.430858	0.897881	0.324622	0.509552	0.449347	0.843461	0.500585	-0.343661	1	120439036	1stExon;5'UTR	chr1:120439013-120439220	Island		NA		cg16166968	0.00923818	0.0629039
ERMAP	cg19749224	0.477892	0.465863	0.361344	0.161359	0.422812	0.42342	0.515764	0.520081	0.460838	0.423264	0.506071	0.768583	0.632134	0.623794	0.901285	0.811578	0.312351	0.597956	0.798246	0.661333	-0.238069	1	43296467	Body;Body				NA		cg19749224	0.00927581	0.0630834
RIMKLA	cg14778711	0.0554462	0.0406777	0.121462	0.0501267	0.0358896	0.129582	0.0449795	0.0797775	0.031676	0.0655131	0.439182	0.063385	0.341398	0.0598595	0.0600319	0.0796959	0.312093	0.0641018	0.100126	0.168875	-0.103362	1	42845753	TSS1500	chr1:42845978-42846988	N_Shore		NA	Unclassified_Cell_type_specific	cg14778711	0.00942923	0.0637815
H6PD	cg25103337	0.574766	0.851151	0.641907	0.165804	0.495252	0.792327	0.683244	0.840719	0.675365	0.635615	0.918374	0.841924	0.944985	0.886928	0.907606	0.633316	0.718067	0.862807	0.890876	0.844987	-0.209372	1	9293583	TSS1500	chr1:9294401-9295118	N_Shore		NA		cg25103337	0.00948239	0.064018
MRPS15	cg10779037	0.0867293	0.0804669	0.129288	0.0830843	0.0882428	0.119819	0.115811	0.072029	0.214402	0.109986	0.102171	0.0645161	0.463718	0.0657971	0.595957	0.292743	0.0840435	0.526348	0.516093	0.301265	-0.191279	1	36930382	TSS1500	chr1:36929414-36930131	S_Shore		NA	Promoter_Associated	cg10779037	0.00953485	0.0642623
LDLRAD2	cg24334174	0.8478	0.51372	0.632473	0.955266	0.719676	0.651901	0.919378	0.670961	0.809126	0.7467	0.956869	0.826753	0.89296	0.838779	0.971799	0.90517	0.893428	0.959072	0.941077	0.909545	-0.162845	1	22141341	Body	chr1:22140891-22141407	Island		NA	Promoter_Associated	cg24334174	0.00959203	0.0645178
TBX15	cg16990168	0.248847	0.176984	0.243676	0.0885392	0.264494	0.174533	0.118393	0.470624	0.398927	0.24278	0.174505	0.675327	0.271263	0.384275	0.938665	0.224617	0.642141	0.598321	0.638067	0.505242	-0.262463	1	119526060	5'UTR	chr1:119526782-119527192	N_Shore		NA		cg16990168	0.00976374	0.0652785
FAM132A	cg14089984	0.076388	0.130944	0.1194	0.10381	0.124213	0.129192	0.0603268	0.0558888	0.0478338	0.0942218	0.155872	0.529582	0.247046	0.153709	0.0418018	0.420859	0.0510368	0.100532	0.206898	0.211926	-0.117705	1	1182418	TSS1500	chr1:1181756-1182470	Island		NA	Unclassified_Cell_type_specific	cg14089984	0.00978113	0.0653651
C1orf216	cg22369954	0.0611648	0.15289	0.0778064	0.117403	0.0624925	0.108209	0.0725864	0.0719762	0.17676	0.100143	0.0896389	0.592095	0.738888	0.406564	0.0576957	0.0951924	0.0856149	0.605516	0.188602	0.317756	-0.217613	1	36184863	TSS200	chr1:36184248-36184774	S_Shore		NA	NonGene_Associated	cg22369954	0.009782	0.0653682
C1orf65	cg03961283	0.202867	0.562436	0.353934	0.0264626	0.578436	0.294749	0.103527	0.31478	0.00858018	0.271752	0.755836	0.517265	0.490272	0.0723966	0.53321	0.553272	0.517185	0.542999	0.542149	0.502732	-0.230979	1	223566761	5'UTR;1stExon	chr1:223566642-223567268	Island		TRUE	Unclassified_Cell_type_specific	cg03961283	0.00978692	0.0653939
ESPNP	cg11730254	0.220922	0.395433	0.246298	0.270122	0.222846	0.391112	0.104221	0.10281	0.299019	0.250309	0.526664	0.435051	0.221497	0.280032	0.266118	0.394764	0.354996	0.572308	0.372089	0.380391	-0.130082	1	17023203	Body	chr1:17022986-17023284	Island		NA		cg11730254	0.009802	0.0654631
COL11A1	cg00325149	0.141409	0.179023	0.183848	0.133902	0.163341	0.182494	0.252229	0.179279	0.108618	0.169349	0.379308	0.338664	0.329835	0.404596	0.495338	0.109719	0.217003	0.141326	0.272186	0.298664	-0.129315	1	103574072	TSS200;TSS200;TSS200;TSS200				NA		cg00325149	0.00980277	0.0654655
MYSM1	cg02515103	0.0728688	0.0763071	0.0449539	0.0921129	0.462685	0.0728626	0.0590096	0.0625506	0.0685588	0.112434	0.326435	0.526341	0.292893	0.134862	0.0664825	0.346224	0.152414	0.678347	0.104727	0.292081	-0.179646	1	59165868	TSS200				NA	Promoter_Associated	cg02515103	0.00986023	0.06572
ACOT11	cg02905900	0.652017	0.661653	0.471217	0.524919	0.653182	0.623311	0.773242	0.667312	0.555291	0.620238	0.847541	0.495645	0.740041	0.744713	0.792044	0.751965	0.747433	0.745324	0.695954	0.728962	-0.108724	1	55013517	TSS1500;TSS1500				NA		cg02905900	0.00992124	0.0659872
ACOT11	cg02905900	0.652017	0.661653	0.471217	0.524919	0.653182	0.623311	0.773242	0.667312	0.555291	0.620238	0.847541	0.495645	0.740041	0.744713	0.792044	0.751965	0.747433	0.745324	0.695954	0.728962	-0.108724	1	55013517	TSS1500;TSS1500				NA		cg02905900	0.00992124	0.0659872
SH2D2A	cg05364122	0.139137	0.124589	0.0878648	0.269895	0.112126	0.159118	0.139702	0.0743852	0.128647	0.137274	0.429029	0.103745	0.39349	0.191643	0.354861	0.285716	0.14841	0.22239	0.149042	0.253147	-0.115874	1	156783791	Body;Body;Body;Body;Body	chr1:156783523-156784037	Island		NA	Promoter_Associated	cg05364122	0.00993455	0.0660377
C1orf94	cg11524446	0.196161	0.495166	0.471512	0.903955	0.149859	0.594559	0.123196	0.345906	0.39385	0.40824	0.79698	0.486524	0.776499	0.639515	0.825685	0.659966	0.788885	0.528854	0.876906	0.708868	-0.300628	1	34642184	5'UTR;TSS1500	chr1:34642382-34643024	N_Shore		NA		cg11524446	0.00998477	0.066269
PBX1	cg11155784	0.0893984	0.113995	0.155184	0.229503	0.160771	0.168502	0.209198	0.131291	0.201425	0.162141	0.227055	0.143872	0.162528	0.473783	0.0876047	0.427124	0.33392	0.482934	0.333669	0.296943	-0.134802	1	164572163	Body				TRUE		cg11155784	0.00998581	0.0662696
ECE1	cg16416158	0.735678	0.645236	0.692844	0.88937	0.588834	0.6315	0.827877	0.796413	0.775538	0.731477	0.860073	0.831068	0.875208	0.887506	0.835703	0.834368	0.62396	0.916438	0.909404	0.841525	-0.110049	1	21652298	Body				TRUE		cg16416158	0.00999829	0.066327
PLCH2	cg03847348	0.867347	0.425462	0.845939	0.167681	0.789047	0.805043	0.517441	0.759202	0.516588	0.632639	0.85325	0.804708	0.746293	0.81625	0.841599	0.847281	0.789515	0.837536	0.825571	0.818	-0.185362	1	2413705	Body	chr1:2415198-2415506	N_Shore		NA		cg03847348	0.0100267	0.0664465
NLRP3	cg11422335	0.298459	0.303784	0.236	0.249457	0.249793	0.272707	0.232861	0.256312	0.228139	0.258612	0.277189	0.294377	0.427635	0.267711	0.68466	0.389051	0.291136	0.580132	0.346108	0.395333	-0.136721	1	247611517	Body;Body;Body;Body;Body	chr1:247614695-247614944	N_Shelf		NA		cg11422335	0.0100419	0.066517
ZNF644	cg03117079	0.0525692	0.0582572	0.0678409	0.100421	0.0908893	0.0735143	0.192823	0.142487	0.11966	0.0998291	0.208091	0.0935379	0.228473	0.379528	0.418975	0.130109	0.0545147	0.532409	0.0834757	0.236568	-0.136739	1	91488015	TSS1500;TSS1500;TSS1500	chr1:91487158-91487807	S_Shore		NA	Promoter_Associated	cg03117079	0.0100551	0.0665778
SEPN1	cg07352544	0.496845	0.499662	0.340408	0.514947	0.422783	0.500101	0.658512	0.519004	0.431797	0.487118	0.856359	0.61635	0.641601	0.575024	0.595462	0.698386	0.66252	0.503303	0.491217	0.626691	-0.139573	1	26126233	TSS1500;TSS1500				NA	Promoter_Associated	cg07352544	0.0101468	0.066972
ACTA1	cg13547644	0.0418476	0.0475098	0.0514651	0.0472228	0.0727473	0.0866054	0.0357087	0.1342	0.0470549	0.0627069	0.104739	0.133509	0.586388	0.551142	0.0316901	0.0920278	0.533222	0.113284	0.591569	0.304175	-0.241468	1	229569608	5'UTR	chr1:229567206-229570684	Island		NA		cg13547644	0.0101731	0.0670836
PVRL4	cg10888244	0.286208	0.126312	0.424277	0.209433	0.246945	0.489906	0.160387	0.282347	0.302195	0.28089	0.21532	0.369495	0.769512	0.140563	0.527199	0.616546	0.586726	0.944042	0.316526	0.498436	-0.217547	1	161049543	Body	chr1:161049346-161049737	Island		NA		cg10888244	0.0101937	0.0671766
G0S2	cg09666230	0.4405	0.549877	0.310515	0.114316	0.425804	0.381309	0.142851	0.574431	0.136474	0.341786	0.919299	0.542698	0.252103	0.41432	0.258052	0.55803	0.174234	0.870917	0.461932	0.49462	-0.152834	1	209848402	TSS1500	chr1:209848443-209849428	N_Shore		TRUE		cg09666230	0.0102011	0.067208
ESPNP	cg17798614	0.126148	0.164635	0.143964	0.285188	0.102281	0.133071	0.0660453	0.223722	0.1754	0.157828	0.0667736	0.381882	0.461167	0.363753	0.297728	0.282239	0.319017	0.218046	0.406819	0.310825	-0.152997	1	17026953	Body	chr1:17025923-17027942	Island		NA	Unclassified_Cell_type_specific	cg17798614	0.0102122	0.0672601
TTLL7	cg03980824	0.154534	0.109355	0.163569	0.153162	0.0995844	0.125235	0.11811	0.191588	0.104272	0.13549	0.50378	0.439779	0.325212	0.326005	0.134422	0.180074	0.451273	0.0674761	0.421769	0.316643	-0.181153	1	84465404	TSS1500	chr1:84464223-84465232	S_Shore		NA	Promoter_Associated	cg03980824	0.0102162	0.0672816
C1orf65	cg22372182	0.22434	0.585685	0.380557	0.0915775	0.621687	0.258287	0.0983933	0.386292	0.0592192	0.300671	0.937297	0.559372	0.54551	0.60358	0.55808	0.534139	0.657377	0.568436	0.491781	0.606175	-0.305504	1	223566669	TSS200	chr1:223566642-223567268	Island		TRUE	Unclassified_Cell_type_specific	cg22372182	0.0102314	0.067349
PRDM16	cg06814194	0.771414	0.673671	0.70769	0.904611	0.745447	0.603104	0.860323	0.498844	0.719409	0.720501	0.904196	0.880358	0.729062	0.896498	0.905435	0.911716	0.871491	0.916908	0.636037	0.850189	-0.129688	1	3070337	Body;Body	chr1:3071899-3072239	N_Shore		NA		cg06814194	0.0102885	0.0676155
SYTL1	cg12742432	0.167234	0.140781	0.117885	0.207552	0.126481	0.178246	0.384287	0.114269	0.115795	0.172503	0.300681	0.608316	0.435242	0.266803	0.340282	0.195502	0.301233	0.51808	0.114252	0.342266	-0.169762	1	27677860	Body	chr1:27675919-27678016	Island		NA		cg12742432	0.010388	0.0680623
PRDM16	cg00581154	0.449652	0.287373	0.428631	0.814497	0.333714	0.463226	0.24256	0.291852	0.502944	0.423827	0.71857	0.363254	0.399974	0.587514	0.727139	0.789686	0.770688	0.394687	0.784393	0.615101	-0.191273	1	3123695	Body;Body				NA		cg00581154	0.0104273	0.0682388
DLGAP3	cg24626851	0.205606	0.132457	0.154999	0.20934	0.364349	0.171555	0.129924	0.183	0.286002	0.204137	0.128214	0.449648	0.143848	0.406132	0.605482	0.244945	0.229124	0.808687	0.823344	0.426603	-0.222466	1	35350721	Body	chr1:35350878-35351854	N_Shore		TRUE	Unclassified_Cell_type_specific	cg24626851	0.0104837	0.068496
ECE1	cg22054164	0.641154	0.352541	0.631342	0.909421	0.595343	0.695548	0.726211	0.819273	0.736178	0.678557	0.718915	0.717381	0.740432	0.856015	0.939377	0.939622	0.853791	0.762573	0.952604	0.83119	-0.152633	1	21617504	TSS1500;TSS1500;Body	chr1:21616380-21617101	S_Shore		NA		cg22054164	0.0106118	0.0690591
LPGAT1	cg17145862	0.640248	0.645358	0.648691	0.807226	0.74326	0.823952	0.713957	0.559189	0.629897	0.690198	0.839317	0.846975	0.829556	0.751652	0.571448	0.885314	0.862518	0.936269	0.840197	0.818138	-0.127941	1	211918768	3'UTR				NA		cg17145862	0.0106206	0.0690933
GSTM5	cg23719124	0.58695	0.642469	0.415169	0.125038	0.571882	0.561532	0.599277	0.610626	0.405361	0.502034	0.590616	0.622125	0.766288	0.707503	0.820767	0.740736	0.6424	0.769255	0.741799	0.711277	-0.209243	1	110254919	1stExon;5'UTR				NA		cg23719124	0.010662	0.0692621
CD164L2	cg10785977	0.131407	0.148327	0.140645	0.129209	0.157052	0.119734	0.128736	0.0972186	0.368365	0.157855	0.359124	0.437739	0.189679	0.130162	0.157941	0.435573	0.108104	0.253562	0.65986	0.303527	-0.145672	1	27709634	Body	chr1:27709600-27709831	Island		TRUE		cg10785977	0.0106849	0.0693646
CYP2J2	cg17760678	0.137138	0.0860384	0.114388	0.131903	0.0775407	0.0703269	0.112873	0.116759	0.14848	0.110605	0.124977	0.574305	0.0995777	0.104123	0.100162	0.214789	0.216954	0.650938	0.264326	0.261128	-0.150523	1	60392567	TSS200	chr1:60392272-60392583	Island		NA	NonGene_Associated_Cell_type_specific	cg17760678	0.0107778	0.0697932
GJC2	cg24052475	0.22357	0.220014	0.181029	0.179933	0.300678	0.180637	0.245066	0.267809	0.142951	0.215743	0.687906	0.378201	0.434566	0.506715	0.258886	0.426414	0.306207	0.19061	0.241648	0.381239	-0.165496	1	228337181	TSS1500				NA	Unclassified	cg24052475	0.0108659	0.0701857
LHX8	cg10249828	0.263605	0.30738	0.294066	0.227304	0.562936	0.407616	0.263386	0.61697	0.11445	0.339746	0.23036	0.550362	0.314419	0.819939	0.768798	0.59104	0.664046	0.850311	0.548611	0.593098	-0.253352	1	75594261	1stExon;5'UTR	chr1:75595813-75596162	N_Shore	RDMR	NA		cg10249828	0.0108793	0.0702488
AHDC1	cg14510299	0.175816	0.172911	0.104084	0.144589	0.119407	0.261809	0.292047	0.183949	0.116638	0.174583	0.746539	0.0930411	0.162271	0.282554	0.557871	0.306354	0.606477	0.430978	0.22378	0.378874	-0.204291	1	27928494	5'UTR	chr1:27929705-27930866	N_Shore		NA		cg14510299	0.0111362	0.071367
RGS7	cg09786278	0.30922	0.556599	0.431335	0.89463	0.332428	0.497203	0.23428	0.296834	0.251976	0.422723	0.638378	0.605409	0.431213	0.681782	0.866527	0.840122	0.87989	0.274639	0.830008	0.671996	-0.249273	1	241198066	Body				TRUE		cg09786278	0.0111529	0.0714421
MIB2	cg18852096	0.767979	0.574107	0.50768	0.338688	0.569778	0.721988	0.865872	0.745272	0.631054	0.635824	0.574898	0.858255	0.849626	0.911116	0.842652	0.818068	0.941822	0.91954	0.880896	0.844097	-0.208273	1	1564425	Body;Body;Body;Body;Body;Body	chr1:1564421-1570006	Island		NA		cg18852096	0.0113358	0.0722574
RGS8	cg24928726	0.548734	0.623346	0.645674	0.745033	0.587121	0.699709	0.226892	0.635255	0.578983	0.587861	0.718554	0.383692	0.931762	0.801989	0.839669	0.728428	0.641164	0.756232	0.789048	0.732282	-0.144421	1	182640852	Body;5'UTR				TRUE		cg24928726	0.0113758	0.0724189
SHISA4	cg11586189	0.183402	0.19624	0.167269	0.383414	0.297032	0.251399	0.321019	0.214298	0.174039	0.243123	0.372981	0.203137	0.475534	0.568885	0.860335	0.260314	0.357179	0.261424	0.222791	0.398065	-0.154941	1	201857591	TSS1500;TSS1500				TRUE	Unclassified_Cell_type_specific	cg11586189	0.0113921	0.0724825
EPHB2	cg20138922	0.372451	0.534348	0.45605	0.403277	0.385561	0.703164	0.53293	0.65609	0.206136	0.472223	0.714359	0.471289	0.497935	0.74767	0.670442	0.708169	0.626413	0.589395	0.687091	0.634751	-0.162528	1	23177414	Body;Body				TRUE		cg20138922	0.0114108	0.0725571
CCDC28B	cg23972298	0.77093	0.623945	0.6202	0.394461	0.557166	0.641815	0.628988	0.670659	0.698785	0.622994	0.938182	0.539198	0.392622	0.640443	0.940261	0.940233	0.881866	0.561827	0.946003	0.753404	-0.13041	1	32665582	TSS1500	chr1:32666231-32666460	N_Shore		TRUE		cg23972298	0.0114262	0.0726217
PRDM16	cg22729726	0.156641	0.134631	0.144628	0.514765	0.12139	0.156919	0.141197	0.119179	0.220979	0.190037	0.511638	0.5238	0.173233	0.665309	0.112019	0.158558	0.315504	0.488897	0.182747	0.347967	-0.157931	1	3123854	Body;Body				NA		cg22729726	0.0114457	0.072701
KIAA1324	cg06059849	0.0711972	0.0671243	0.0538402	0.0615367	0.0647522	0.0733245	0.0773272	0.0657122	0.222723	0.0841708	0.0629467	0.12613	0.144346	0.129832	0.1673	0.169438	0.495746	0.199046	0.179278	0.186007	-0.101836	1	109656930	1stExon;TSS1500	chr1:109656095-109656611	S_Shore		TRUE	Promoter_Associated	cg06059849	0.0115944	0.0733467
CAPN2	cg23440816	0.263247	0.193236	0.142703	0.318087	0.27411	0.353441	0.59798	0.271607	0.0848129	0.277692	0.559291	0.379937	0.593144	0.262329	0.405447	0.31161	0.728912	0.434059	0.341751	0.446275	-0.168584	1	223948910	Body;Body				TRUE		cg23440816	0.0116139	0.0734234
EPHA8	cg05941864	0.268989	0.774823	0.364136	0.579913	0.622711	0.442111	0.22187	0.189564	0.56973	0.448205	0.576344	0.758445	0.509623	0.48672	0.810589	0.499721	0.566296	0.520656	0.734973	0.607041	-0.158835	1	22893978	Body;Body	chr1:22889595-22890096	S_Shelf		NA		cg05941864	0.0116321	0.0734991
PLXNA2	cg22364465	0.151308	0.129336	0.0960925	0.210365	0.177724	0.174942	0.20628	0.149964	0.0930183	0.154337	0.599623	0.126532	0.196599	0.369032	0.138869	0.403667	0.195635	0.228805	0.23298	0.27686	-0.122523	1	208352754	Body				TRUE		cg22364465	0.0117162	0.073883
EGLN1	cg16855929	0.279626	0.219411	0.417468	0.697186	0.674272	0.495113	0.405679	0.653993	0.209161	0.450212	0.588014	0.869769	0.825768	0.645452	0.732389	0.408609	0.192863	0.902058	0.9091	0.674891	-0.224679	1	231561414	TSS1500	chr1:231556681-231558447	S_Shelf		NA		cg16855929	0.0119147	0.0747128
RAP1A	cg24660640	0.624002	0.55728	0.669058	0.916258	0.548862	0.551813	0.214234	0.583947	0.544042	0.578833	0.913758	0.743127	0.827321	0.752045	0.645286	0.740281	0.742938	0.789339	0.55711	0.74569	-0.166857	1	112161834	TSS1500;TSS1500	chr1:112162204-112162837	N_Shore		NA		cg24660640	0.0119315	0.0747791
FAM5B	cg13685951	0.0652065	0.0906349	0.0563279	0.0583211	0.142539	0.0484831	0.0474695	0.0995514	0.0689268	0.0752734	0.093587	0.107188	0.191818	0.128763	0.619673	0.156895	0.0465044	0.0843843	0.261877	0.187854	-0.112581	1	177140322	TSS1500	chr1:177140120-177140323	Island	DMR	TRUE		cg13685951	0.0119747	0.0749594
KCNAB2	cg00822030	0.500735	0.534579	0.500757	0.327289	0.761376	0.638823	0.537555	0.590571	0.674175	0.562873	0.912527	0.787415	0.772778	0.804694	0.641419	0.63584	0.542898	0.593294	0.954439	0.738367	-0.175494	1	6086018	TSS1500;TSS1500	chr1:6086244-6086494	N_Shore		TRUE		cg00822030	0.0120381	0.0752124
PLEKHG5	cg04818845	0.213145	0.463018	0.303282	0.22179	0.264712	0.319718	0.265463	0.258955	0.362916	0.297	0.338913	0.457376	0.794632	0.514499	0.510424	0.51616	0.54323	0.411709	0.318642	0.489509	-0.192509	1	6580167	TSS200				TRUE		cg04818845	0.0121269	0.0755776
C1orf94	cg10431747	0.0859805	0.621851	0.228177	0.135079	0.0561291	0.265245	0.801239	0.23387	0.170093	0.288629	0.0595492	0.680159	0.552525	0.728329	0.928193	0.69825	0.58546	0.55167	0.688867	0.608111	-0.319482	1	34642383	5'UTR;TSS200	chr1:34642382-34643024	Island		NA		cg10431747	0.0121701	0.0757513
RSPO1	cg25199283	0.0718834	0.0877588	0.216275	0.0665824	0.105256	0.0972756	0.0708001	0.0575049	0.0638463	0.0930203	0.454756	0.105755	0.0914987	0.425479	0.495371	0.349385	0.0680796	0.0648881	0.0612599	0.235164	-0.142143	1	38099265	5'UTR	chr1:38099677-38100864	N_Shore		TRUE		cg25199283	0.0121941	0.075862
HSPA7	cg01335180	0.386986	0.613402	0.680302	0.726498	0.512061	0.516823	0.473077	0.786664	0.502413	0.577581	0.863775	0.495065	0.782381	0.763028	0.853635	0.775025	0.779531	0.830727	0.53405	0.741913	-0.164332	1	161576580	Body	chr1:161575534-161576908	Island		NA		cg01335180	0.0122041	0.075894
CNIH3	cg17340519	0.203366	0.551965	0.142185	0.128068	0.132529	0.297385	0.0976965	0.0937047	0.0392006	0.187344	0.127079	0.648072	0.613733	0.251178	0.264716	0.576435	0.546843	0.148183	0.100225	0.364051	-0.176707	1	224805852	Body	chr1:224805408-224805853	Island		NA		cg17340519	0.0122488	0.0760803
PRDM16	cg25618424	0.428029	0.62653	0.256877	0.129647	0.41981	0.435948	0.841281	0.434834	0.358298	0.436806	0.877942	0.503781	0.744821	0.475839	0.518676	0.85555	0.527912	0.831426	0.86746	0.689267	-0.252461	1	2989307	Body;Body	chr1:2990030-2990718	N_Shore		NA		cg25618424	0.0122493	0.0760812
UBE4B	cg03649796	0.751612	0.416931	0.769885	0.921118	0.768735	0.86683	0.705885	0.912471	0.683762	0.755248	0.92184	0.705867	0.747792	0.922828	0.931028	0.75262	0.929642	0.920267	0.931735	0.862624	-0.107377	1	10106565	Body;Body				TRUE		cg03649796	0.0123251	0.0763828
SCCPDH	cg07245558	0.690067	0.606517	0.691244	0.850814	0.642059	0.817037	0.640126	0.476422	0.687251	0.677949	0.904691	0.707531	0.716481	0.779702	0.861557	0.849564	0.860671	0.884188	0.521695	0.787342	-0.109394	1	246886514	TSS1500	chr1:246887264-246888028	N_Shore		NA		cg07245558	0.0123683	0.076578
SLC9A11	cg25096142	0.153265	0.0886976	0.159493	0.123165	0.17512	0.0937811	0.158402	0.138119	0.108896	0.133216	0.933785	0.318169	0.760985	0.0459808	0.0753288	0.590331	0.0541827	0.92457	0.941774	0.516123	-0.382908	1	173572181	1stExon;5'UTR				NA		cg25096142	0.0124938	0.0770618
C1orf228	cg06745753	0.226253	0.281806	0.560667	0.856904	0.408729	0.490964	0.300559	0.377725	0.471347	0.441662	0.470578	0.755408	0.781263	0.944045	0.974399	0.448602	0.967389	0.912688	0.587908	0.760253	-0.318592	1	45190297	Body	chr1:45189705-45190558	Island		NA	Promoter_Associated	cg06745753	0.0125423	0.0772593
IGSF21	cg26230145	0.15212	0.168445	0.124252	0.787531	0.116431	0.158558	0.036316	0.0909152	0.047292	0.186873	0.0882821	0.64244	0.0422993	0.545723	0.510704	0.598977	0.70388	0.474561	0.468744	0.452846	-0.265972	1	18526256	Body				TRUE		cg26230145	0.0125554	0.0773016
ACAP3	cg09439264	0.84435	0.891676	0.780877	0.636917	0.910155	0.818202	0.667188	0.768256	0.626989	0.771623	0.890461	0.863609	0.843955	0.902745	0.886457	0.898134	0.846325	0.895914	0.890964	0.87984	-0.108217	1	1230073	Body	chr1:1228780-1230163	Island		NA		cg09439264	0.0126214	0.077571
PABPC4	cg24142464	0.0557413	0.041815	0.0675308	0.0410228	0.150569	0.105097	0.0564188	0.126926	0.0835303	0.0809612	0.0937371	0.0695314	0.197761	0.441916	0.061556	0.103797	0.262749	0.342873	0.139504	0.19038	-0.109419	1	40040489	Body;Body;Body	chr1:40041317-40042667	N_Shore	RDMR	TRUE		cg24142464	0.0126879	0.0778519
PLEKHA6	cg27549944	0.462394	0.136993	0.301575	0.745848	0.293748	0.296093	0.172954	0.160749	0.103333	0.297076	0.165273	0.421449	0.420984	0.707121	0.840774	0.7188	0.754411	0.525476	0.234206	0.532055	-0.234979	1	204328843	5'UTR;1stExon				NA		cg27549944	0.0126942	0.0778794
NDUFS2	cg06760507	0.189363	0.185507	0.109516	0.140853	0.29291	0.296471	0.377726	0.259671	0.164545	0.224062	0.35345	0.388771	0.475115	0.653637	0.116173	0.73198	0.23281	0.708844	0.498869	0.462183	-0.238121	1	161168145	TSS1500;1stExon	chr1:161171809-161172256	N_Shelf		TRUE		cg06760507	0.0127201	0.0779889
EPHA10	cg04622024	0.131925	0.207077	0.161128	0.0958729	0.0886554	0.162888	0.391007	0.38176	0.399318	0.224404	0.208041	0.635155	0.599565	0.561018	0.635038	0.507482	0.679457	0.251499	0.338531	0.490643	-0.266239	1	38201001	Body	chr1:38200919-38201200	Island		NA		cg04622024	0.0127408	0.0780831
EPHA10	cg04622024	0.131925	0.207077	0.161128	0.0958729	0.0886554	0.162888	0.391007	0.38176	0.399318	0.224404	0.208041	0.635155	0.599565	0.561018	0.635038	0.507482	0.679457	0.251499	0.338531	0.490643	-0.266239	1	38201001	Body	chr1:38200919-38201200	Island		NA		cg04622024	0.0127408	0.0780831
AKR7L	cg15948567	0.0667058	0.521289	0.226387	0.131237	0.475087	0.352012	0.081971	0.143022	0.251026	0.24986	0.270544	0.430476	0.290197	0.38156	0.550931	0.518578	0.0770614	0.452842	0.394798	0.37411	-0.12425	1	19600454	1stExon;1stExon	chr1:19600249-19600942	Island		NA		cg15948567	0.012773	0.0782138
CNIH3	cg16004056	0.396857	0.221094	0.464398	0.524166	0.372549	0.605422	0.287442	0.295478	0.450423	0.401981	0.57034	0.809007	0.557728	0.474185	0.160071	0.784117	0.545504	0.607265	0.835438	0.59374	-0.191759	1	224825908	Body				TRUE		cg16004056	0.0128823	0.0786524
KLHDC7A	cg13507429	0.481365	0.741037	0.711573	0.815559	0.772506	0.765418	0.181985	0.514744	0.602608	0.620755	0.784741	0.63083	0.845032	0.838798	0.798082	0.843881	0.701937	0.726826	0.591612	0.751304	-0.130549	1	18807550	1stExon	chr1:18808873-18809667	N_Shore		NA	Unclassified_Cell_type_specific	cg13507429	0.0129469	0.0789254
FAM69A	cg22128645	0.779527	0.242573	0.735235	0.539199	0.746264	0.71935	0.383336	0.556334	0.401411	0.567025	0.903605	0.68959	0.708851	0.770506	0.907704	0.57044	0.84629	0.926138	0.698884	0.780223	-0.213198	1	93425802	Body	chr1:93426512-93427754	N_Shore		NA	Promoter_Associated	cg22128645	0.0129671	0.0790188
SKI	cg02058628	0.0452658	0.0769626	0.0597409	0.101092	0.072686	0.214236	0.169416	0.134283	0.0516909	0.102819	0.288351	0.130432	0.159554	0.609011	0.156531	0.117754	0.181076	0.155121	0.128955	0.214087	-0.111268	1	2164542	Body	chr1:2158212-2161173	S_Shelf		NA		cg02058628	0.013045	0.0793381
PPCS	cg06520846	0.152202	0.134359	0.183733	0.22092	0.227951	0.161803	0.258295	0.183398	0.358752	0.209046	0.354538	0.23454	0.548794	0.400625	0.233255	0.333918	0.35298	0.165464	0.255205	0.319924	-0.110878	1	42921582	TSS1500;1stExon;5'UTR;TSS1500;1stExon	chr1:42921716-42922575	N_Shore		NA	Promoter_Associated	cg06520846	0.0131388	0.0797236
LHX8	cg14613402	0.0681121	0.0599824	0.130659	0.0656799	0.346475	0.0647733	0.0872271	0.106138	0.158721	0.120863	0.0827169	0.652647	0.068681	0.0481327	0.579792	0.594005	0.526863	0.0627596	0.854854	0.385606	-0.264743	1	75597485	Body	chr1:75595813-75596162	S_Shore		NA		cg14613402	0.0133118	0.0804718
HPCAL4	cg25375186	0.0594047	0.108127	0.0483301	0.066993	0.14628	0.0810206	0.482782	0.0605724	0.0533057	0.12298	0.0645676	0.187686	0.0737532	0.455222	0.530509	0.171053	0.353873	0.165717	0.189334	0.243524	-0.120544	1	40149381	Body	chr1:40149431-40150013	N_Shore		NA	Unclassified_Cell_type_specific	cg25375186	0.0133412	0.0805925
TGFBR3	cg07557690	0.772073	0.130354	0.510246	0.128662	0.566771	0.520284	0.911348	0.437621	0.600062	0.508602	0.800598	0.865438	0.82506	0.806752	0.926058	0.695008	0.620548	0.911478	0.589014	0.782217	-0.273615	1	92352407	TSS1500	chr1:92350913-92352085	S_Shore	DMR	NA		cg07557690	0.013352	0.0806314
FAM102B	cg21805788	0.153396	0.0553794	0.23613	0.617153	0.304327	0.0747997	0.0554405	0.0795138	0.113577	0.187746	0.552101	0.235207	0.672004	0.429173	0.0786789	0.609345	0.576592	0.819424	0.545092	0.501957	-0.314211	1	109134372	Body				TRUE		cg21805788	0.0133916	0.0808021
CR1	cg17147317	0.183947	0.121488	0.257163	0.148518	0.275394	0.184535	0.341783	0.288405	0.276808	0.230893	0.217969	0.176156	0.445392	0.469512	0.350464	0.467876	0.298324	0.442445	0.21855	0.342966	-0.112072	1	207669324	TSS200;TSS200	chr1:207669637-207670015	N_Shore		NA		cg17147317	0.0135644	0.0815063
TGFBR3	cg17468459	0.447201	0.481747	0.29152	0.445717	0.377878	0.293326	0.493348	0.377707	0.26406	0.385834	0.911248	0.486523	0.534532	0.649324	0.609498	0.701401	0.664274	0.600591	0.177694	0.592787	-0.206953	1	92208474	Body				TRUE		cg17468459	0.0136407	0.0818153
IFFO2	cg10231067	0.556111	0.0886744	0.214921	0.170308	0.259587	0.13891	0.197538	0.41953	0.179515	0.247233	0.518983	0.27336	0.597787	0.739007	0.689388	0.493908	0.143105	0.355615	0.581852	0.488112	-0.240879	1	19254731	Body				NA	Promoter_Associated	cg10231067	0.0136466	0.0818379
ASTN1	cg13115661	0.0765304	0.44508	0.130108	0.0714286	0.122879	0.105323	0.114377	0.0874957	0.123662	0.141876	0.0896087	0.261731	0.601946	0.454778	0.108851	0.0852445	0.311187	0.680783	0.738752	0.37032	-0.228444	1	177134454	TSS1500;TSS1500	chr1:177133392-177133846	S_Shore		NA		cg13115661	0.013663	0.0819059
TP73	cg14159342	0.801498	0.795606	0.716104	0.0436443	0.50794	0.600931	0.357032	0.446373	0.692622	0.551305	0.832518	0.826526	0.628775	0.758608	0.851122	0.402847	0.854691	0.885649	0.879396	0.768904	-0.217598	1	3624292	Body;Body;Body;Body	chr1:3623318-3623521	S_Shore		NA		cg14159342	0.0137365	0.0821751
LOC149134	cg08535928	0.104853	0.450396	0.182107	0.0630668	0.09126	0.119687	0.46203	0.0951675	0.0869649	0.183948	0.0820238	0.733793	0.927538	0.277237	0.540995	0.196425	0.162586	0.87266	0.902755	0.521779	-0.337831	1	246952495	TSS1500	chr1:246952214-246952511	Island		TRUE	Unclassified_Cell_type_specific	cg08535928	0.0137465	0.0822126
C1orf210	cg23800435	0.78988	0.416563	0.698726	0.679644	0.802558	0.7973	0.964022	0.808003	0.823551	0.753361	0.965372	0.957028	0.967863	0.761128	0.933968	0.969943	0.649875	0.927519	0.927976	0.89563	-0.14227	1	43751376	TSS200;TSS200				TRUE		cg23800435	0.0137525	0.0822311
CNKSR1	cg17330765	0.661927	0.668489	0.282514	0.311006	0.48493	0.4393	0.652704	0.617374	0.53947	0.517524	0.447679	0.678863	0.799521	0.784832	0.89962	0.923105	0.72143	0.724297	0.896694	0.764004	-0.246481	1	26503778	TSS1500;TSS1500				TRUE		cg17330765	0.0137654	0.0822748
PLEKHA6	cg24864241	0.110506	0.0807616	0.0605475	0.0806013	0.0843673	0.277566	0.0925232	0.0699475	0.0878202	0.10496	0.209837	0.151341	0.453906	0.508817	0.204282	0.113109	0.592247	0.334352	0.0929726	0.295651	-0.190691	1	204329158	TSS200				NA		cg24864241	0.0138308	0.0825192
AKR7A3	cg11233384	0.409886	0.167819	0.207822	0.52727	0.333772	0.266157	0.210086	0.133941	0.187811	0.271618	0.46162	0.25686	0.481546	0.317136	0.446167	0.484396	0.281709	0.405785	0.376998	0.390246	-0.118628	1	19615702	TSS1500	chr1:19614998-19615660	S_Shore		NA	Unclassified_Cell_type_specific	cg11233384	0.0138348	0.082535
TRIM17	cg04945350	0.0929571	0.146574	0.286297	0.11689	0.399776	0.149787	0.102733	0.156949	0.256131	0.189788	0.513676	0.41875	0.472273	0.60581	0.185272	0.166505	0.16689	0.512822	0.239889	0.364654	-0.174866	1	228605010	TSS1500;TSS1500;TSS1500;TSS1500	chr1:228603706-228604567	S_Shore		NA		cg04945350	0.0138421	0.082554
C1orf200	cg10050900	0.13508	0.108261	0.192735	0.0916662	0.411938	0.240169	0.0843957	0.220426	0.111784	0.177384	0.140681	0.225341	0.217718	0.315487	0.517406	0.293204	0.540979	0.173212	0.246422	0.296717	-0.119333	1	9712928	Body;5'UTR	chr1:9711780-9713001	Island		NA	Promoter_Associated_Cell_type_specific	cg10050900	0.0138967	0.0827813
KCNAB2	cg26300857	0.407093	0.341745	0.442597	0.195893	0.596203	0.585869	0.224579	0.462213	0.720023	0.441802	0.678857	0.806377	0.674017	0.768844	0.172276	0.679145	0.47887	0.798032	0.802108	0.650947	-0.209146	1	6142719	Body;Body				TRUE	Gene_Associated_Cell_type_specific	cg26300857	0.014031	0.0833218
GSTM5	cg20803293	0.612506	0.113577	0.29653	0.0439115	0.270885	0.14706	0.843241	0.43882	0.235481	0.333557	0.356209	0.624617	0.782662	0.925617	0.61843	0.637588	0.633863	0.63475	0.570382	0.64268	-0.309123	1	110254709	TSS200				NA		cg20803293	0.0141707	0.0838641
TMEM82	cg00984214	0.622944	0.871009	0.794044	0.905879	0.802651	0.889143	0.570871	0.783866	0.681894	0.769145	0.876848	0.869104	0.867697	0.892142	0.862205	0.785535	0.895367	0.889717	0.884144	0.869195	-0.100051	1	16069700	Body	chr1:16070628-16070853	N_Shore		NA		cg00984214	0.0141855	0.083912
GJC2	cg25136124	0.578253	0.507334	0.604272	0.572792	0.627381	0.627842	0.777505	0.59268	0.573334	0.606821	0.869745	0.388681	0.513379	0.847623	0.841959	0.822998	0.83662	0.820668	0.592434	0.726012	-0.119191	1	228336717	TSS1500				NA		cg25136124	0.0142997	0.0843685
VWA1	cg19639479	0.784203	0.937093	0.831182	0.975888	0.88692	0.802905	0.880174	0.722722	0.485017	0.811789	0.961027	0.823222	0.946564	0.960403	0.966196	0.770818	0.973151	0.959634	0.891909	0.916992	-0.105202	1	1374669	Body;3'UTR	chr1:1374461-1375584	Island		NA		cg19639479	0.0143474	0.0845576
PKP1	cg09009380	0.134029	0.193915	0.232777	0.545592	0.337567	0.133664	0.232173	0.146662	0.269744	0.247347	0.220247	0.557955	0.801504	0.505058	0.467383	0.237185	0.344878	0.243487	0.275256	0.405884	-0.158537	1	201252974	1stExon;1stExon	chr1:201252452-201253648	Island		TRUE		cg09009380	0.0145288	0.0852531
STMN1	cg03210277	0.0546448	0.0466723	0.0420886	0.197665	0.0706141	0.0517617	0.0619353	0.0762195	0.045409	0.0718901	0.488141	0.189182	0.34465	0.0652921	0.0447221	0.051847	0.0932468	0.273892	0.122665	0.18596	-0.11407	1	26233332	1stExon;TSS1500;TSS1500;5'UTR;TSS1500	chr1:26231950-26233624	Island		NA		cg03210277	0.0146957	0.0859105
STMN1	cg03210277	0.0546448	0.0466723	0.0420886	0.197665	0.0706141	0.0517617	0.0619353	0.0762195	0.045409	0.0718901	0.488141	0.189182	0.34465	0.0652921	0.0447221	0.051847	0.0932468	0.273892	0.122665	0.18596	-0.11407	1	26233332	1stExon;TSS1500;TSS1500;5'UTR;TSS1500	chr1:26231950-26233624	Island		NA		cg03210277	0.0146957	0.0859105
PHC2	cg24691891	0.601687	0.587959	0.622889	0.555472	0.642079	0.623336	0.774256	0.560354	0.648258	0.624032	0.923978	0.795975	0.870424	0.489077	0.74231	0.672103	0.729865	0.697162	0.734502	0.739488	-0.115456	1	33829934	Body				TRUE	Unclassified_Cell_type_specific	cg24691891	0.0146961	0.0859119
LGALS8	cg06676847	0.0770674	0.0921442	0.0804984	0.0679402	0.107222	0.0717871	0.0987228	0.0790478	0.0862156	0.0845162	0.121764	0.600624	0.104244	0.0894977	0.547617	0.11192	0.109847	0.0781421	0.0797274	0.20482	-0.120304	1	236687507	5'UTR;5'UTR;5'UTR;5'UTR	chr1:236687071-236687608	Island		NA	Promoter_Associated	cg06676847	0.0148565	0.0865495
LGALS8	cg06676847	0.0770674	0.0921442	0.0804984	0.0679402	0.107222	0.0717871	0.0987228	0.0790478	0.0862156	0.0845162	0.121764	0.600624	0.104244	0.0894977	0.547617	0.11192	0.109847	0.0781421	0.0797274	0.20482	-0.120304	1	236687507	5'UTR;5'UTR;5'UTR;5'UTR	chr1:236687071-236687608	Island		NA	Promoter_Associated	cg06676847	0.0148565	0.0865495
VWA5B1	cg04637372	0.134737	0.746759	0.559794	0.319055	0.74363	0.462986	0.411867	0.723604	0.270035	0.48583	0.538551	0.477269	0.871231	0.794216	0.817505	0.646526	0.414352	0.819886	0.591066	0.6634	-0.17757	1	20617456	5'UTR;1stExon				TRUE		cg04637372	0.0148675	0.0865908
AGTRAP	cg08425760	0.337886	0.337293	0.265484	0.297318	0.343547	0.311093	0.670264	0.384426	0.35996	0.367474	0.584287	0.362174	0.587107	0.502534	0.577572	0.316378	0.568539	0.437885	0.372034	0.478724	-0.111249	1	11795897	TSS1500;TSS1500;TSS1500;TSS1500;TSS1500	chr1:11795975-11796263	N_Shore		NA	Promoter_Associated	cg08425760	0.0151978	0.0878934
RAP1GAP	cg22396755	0.0531583	0.0206943	0.0768686	0.051154	0.0746759	0.0397922	0.127651	0.125269	0.13617	0.0783815	0.215325	0.705639	0.125999	0.177169	0.910105	0.488051	0.0359925	0.344998	0.460091	0.384819	-0.306437	1	21995097	5'UTR;5'UTR	chr1:21995063-21995914	Island		NA	Unclassified_Cell_type_specific	cg22396755	0.0152022	0.0879094
MPL	cg21279996	0.815674	0.607007	0.649274	0.856491	0.694215	0.640178	0.534817	0.669602	0.671694	0.682106	0.832502	0.865257	0.818972	0.683287	0.827935	0.835696	0.880142	0.844265	0.814459	0.822502	-0.140396	1	43815465	Body	chr1:43814305-43815277	S_Shore		TRUE	Unclassified_Cell_type_specific	cg21279996	0.0153079	0.0883374
GJC2	cg23733384	0.707748	0.629576	0.516235	0.43699	0.260921	0.485062	0.871125	0.525997	0.610846	0.5605	0.391168	0.83666	0.933251	0.623081	0.928038	0.853364	0.902724	0.904385	0.927176	0.811094	-0.250594	1	228346347	Body	chr1:228345377-228346700	Island		NA		cg23733384	0.0153274	0.0884102
H6PD	cg23914842	0.151036	0.0932705	0.119735	0.109337	0.168696	0.125305	0.0774813	0.123163	0.105119	0.119238	0.611682	0.605034	0.156208	0.081399	0.0963472	0.0997656	0.093524	0.320525	0.456688	0.28013	-0.160892	1	9327170	3'UTR	chr1:9324202-9324439	S_Shelf		TRUE	Unclassified	cg23914842	0.0153374	0.088451
AHCYL1	cg18177826	0.56042	0.781262	0.553754	0.806405	0.673903	0.643903	0.56663	0.718865	0.587522	0.65474	0.790377	0.85132	0.707929	0.682301	0.706162	0.797425	0.71717	0.788258	0.803713	0.760517	-0.105777	1	110564105	Body				NA		cg18177826	0.0153503	0.0885034
HPCA	cg11524235	0.0493649	0.0610492	0.0617465	0.0558644	0.0881149	0.0810618	0.0604311	0.0928042	0.0707171	0.0690171	0.0955086	0.0682758	0.340452	0.331088	0.398579	0.451665	0.0635156	0.0632343	0.0372312	0.205505	-0.136488	1	33351587	TSS1500	chr1:33351686-33352397	N_Shore		NA	Unclassified_Cell_type_specific	cg11524235	0.0153582	0.0885362
IRF6	cg25192855	0.137528	0.182661	0.0801868	0.140352	0.136885	0.172451	0.219367	0.159177	0.108714	0.148591	0.346811	0.213435	0.70664	0.429369	0.23804	0.225859	0.170552	0.191224	0.262976	0.309434	-0.160843	1	209979283	5'UTR	chr1:209979316-209979666	N_Shore		NA	Unclassified_Cell_type_specific	cg25192855	0.0153625	0.088553
PKP1	cg27571196	0.194454	0.563152	0.357222	0.143891	0.461423	0.271957	0.281177	0.268343	0.481213	0.33587	0.26417	0.730391	0.457348	0.348667	0.462108	0.493457	0.535756	0.430362	0.329403	0.450185	-0.114314	1	201253259	Body;Body	chr1:201252452-201253648	Island		NA	Unclassified_Cell_type_specific	cg27571196	0.0154294	0.0888245
FAM5C	cg12124386	0.106488	0.082774	0.165031	0.130251	0.159152	0.171445	0.107217	0.132661	0.0794744	0.126055	0.13422	0.33583	0.13836	0.16581	0.137341	0.160877	0.665791	0.233416	0.170617	0.238029	-0.111975	1	190444776	5'UTR			DMR	TRUE		cg12124386	0.0154662	0.0889715
PLEKHA6	cg21581873	0.154929	0.108895	0.0724488	0.105879	0.120157	0.0849242	0.0727341	0.0558398	0.0579996	0.0926452	0.16652	0.191179	0.0779659	0.0723203	0.445434	0.23075	0.0608297	0.430062	0.100947	0.197334	-0.104689	1	204329307	TSS1500				NA		cg21581873	0.0157538	0.0901363
COL11A1	cg03520644	0.282862	0.225054	0.152966	0.181615	0.215073	0.298138	0.294436	0.168383	0.272967	0.232388	0.503484	0.550996	0.171993	0.480958	0.495447	0.122276	0.537539	0.129507	0.595697	0.398655	-0.166267	1	103574523	TSS1500;TSS1500;TSS1500;TSS1500				TRUE		cg03520644	0.0159559	0.090915
LYST	cg16962115	0.517711	0.661584	0.499034	0.709274	0.631431	0.76717	0.571391	0.67818	0.728747	0.640503	0.916759	0.835295	0.664083	0.840277	0.602706	0.787839	0.912189	0.88003	0.557597	0.777419	-0.136917	1	236016383	5'UTR;TSS200				NA		cg16962115	0.015958	0.0909221
VSIG8	cg10839385	0.541941	0.272583	0.325618	0.74937	0.268855	0.280309	0.334965	0.336688	0.327826	0.382017	0.703922	0.399416	0.66433	0.649413	0.266174	0.450676	0.340482	0.706967	0.876233	0.561957	-0.17994	1	159825049	Body;5'UTR;1stExon	chr1:159824006-159825011	S_Shore		NA	Promoter_Associated_Cell_type_specific	cg10839385	0.0160207	0.0911604
AKR7A3	cg20253350	0.426744	0.260578	0.273687	0.280299	0.33774	0.317023	0.322587	0.199354	0.263439	0.297939	0.406651	0.377684	0.476653	0.606503	0.266547	0.507052	0.357644	0.546915	0.544374	0.454447	-0.156508	1	19615659	TSS1500	chr1:19614998-19615660	Island		NA	Unclassified_Cell_type_specific	cg20253350	0.0160234	0.0911684
LMX1A	cg02361878	0.103774	0.164579	0.381903	0.524346	0.42804	0.278279	0.142951	0.139135	0.150349	0.25704	0.531021	0.482465	0.876159	0.411106	0.922856	0.102102	0.57566	0.158842	0.245258	0.478385	-0.221346	1	165326327	TSS1500	chr1:165324191-165326328	Island	RDMR	TRUE		cg02361878	0.0162296	0.0919361
C1orf86	cg13061570	0.446963	0.612375	0.713817	0.498933	0.561856	0.639615	0.598789	0.620106	0.513765	0.578469	0.836089	0.639823	0.771724	0.568124	0.725317	0.608178	0.601984	0.72092	0.730616	0.689197	-0.110728	1	2127505	Body;TSS1500	chr1:2126048-2126642	S_Shore		NA	Unclassified_Cell_type_specific	cg13061570	0.0163438	0.0923681
SELP	cg05343289	0.513837	0.462503	0.489935	0.688813	0.634438	0.709792	0.488732	0.607187	0.46213	0.56193	0.925226	0.54571	0.919204	0.762039	0.515376	0.79867	0.508711	0.691303	0.790238	0.717386	-0.155456	1	169600704	TSS1500				NA		cg05343289	0.0164186	0.0926454
PTPRU	cg00160667	0.452471	0.148494	0.653636	0.481358	0.79796	0.509612	0.843174	0.666854	0.818551	0.596901	0.66511	0.932409	0.444515	0.617976	0.947925	0.53523	0.888106	0.972171	0.863381	0.762981	-0.16608	1	29587357	Body;Body;Body	chr1:29587087-29587412	Island		NA		cg00160667	0.0164528	0.0927759
TNFRSF8	cg06853894	0.121068	0.0786035	0.0546499	0.133239	0.0817184	0.105799	0.178366	0.0702985	0.0815103	0.100584	0.1478	0.529879	0.241621	0.0893892	0.0914666	0.0827329	0.696472	0.539405	0.163075	0.286871	-0.186288	1	12204096	3'UTR;3'UTR				TRUE	Unclassified_Cell_type_specific	cg06853894	0.0165231	0.0930414
CASZ1	cg04149978	0.857928	0.780262	0.838391	0.164255	0.803402	0.851783	0.7771	0.834716	0.746444	0.739365	0.90077	0.793241	0.847405	0.882246	0.839335	0.938208	0.840752	0.891015	0.882206	0.868353	-0.128988	1	10764896	5'UTR;5'UTR	chr1:10764449-10764925	Island		TRUE		cg04149978	0.0165411	0.0931213
CASZ1	cg04149978	0.857928	0.780262	0.838391	0.164255	0.803402	0.851783	0.7771	0.834716	0.746444	0.739365	0.90077	0.793241	0.847405	0.882246	0.839335	0.938208	0.840752	0.891015	0.882206	0.868353	-0.128988	1	10764896	5'UTR;5'UTR	chr1:10764449-10764925	Island		TRUE		cg04149978	0.0165411	0.0931213
CASZ1	cg04149978	0.857928	0.780262	0.838391	0.164255	0.803402	0.851783	0.7771	0.834716	0.746444	0.739365	0.90077	0.793241	0.847405	0.882246	0.839335	0.938208	0.840752	0.891015	0.882206	0.868353	-0.128988	1	10764896	5'UTR;5'UTR	chr1:10764449-10764925	Island		TRUE		cg04149978	0.0165411	0.0931213
LHX9	cg13364881	0.0927973	0.0697191	0.0940232	0.108966	0.132437	0.0832618	0.119326	0.065173	0.104494	0.0966885	0.0818314	0.0951456	0.338953	0.0663077	0.0986556	0.115841	0.409335	0.350138	0.298045	0.206028	-0.10934	1	197880513	TSS1500	chr1:197880016-197881637	Island		TRUE		cg13364881	0.0166005	0.0933624
LHX9	cg20329405	0.126989	0.0810863	0.148664	0.131107	0.196364	0.114997	0.17804	0.0621455	0.0791283	0.12428	0.089237	0.837687	0.0771908	0.584376	0.0794635	0.57121	0.581306	0.819544	0.635295	0.475034	-0.350754	1	197888123	Body;Body	chr1:197887088-197887791	S_Shore	DMR	NA		cg20329405	0.0166684	0.093625
PIK3C2B	cg10507231	0.664667	0.921705	0.478701	0.932191	0.480531	0.509185	0.681593	0.558278	0.854051	0.675656	0.924878	0.922861	0.644548	0.932326	0.93142	0.921197	0.641922	0.932279	0.937079	0.86539	-0.189734	1	204459638	TSS200	chr1:204463293-204464086	N_Shelf		NA		cg10507231	0.0168495	0.0943075
IL20	cg08479073	0.28576	0.608043	0.369441	0.0694786	0.778197	0.397311	0.0784594	0.229819	0.61941	0.381769	0.607797	0.608458	0.529836	0.894687	0.659512	0.181581	0.649716	0.64523	0.922573	0.633266	-0.251497	1	207038584	TSS1500				NA	Unclassified	cg08479073	0.0168618	0.0943575
PLEKHN1	cg22481263	0.545017	0.501399	0.491971	0.513871	0.629216	0.499827	0.624984	0.496937	0.533382	0.5374	0.616545	0.408415	0.546141	0.526856	0.868133	0.768118	0.867584	0.921107	0.536385	0.673254	-0.135853	1	906493	Body;Body	chr1:906296-906538	Island		NA		cg22481263	0.0169041	0.0945322
GJA5	cg02103822	0.500292	0.496452	0.493204	0.847232	0.306711	0.373293	0.398919	0.549584	0.243205	0.467655	0.86281	0.673937	0.626643	0.651183	0.746866	0.730731	0.40736	0.755169	0.906496	0.7068	-0.239145	1	147246329	TSS1500				NA		cg02103822	0.0169104	0.0945577
LYST	cg13677741	0.0551702	0.0671966	0.139486	0.11768	0.0446111	0.160106	0.090727	0.0561991	0.0592073	0.0878203	0.255112	0.0834318	0.0982932	0.0465055	0.378761	0.220932	0.59068	0.147228	0.161331	0.220253	-0.132432	1	236031096	TSS1500	chr1:236029587-236030597	S_Shore		NA		cg13677741	0.0169778	0.0948077
PRDM16	cg06060874	0.245481	0.675533	0.155427	0.0718914	0.29312	0.236724	0.460204	0.312134	0.0755346	0.280672	0.915314	0.525586	0.768177	0.904609	0.0768746	0.731662	0.250273	0.634414	0.61947	0.602931	-0.322259	1	3269315	Body;Body				TRUE		cg06060874	0.0171186	0.0953331
SLC44A3	cg17599609	0.28642	0.0880376	0.34863	0.13121	0.330549	0.176417	0.230121	0.42438	0.26403	0.25331	0.256092	0.79058	0.589891	0.473577	0.157902	0.508327	0.664633	0.322273	0.56002	0.480366	-0.227056	1	95285450	TSS1500;TSS1500	chr1:95285602-95286319	N_Shore	RDMR	NA		cg17599609	0.0171281	0.09537
OLFM3	cg23631062	0.144846	0.0640073	0.225231	0.532539	0.125368	0.117241	0.470654	0.0868903	0.225225	0.221334	0.109068	0.445717	0.161459	0.807353	0.0980447	0.424614	0.428784	0.49587	0.866901	0.426423	-0.20509	1	102462806	TSS200				NA		cg23631062	0.0173487	0.0961642
MYOM3	cg14564939	0.362127	0.371648	0.598955	0.587548	0.631062	0.641879	0.883891	0.683791	0.620635	0.597949	0.96535	0.766355	0.854713	0.968042	0.90877	0.871968	0.585527	0.799214	0.919806	0.84886	-0.250912	1	24438607	1stExon;5'UTR				NA		cg14564939	0.0173997	0.0963449
TGFB2	cg20698667	0.323108	0.249894	0.543174	0.178892	0.809301	0.708917	0.604782	0.487003	0.193482	0.455395	0.907014	0.907622	0.780082	0.938434	0.699385	0.756138	0.175813	0.745012	0.919124	0.758736	-0.303341	1	218523325	Body;Body	chr1:218519057-218519674	S_Shelf		NA		cg20698667	0.0174096	0.0963845
UBXN11	cg04978408	0.133508	0.136056	0.303894	0.178171	0.175292	0.227902	0.11323	0.202051	0.384898	0.206111	0.458141	0.458678	0.348501	0.18746	0.469129	0.307593	0.44963	0.466971	0.280276	0.380709	-0.174597	1	26632539	5'UTR;5'UTR;5'UTR	chr1:26632836-26633316	N_Shore		NA	Promoter_Associated	cg04978408	0.0175288	0.096828
PRDM2	cg10444683	0.243183	0.611917	0.427613	0.131158	0.559954	0.475092	0.238825	0.285932	0.215271	0.354327	0.637278	0.687672	0.667494	0.729439	0.591151	0.582818	0.396524	0.310369	0.566258	0.574334	-0.220006	1	14140248	Body;Body				NA	Unclassified	cg10444683	0.0175735	0.0969918
PRDM16	cg27187555	0.0933691	0.384701	0.0955665	0.105952	0.137393	0.128183	0.12118	0.122445	0.106766	0.143951	0.499937	0.115539	0.317474	0.384688	0.089881	0.445958	0.538251	0.352016	0.12707	0.318979	-0.175029	1	3269252	Body;Body				TRUE		cg27187555	0.0176584	0.0973028
ECE1	cg26348226	0.409104	0.374565	0.25138	0.277086	0.257693	0.285257	0.123738	0.413246	0.364991	0.30634	0.628211	0.559279	0.346123	0.291125	0.121829	0.527562	0.481947	0.578304	0.448319	0.442522	-0.136182	1	21617442	TSS1500;TSS1500;Body	chr1:21616380-21617101	S_Shore		NA		cg26348226	0.0177505	0.0976512
PDE4B	cg22488256	0.0638137	0.0985143	0.0580591	0.0412876	0.0483427	0.0810131	0.0650179	0.0461668	0.0484556	0.0611857	0.0532028	0.072356	0.114807	0.398392	0.145265	0.140829	0.681042	0.130417	0.0663185	0.200292	-0.139107	1	66258046	TSS200;TSS1500	chr1:66258440-66258918	N_Shore		NA		cg22488256	0.0177565	0.0976695
ATP8B2	cg20934881	0.577561	0.44476	0.357822	0.453071	0.463446	0.352016	0.640801	0.451154	0.491448	0.470231	0.760302	0.705677	0.672346	0.285429	0.383791	0.438668	0.840704	0.810371	0.501277	0.599841	-0.129609	1	154301468	Body;Body	chr1:154300975-154301528	Island		NA		cg20934881	0.0178974	0.0982085
ANKRD45	cg13990746	0.0689741	0.192187	0.0704394	0.0628411	0.0858612	0.0862513	0.0917657	0.0759274	0.0764178	0.0900739	0.0708539	0.0797344	0.447146	0.0783763	0.510162	0.489778	0.114351	0.237557	0.101303	0.236585	-0.146511	1	173639044	TSS200	chr1:173638662-173639045	Island		NA		cg13990746	0.0179594	0.0984287
ANKRD45	cg04446579	0.103219	0.106692	0.0786764	0.0696534	0.117243	0.109454	0.120366	0.0828463	0.117159	0.10059	0.170578	0.0661705	0.111765	0.128923	0.465386	0.484441	0.08788	0.513381	0.0805691	0.234344	-0.133754	1	173639071	TSS200	chr1:173638662-173639045	S_Shore		NA		cg04446579	0.0181403	0.0990967
NTRK1	cg24707200	0.425619	0.41854	0.574665	0.176151	0.539017	0.486292	0.284964	0.46909	0.471123	0.427273	0.460793	0.642408	0.644953	0.784573	0.841495	0.305596	0.553929	0.725535	0.426305	0.598399	-0.171125	1	156833163	Body;Body;Body	chr1:156828804-156831102	S_Shelf		NA	Unclassified_Cell_type_specific	cg24707200	0.0181426	0.0991006
GUCA2A	cg09212118	0.500334	0.409129	0.487815	0.457111	0.784073	0.534955	0.416198	0.635042	0.761398	0.554006	0.522791	0.711492	0.600321	0.494226	0.892493	0.580641	0.493424	0.799425	0.800445	0.655029	-0.101023	1	42630526	TSS200				NA		cg09212118	0.0184525	0.100234
IRF6	cg21951975	0.120671	0.08181	0.0710977	0.0836513	0.0457935	0.134248	0.195698	0.0469349	0.0529264	0.0925368	0.15696	0.0520876	0.288217	0.139903	0.608092	0.415605	0.0871002	0.136701	0.189914	0.230509	-0.137972	1	209979733	TSS1500	chr1:209979316-209979666	S_Shore		NA	Unclassified_Cell_type_specific	cg21951975	0.0184529	0.100234
CYP2J2	cg20690488	0.0333368	0.140283	0.0383675	0.0489041	0.416337	0.043096	0.0229888	0.0143202	0.343634	0.122363	0.0166534	0.576431	0.44129	0.197161	0.198143	0.325737	0.166119	0.560921	0.222248	0.300523	-0.17816	1	60392328	1stExon	chr1:60392272-60392583	Island		TRUE	NonGene_Associated_Cell_type_specific	cg20690488	0.0185564	0.100601
FCRLB	cg27495845	0.683593	0.634247	0.737243	0.718218	0.577722	0.559339	0.748873	0.655172	0.497063	0.645719	0.896514	0.719263	0.822068	0.854152	0.862844	0.815038	0.538379	0.894257	0.684121	0.787404	-0.141685	1	161693088	Body	chr1:161695637-161697298	N_Shelf		NA		cg27495845	0.018574	0.100652
BMP8B	cg05249084	0.659434	0.36853	0.597705	0.674497	0.661238	0.549501	0.110215	0.373746	0.371866	0.485192	0.867055	0.707881	0.407993	0.5971	0.593837	0.775511	0.669334	0.725623	0.68092	0.669473	-0.18428	1	40253523	Body	chr1:40253683-40255172	N_Shore		NA		cg05249084	0.0185799	0.100669
NMNAT2	cg05262549	0.344601	0.35395	0.295981	0.452749	0.376879	0.402749	0.482725	0.377198	0.34533	0.381351	0.694453	0.462602	0.439248	0.608587	0.499901	0.451587	0.526014	0.337042	0.539505	0.506549	-0.125197	1	183256588	Body;Body				TRUE		cg05262549	0.0187591	0.101319
CROCC	cg14973240	0.0332024	0.0248477	0.0286511	0.0157813	0.0440125	0.0149789	0.219607	0.0176989	0.015527	0.0460341	0.0190844	0.569841	0.592912	0.388148	0.0522125	0.631036	0.0357433	0.0234927	0.550623	0.318121	-0.272087	1	17287501	Body	chr1:17287290-17287684	Island		NA	Unclassified	cg14973240	0.0189643	0.102098
EPHA10	cg14523898	0.632154	0.0533668	0.279754	0.0436986	0.397633	0.334079	0.208267	0.425067	0.0737736	0.271977	0.646204	0.886065	0.400332	0.1678	0.57743	0.750299	0.203806	0.531537	0.800599	0.551564	-0.279587	1	38220138	Body	chr1:38218190-38218977	S_Shore		NA		cg14523898	0.0189829	0.102159
EPHA10	cg14523898	0.632154	0.0533668	0.279754	0.0436986	0.397633	0.334079	0.208267	0.425067	0.0737736	0.271977	0.646204	0.886065	0.400332	0.1678	0.57743	0.750299	0.203806	0.531537	0.800599	0.551564	-0.279587	1	38220138	Body	chr1:38218190-38218977	S_Shore		NA		cg14523898	0.0189829	0.102159
CCDC17	cg02987388	0.935162	0.729217	0.7521	0.444724	0.669483	0.73938	0.899916	0.871551	0.895078	0.770735	0.73047	0.93051	0.945765	0.946826	0.932616	0.956829	0.926429	0.956981	0.939461	0.918432	-0.147697	1	46089045	Body	chr1:46088194-46089142	Island		NA		cg02987388	0.0190514	0.10239
NFIA	cg14093103	0.451835	0.285163	0.397257	0.10301	0.453022	0.53299	0.258347	0.526342	0.585881	0.399316	0.38001	0.585931	0.371312	0.587398	0.905964	0.754407	0.123054	0.629726	0.886494	0.580477	-0.181161	1	61546214	Body;TSS1500	chr1:61548753-61549564	N_Shelf		NA		cg14093103	0.0190522	0.102393
CLCN6	cg11726288	0.321895	0.295972	0.201319	0.196479	0.181838	0.182369	0.34059	0.122941	0.282665	0.23623	0.287815	0.1526	0.146949	0.60977	0.347043	0.287448	0.723789	0.355531	0.568849	0.386644	-0.150414	1	11902283	3'UTR	chr1:11898393-11898732	S_Shelf		TRUE		cg11726288	0.0191126	0.102604
RHBDL2	cg02910281	0.247043	0.123041	0.353838	0.160517	0.500222	0.255184	0.478302	0.238887	0.315681	0.296968	0.480007	0.385852	0.606141	0.540837	0.496401	0.181973	0.446608	0.710144	0.635555	0.498169	-0.2012	1	39407451	1stExon;5'UTR				TRUE		cg02910281	0.019133	0.102686
GNG12	cg13399816	0.0633692	0.085193	0.0661738	0.0698986	0.0763719	0.0696386	0.0738442	0.113063	0.119665	0.081913	0.179799	0.0843538	0.0913959	0.224906	0.622413	0.183737	0.100261	0.104858	0.0934922	0.187246	-0.105333	1	68299468	TSS1500	chr1:68298371-68299315	S_Shore		NA		cg13399816	0.0192659	0.103166
AKR7A3	cg07838106	0.122343	0.314406	0.11063	0.315934	0.419912	0.225936	0.358605	0.0818976	0.428952	0.264291	0.182598	0.570615	0.529346	0.567664	0.444957	0.617991	0.103729	0.589631	0.555533	0.462452	-0.198161	1	19615443	TSS200	chr1:19614998-19615660	Island		NA	Unclassified_Cell_type_specific	cg07838106	0.0192894	0.103251
MAP3K6	cg14024502	0.627894	0.36683	0.543883	0.622945	0.605004	0.538627	0.581484	0.621396	0.602978	0.567893	0.834685	0.34864	0.508349	0.828712	0.90084	0.610388	0.653231	0.703335	0.657188	0.671707	-0.103814	1	27693795	TSS1500	chr1:27692412-27693243	S_Shore		NA	Promoter_Associated	cg14024502	0.0193721	0.103546
MIB2	cg24368383	0.398567	0.0464326	0.16753	0.0264729	0.311352	0.313829	0.57567	0.490713	0.312018	0.29362	0.334381	0.891162	0.930686	0.0475186	0.907613	0.716143	0.458549	0.604803	0.21171	0.566952	-0.273331	1	1565856	Body;Body;Body;Body;Body;3'UTR	chr1:1564421-1570006	Island	DMR	NA	Unclassified_Cell_type_specific	cg24368383	0.0195087	0.104027
LPAR3	cg21422605	0.79977	0.470508	0.765238	0.947619	0.867142	0.750416	0.792983	0.815417	0.597997	0.756343	0.937815	0.683804	0.733053	0.680215	0.943252	0.934155	0.942345	0.944928	0.914224	0.857088	-0.100745	1	85313514	Body				TRUE		cg21422605	0.0195411	0.104145
TCTEX1D4	cg21871151	0.440462	0.332648	0.387885	0.537329	0.414756	0.558305	0.56487	0.355366	0.260171	0.427977	0.448695	0.449408	0.53235	0.774785	0.626599	0.608111	0.467697	0.603621	0.392205	0.54483	-0.116853	1	45272637	5'UTR;1stExon	chr1:45271679-45272318	S_Shore		NA		cg21871151	0.0196079	0.104371
C1orf220	cg12486710	0.592918	0.572096	0.625506	0.169714	0.467115	0.559347	0.596531	0.686222	0.752952	0.558044	0.909174	0.562487	0.810505	0.718303	0.896482	0.631346	0.439917	0.635698	0.902651	0.722951	-0.164907	1	178512616	Body;5'UTR	chr1:178511362-178512356	S_Shore		NA	Promoter_Associated	cg12486710	0.0196168	0.104408
ARHGEF16	cg15902830	0.476983	0.308435	0.420879	0.255282	0.385405	0.611137	0.83598	0.444788	0.380935	0.457758	0.815025	0.851327	0.767379	0.611544	0.615874	0.754862	0.769315	0.640226	0.365749	0.687922	-0.230164	1	3387913	Body				TRUE	Unclassified	cg15902830	0.0196526	0.104543
CNKSR1	cg19740054	0.689852	0.923212	0.663756	0.282076	0.66067	0.576643	0.87475	0.33807	0.472251	0.609031	0.710793	0.904722	0.864123	0.784966	0.916385	0.91318	0.564623	0.846765	0.647682	0.794805	-0.185773	1	26503776	TSS1500;TSS1500				TRUE		cg19740054	0.019681	0.104643
C1orf87	cg00914726	0.0891949	0.118897	0.14466	0.0911762	0.119334	0.1061	0.138693	0.110318	0.0815936	0.111108	0.149256	0.788787	0.137029	0.082004	0.127406	0.63863	0.0997108	0.848296	0.0929593	0.329342	-0.218234	1	60539400	1stExon;5'UTR	chr1:60539315-60539540	Island	RDMR	NA		cg00914726	0.0197974	0.105052
HES3	cg19743103	0.0590529	0.0801771	0.0841056	0.078141	0.0663517	0.130847	0.0665881	0.0560102	0.0761196	0.0774881	0.106609	0.270435	0.0951307	0.0864326	0.598758	0.143902	0.0577357	0.502806	0.191596	0.228156	-0.150668	1	6304220	TSS200	chr1:6305148-6306463	N_Shore		NA		cg19743103	0.0198043	0.105077
CLDN19	cg11075745	0.505663	0.194952	0.473197	0.179947	0.46225	0.479825	0.479867	0.668871	0.380711	0.425032	0.416644	0.522547	0.429045	0.499271	0.50351	0.74138	0.670273	0.749487	0.550706	0.564763	-0.139731	1	43205976	TSS200;TSS200	chr1:43204115-43204323	S_Shore		NA		cg11075745	0.0199006	0.105425
ASAP3	cg19827787	0.728086	0.44439	0.54589	0.692389	0.766184	0.815949	0.792394	0.723098	0.659866	0.685361	0.810373	0.96769	0.672001	0.871215	0.493847	0.911678	0.815143	0.917964	0.959076	0.824332	-0.138971	1	23763612	Body;Body	chr1:23763154-23763971	Island		TRUE		cg19827787	0.019988	0.105731
EFNA4	cg15141467	0.873613	0.895623	0.736418	0.667254	0.750853	0.801108	0.722245	0.642777	0.65867	0.74984	0.837298	0.786825	0.898227	0.879162	0.809161	0.922655	0.899426	0.880302	0.872111	0.865019	-0.115178	1	155035375	TSS1500;TSS1500;TSS1500	chr1:155034925-155036578	Island		NA	Promoter_Associated	cg15141467	0.0201202	0.106208
AKR7L	cg07180458	0.0380084	0.0991133	0.0522184	0.0445019	0.33161	0.0593573	0.0839938	0.0659325	0.10455	0.0976984	0.0803714	0.244729	0.0703651	0.629556	0.0769097	0.154842	0.132014	0.126013	0.528384	0.22702	-0.129322	1	19600912	TSS1500;TSS1500	chr1:19600249-19600942	Island		NA		cg07180458	0.0202088	0.106492
PPIH	cg04482817	0.539543	0.160619	0.713365	0.657875	0.650826	0.588279	0.733053	0.441154	0.356566	0.53792	0.940203	0.678639	0.695106	0.833537	0.700306	0.861242	0.399568	0.469129	0.715178	0.699212	-0.161292	1	43123399	TSS1500	chr1:43123977-43124422	N_Shore		NA	Promoter_Associated	cg04482817	0.0202097	0.106495
TDRD5	cg11853788	0.157839	0.0275605	0.24661	0.0377823	0.119528	0.0628065	0.408381	0.0595982	0.0342401	0.128261	0.434769	0.510207	0.608882	0.416551	0.277938	0.24824	0.0620423	0.290325	0.0334999	0.320273	-0.192012	1	179561347	5'UTR	chr1:179560751-179561596	Island		TRUE		cg11853788	0.0202501	0.106633
KIF26B	cg10776230	0.442878	0.769323	0.432403	0.0755096	0.363457	0.618149	0.493399	0.448611	0.406368	0.450011	0.472457	0.663058	0.764217	0.719715	0.838461	0.83308	0.416177	0.69993	0.646361	0.672606	-0.222595	1	245851226	Body	chr1:245851177-245852514	Island		NA		cg10776230	0.0203123	0.106869
C1orf192	cg21441507	0.135396	0.0369946	0.143419	0.471153	0.214681	0.142184	0.148434	0.425049	0.0223535	0.193296	0.903415	0.0699442	0.920544	0.598446	0.0484242	0.242458	0.200128	0.562461	0.198572	0.416043	-0.222748	1	161337603	Body				NA	Unclassified	cg21441507	0.0204713	0.107397
RHBDL2	cg10500653	0.117657	0.0932559	0.160533	0.189256	0.18083	0.105082	0.0776544	0.0705731	0.12258	0.124158	0.0863579	0.119015	0.379924	0.474668	0.144165	0.107113	0.563265	0.336494	0.181984	0.265887	-0.141729	1	39407651	TSS200				TRUE		cg10500653	0.0204829	0.107431
ILDR2	cg24833674	0.620113	0.469237	0.747581	0.751729	0.647432	0.566117	0.62045	0.65805	0.386648	0.607484	0.611287	0.758335	0.749546	0.822669	0.614494	0.769342	0.622977	0.829481	0.877865	0.739555	-0.132071	1	166914191	Body	chr1:166916865-166917215	N_Shelf		NA		cg24833674	0.0205	0.107488
C1orf51	cg06982544	0.0802357	0.0556434	0.0784663	0.0574707	0.0759059	0.0306529	0.0577015	0.36068	0.0962401	0.0992218	0.379074	0.0520439	0.586381	0.45724	0.0667368	0.227101	0.0549562	0.361814	0.0568284	0.249131	-0.149909	1	150254546	TSS1500	chr1:150254365-150254637	Island		NA	Promoter_Associated	cg06982544	0.0205103	0.107524
CHRNB2	cg02293668	0.113855	0.66942	0.272742	0.0745673	0.144436	0.103208	0.118587	0.288567	0.508231	0.254846	0.135167	0.65825	0.628015	0.548773	0.165621	0.263298	0.576993	0.464598	0.611659	0.450264	-0.195418	1	154539974	TSS1500	chr1:154540233-154540573	N_Shore		TRUE	Unclassified	cg02293668	0.0206274	0.107926
TIE1	cg03971454	0.745394	0.783749	0.546665	0.517675	0.663623	0.613702	0.873321	0.541157	0.691472	0.664084	0.900943	0.565567	0.781644	0.961832	0.967938	0.866706	0.864095	0.86183	0.659662	0.82558	-0.161495	1	43770557	Body	chr1:43770522-43770880	Island		NA		cg03971454	0.0207172	0.108248
ESRRG	cg25755575	0.0515509	0.099038	0.0711859	0.0692708	0.049774	0.0478863	0.0737346	0.0471048	0.0533663	0.0625457	0.0495752	0.0869096	0.0468402	0.190778	0.590024	0.142051	0.344919	0.517988	0.0674588	0.226283	-0.163737	1	217311531	TSS1500	chr1:217311467-217311773	Island		NA		cg25755575	0.0209938	0.109207
PIK3C2B	cg04885666	0.223853	0.279664	0.227203	0.794315	0.144151	0.340035	0.263025	0.453305	0.458277	0.353759	0.635961	0.770568	0.278801	0.867239	0.185113	0.472961	0.305811	0.354867	0.578434	0.494417	-0.140659	1	204459579	TSS200	chr1:204463293-204464086	N_Shelf		NA		cg04885666	0.0211013	0.1096
DSTYK	cg11140044	0.85095	0.317053	0.794986	0.952144	0.874538	0.747007	0.904815	0.934582	0.896405	0.808053	0.965408	0.957454	0.953317	0.943647	0.961081	0.902424	0.955201	0.96097	0.713055	0.923617	-0.115564	1	205156833	Body;Body				TRUE		cg11140044	0.0211563	0.109797
LHX8	cg09222749	0.0715697	0.0762993	0.0665585	0.0878088	0.563035	0.0765627	0.160676	0.0946568	0.0703944	0.14084	0.0822891	0.100628	0.0884594	0.854534	0.0869177	0.501522	0.54531	0.622151	0.671854	0.394852	-0.254012	1	75594053	TSS200	chr1:75595813-75596162	N_Shore	RDMR	NA		cg09222749	0.0211667	0.109839
CNTN2	cg19384775	0.157761	0.273905	0.0884202	0.0674703	0.138682	0.0853446	0.0650189	0.0826504	0.199658	0.128768	0.0955489	0.120846	0.10855	0.301662	0.455767	0.497619	0.229738	0.178575	0.515316	0.27818	-0.149412	1	205012139	TSS200				NA		cg19384775	0.0214274	0.110754
LHX8	cg23845450	0.10221	0.0799033	0.18466	0.0679225	0.137691	0.126225	0.0922682	0.104175	0.0558533	0.105656	0.583878	0.174616	0.176813	0.0905198	0.612983	0.124048	0.134024	0.111487	0.58967	0.288671	-0.183015	1	75597887	Body	chr1:75595813-75596162	S_Shore		NA		cg23845450	0.0214842	0.11094
PM20D1	cg14159672	0.5803	0.581204	0.121378	0.967136	0.0926277	0.578546	0.649086	0.606662	0.0407575	0.468633	0.587495	0.605521	0.542552	0.961005	0.615416	0.559237	0.585662	0.918354	0.167302	0.615838	-0.147205	1	205819179	1stExon	chr1:205818898-205819191	Island		TRUE	Unclassified_Cell_type_specific	cg14159672	0.0215345	0.111104
CAPZA1	cg21828233	0.162194	0.270715	0.118262	0.223592	0.183504	0.215204	0.227879	0.181639	0.205127	0.19868	0.335031	0.148947	0.508203	0.287722	0.250399	0.480876	0.170321	0.399401	0.342939	0.324871	-0.126191	1	113164672	Body	chr1:113161591-113162571	S_Shelf		NA		cg21828233	0.0217139	0.111737
CSMD2	cg23442151	0.0754621	0.0544356	0.0588408	0.0420811	0.04041	0.170402	0.0410692	0.0440628	0.0367081	0.0626079	0.566966	0.497805	0.0696983	0.0459911	0.507513	0.123895	0.054714	0.0308437	0.196773	0.232689	-0.170081	1	34631390	1stExon;TSS1500	chr1:34628783-34630976	S_Shore	DMR	NA		cg23442151	0.0219488	0.112531
DMRTA2	cg10512745	0.0289734	0.0340027	0.0323806	0.0320763	0.0343161	0.0467625	0.0410767	0.0405859	0.0379816	0.0364618	0.0477715	0.198107	0.19185	0.0377755	0.029921	0.0550501	0.649476	0.0348439	0.0465124	0.143479	-0.107017	1	50884480	Body	chr1:50884228-50891471	Island	DMR	NA		cg10512745	0.0220065	0.112729
TTLL7	cg09408366	0.473801	0.0980337	0.19051	0.385415	0.186931	0.181331	0.0909048	0.131884	0.160822	0.21107	0.87496	0.0917484	0.250988	0.203825	0.0664652	0.624996	0.772052	0.706052	0.55394	0.460558	-0.249488	1	84462335	5'UTR	chr1:84464223-84465232	N_Shore		NA	Unclassified_Cell_type_specific	cg09408366	0.02201	0.112738
PM20D1	cg26354017	0.34829	0.493095	0.0390573	0.934459	0.0223702	0.589608	0.685005	0.480149	0.0351991	0.403026	0.900534	0.47652	0.452804	0.942658	0.255411	0.584322	0.530841	0.953924	0.0202635	0.568586	-0.165561	1	205819088	1stExon	chr1:205818898-205819191	Island		TRUE	Unclassified_Cell_type_specific	cg26354017	0.0221715	0.113291
MPL	cg18856478	0.148263	0.23685	0.10712	0.327974	0.143761	0.109055	0.138496	0.147104	0.121684	0.164479	0.22291	0.301523	0.742843	0.181074	0.328228	0.219825	0.180419	0.838624	0.206686	0.358015	-0.193536	1	43814358	Body	chr1:43814305-43815277	Island	DMR	NA	Unclassified_Cell_type_specific	cg18856478	0.0222525	0.113556
C1orf172	cg23463742	0.148945	0.0257989	0.0815454	0.0795309	0.0952803	0.0676803	0.2602	0.210034	0.0761281	0.116127	0.785709	0.0519672	0.344163	0.133563	0.404761	0.567644	0.0709544	0.414395	0.0739566	0.316346	-0.200219	1	27287082	TSS200	chr1:27286065-27287101	Island		TRUE	Promoter_Associated_Cell_type_specific	cg23463742	0.0223056	0.113722
C1orf89	cg08915038	0.152778	0.125065	0.0957997	0.145447	0.0898136	0.0766408	0.0880157	0.200628	0.0888977	0.118121	0.257431	0.0777602	0.490992	0.164841	0.113171	0.244151	0.56519	0.180884	0.228972	0.258155	-0.140034	1	16562923	Body	chr1:16563544-16563799	N_Shore		TRUE	Promoter_Associated	cg08915038	0.0225549	0.114557
GSTM1	cg11680055	0.426467	0.139352	0.30628	0.140094	0.20824	0.167155	0.648092	0.258355	0.184517	0.275395	0.36543	0.464648	0.701614	0.844696	0.406812	0.515625	0.293108	0.323031	0.426799	0.482418	-0.207024	1	110230252	TSS200;TSS200	chr1:110230238-110230614	Island		NA	Unclassified_Cell_type_specific	cg11680055	0.0226038	0.11472
PRDM16	cg02368820	0.486104	0.182544	0.540318	0.532443	0.573728	0.484057	0.601555	0.403556	0.336775	0.46012	0.518438	0.679389	0.681852	0.798904	0.300826	0.748388	0.641329	0.732807	0.794246	0.655131	-0.195011	1	3052501	Body;Body				NA		cg02368820	0.0228425	0.115536
PAQR6	cg06882877	0.485754	0.201659	0.317006	0.487934	0.485478	0.342511	0.498253	0.214321	0.402455	0.381708	0.877768	0.249091	0.278534	0.743507	0.222905	0.480358	0.468523	0.620641	0.851371	0.532522	-0.150814	1	156217801	5'UTR;TSS200;1stExon	chr1:156215368-156215899	S_Shore		TRUE		cg06882877	0.022874	0.11564
CD247	cg00417094	0.170534	0.350403	0.362294	0.0780043	0.33607	0.311075	0.19252	0.306178	0.424888	0.281329	0.732419	0.393724	0.744904	0.231726	0.0799074	0.657985	0.415269	0.371205	0.629818	0.472995	-0.191666	1	167417043	Body;Body				NA	Promoter_Associated_Cell_type_specific	cg00417094	0.0230326	0.116162
EIF2C1	cg02141814	0.168002	0.173396	0.111318	0.140972	0.129868	0.185726	0.223402	0.127656	0.202183	0.162503	0.245172	0.495993	0.333797	0.226453	0.108958	0.324703	0.230329	0.644794	0.0880696	0.299808	-0.137305	1	36349730	Body	chr1:36348501-36349731	Island		NA	Promoter_Associated	cg02141814	0.0230696	0.116272
CD164L2	cg19719807	0.375112	0.18664	0.262036	0.390239	0.289908	0.228345	0.520802	0.232181	0.182135	0.296378	0.522839	0.47311	0.37403	0.287418	0.512379	0.6021	0.386272	0.883314	0.497502	0.504329	-0.207952	1	27709684	1stExon	chr1:27709600-27709831	Island		NA		cg19719807	0.0232105	0.116732
TNFRSF1B	cg18124517	0.600494	0.397494	0.466892	0.624299	0.507862	0.495491	0.754616	0.529937	0.38104	0.52868	0.650482	0.659037	0.436544	0.793443	0.616206	0.569088	0.741466	0.91946	0.522938	0.656518	-0.127838	1	12230509	Body	chr1:12226876-12227712	S_Shelf		NA	Unclassified_Cell_type_specific	cg18124517	0.0232578	0.116895
SLC30A2	cg05674944	0.115979	0.0781891	0.100336	0.0885365	0.095987	0.232498	0.109826	0.0620254	0.0527986	0.10402	0.109836	0.181272	0.235718	0.143218	0.160773	0.159372	0.0797512	0.447327	0.49533	0.223622	-0.119602	1	26372290	Body;Body	chr1:26372281-26373313	Island		TRUE		cg05674944	0.0233524	0.11722
OBSCN	cg26303165	0.06194	0.106264	0.0505859	0.0371158	0.0713518	0.0615259	0.0463355	0.130918	0.0676448	0.0704091	0.173948	0.397968	0.696207	0.0618095	0.115826	0.789661	0.0567368	0.0641428	0.0460655	0.266929	-0.19652	1	228401758	Body;Body	chr1:228399471-228402037	Island		NA		cg26303165	0.023465	0.11763
OBSCN	cg26303165	0.06194	0.106264	0.0505859	0.0371158	0.0713518	0.0615259	0.0463355	0.130918	0.0676448	0.0704091	0.173948	0.397968	0.696207	0.0618095	0.115826	0.789661	0.0567368	0.0641428	0.0460655	0.266929	-0.19652	1	228401758	Body;Body	chr1:228399471-228402037	Island		NA		cg26303165	0.023465	0.11763
CREG1	cg22344162	0.49382	0.625815	0.489198	0.36113	0.47314	0.295735	0.687292	0.738283	0.473983	0.515377	0.687058	0.834162	0.190273	0.82836	0.867021	0.599747	0.55793	0.696735	0.867948	0.681026	-0.165648	1	167523769	TSS1500	chr1:167522469-167523070	S_Shore		NA		cg22344162	0.0235481	0.117893
PAX7	cg22077481	0.184152	0.122833	0.200431	0.562719	0.356707	0.373438	0.0854907	0.108041	0.434087	0.269766	0.507029	0.706616	0.565049	0.62797	0.459218	0.279641	0.14461	0.846151	0.177135	0.479269	-0.209502	1	18965091	Body;Body;Body	chr1:18962842-18963481	S_Shore	CDMR	TRUE	Unclassified	cg22077481	0.0235951	0.118032
C1orf86	cg07048210	0.803479	0.662013	0.63048	0.300888	0.750796	0.649993	0.700696	0.484591	0.690984	0.630436	0.862768	0.669922	0.870429	0.577673	0.676556	0.833657	0.850463	0.881147	0.700219	0.769204	-0.138768	1	2139235	TSS200	chr1:2136808-2137351	S_Shore		NA		cg07048210	0.0237995	0.118675
AMPD2	cg27565899	0.649239	0.896233	0.66232	0.638388	0.88254	0.724699	0.855298	0.672166	0.66399	0.738319	0.90368	0.644777	0.901462	0.794358	0.906132	0.864768	0.89711	0.841775	0.818774	0.841426	-0.103107	1	110166664	Body;Body;TSS1500	chr1:110162464-110162716	S_Shelf		NA	Promoter_Associated	cg27565899	0.0238154	0.118735
ANKRD45	cg15883716	0.0863743	0.104337	0.0524666	0.0848605	0.209283	0.0585452	0.234016	0.084808	0.0640472	0.108749	0.101716	0.0706675	0.10425	0.0915554	0.589972	0.649899	0.0853294	0.557059	0.660386	0.323426	-0.214677	1	173638701	5'UTR	chr1:173638662-173639045	Island		TRUE		cg15883716	0.0239897	0.119295
VSIG8	cg07961479	0.394853	0.500879	0.378508	0.442934	0.368986	0.333225	0.694634	0.307366	0.43508	0.428496	0.816284	0.625392	0.423331	0.671283	0.450633	0.730047	0.486763	0.455459	0.6062	0.585044	-0.156548	1	159825173	Body;TSS200	chr1:159824006-159825011	S_Shore		NA	Promoter_Associated_Cell_type_specific	cg07961479	0.0240643	0.119548
SLC30A2	cg19895786	0.17475	0.0823606	0.169418	0.0961135	0.395329	0.110014	0.124847	0.0835813	0.268186	0.167178	0.521839	0.461334	0.276386	0.175496	0.142347	0.285075	0.104856	0.270509	0.273516	0.27904	-0.111862	1	26373006	TSS1500;TSS1500	chr1:26372281-26373313	Island		NA		cg19895786	0.0241902	0.119975
KCNAB2	cg06118571	0.508595	0.57439	0.46806	0.152034	0.627762	0.373695	0.485619	0.511093	0.356419	0.450852	0.535093	0.787592	0.495468	0.533525	0.536667	0.715825	0.554166	0.75788	0.249141	0.573929	-0.123077	1	6137768	Body;Body				NA		cg06118571	0.0242313	0.120114
MMP23B	cg00262621	0.405795	0.0691531	0.195058	0.101984	0.140743	0.36797	0.12991	0.129054	0.175119	0.190532	0.176003	0.532228	0.532853	0.59098	0.496605	0.196855	0.178841	0.576451	0.222161	0.38922	-0.198688	1	1566374	TSS1500	chr1:1564421-1570006	Island		TRUE		cg00262621	0.0245064	0.121024
BCAN	cg00765922	0.264502	0.313599	0.184993	0.17966	0.204993	0.315667	0.395687	0.182308	0.165598	0.245223	0.811831	0.260713	0.408091	0.225877	0.292118	0.427494	0.346192	0.226223	0.423239	0.380197	-0.134974	1	156626839	Body	chr1:156627342-156627576	N_Shore		NA	Promoter_Associated	cg00765922	0.0245225	0.121071
F11R	cg08030282	0.240071	0.784405	0.321061	0.263034	0.286517	0.412068	0.461401	0.368971	0.298954	0.381831	0.693785	0.4971	0.634013	0.459884	0.315428	0.511838	0.620626	0.490321	0.55732	0.531146	-0.149315	1	160967582	3'UTR				NA	Unclassified	cg08030282	0.0245726	0.121244
GNG12	cg26764244	0.0336037	0.0474766	0.0277874	0.036501	0.199578	0.0281173	0.034233	0.0309981	0.120116	0.0620457	0.518786	0.0340933	0.101578	0.0407554	0.282716	0.71158	0.0473811	0.0627308	0.051554	0.205686	-0.14364	1	68299511	TSS1500	chr1:68298371-68299315	S_Shore		NA		cg26764244	0.0247684	0.121931
C1orf92	cg06360543	0.41797	0.612543	0.158271	0.230599	0.291067	0.169882	0.236126	0.248889	0.206001	0.285705	0.645052	0.853991	0.466592	0.370112	0.138114	0.616953	0.188088	0.535443	0.133342	0.438632	-0.152926	1	156890056	TSS1500	chr1:156890243-156890806	N_Shore		NA	Unclassified	cg06360543	0.0247724	0.121937
PRDM16	cg25382214	0.479445	0.908941	0.662077	0.449163	0.568348	0.774199	0.773581	0.34476	0.59503	0.617283	0.867975	0.695118	0.808668	0.842337	0.829448	0.86271	0.588651	0.853224	0.772551	0.791187	-0.173904	1	3105252	Body;Body	chr1:3104956-3105253	Island		NA		cg25382214	0.0249555	0.122523
WNT3A	cg21934230	0.759244	0.804432	0.791256	0.183756	0.839986	0.80464	0.757852	0.8443	0.817552	0.733669	0.904652	0.843368	0.777357	0.867405	0.907274	0.92448	0.711725	0.856167	0.886156	0.853176	-0.119507	1	228202608	Body				TRUE		cg21934230	0.0250484	0.122791
FAM5C	cg10316490	0.0840866	0.0966789	0.0773363	0.0962085	0.106609	0.0708269	0.0820235	0.0484306	0.0871681	0.0832632	0.0524335	0.0894571	0.157927	0.567127	0.155253	0.352326	0.1081	0.0999088	0.139638	0.191352	-0.108089	1	190445197	5'UTR			DMR	TRUE		cg10316490	0.0250817	0.122898
NTRK1	cg19237923	0.853146	0.619018	0.649869	0.934623	0.533802	0.568168	0.701755	0.455159	0.374875	0.632268	0.897428	0.585732	0.894347	0.799376	0.911063	0.916881	0.548903	0.855742	0.87088	0.808928	-0.17666	1	156831236	Body;Body;Body	chr1:156828804-156831102	S_Shore		NA		cg19237923	0.0253246	0.12368
OSCP1	cg08878450	0.18141	0.192225	0.311062	0.143999	0.32956	0.403212	0.199044	0.0884746	0.160167	0.223239	0.233984	0.589044	0.339611	0.850663	0.28506	0.18817	0.637828	0.80143	0.773199	0.52211	-0.29887	1	36915864	1stExon;1stExon	chr1:36915796-36916324	Island		NA	Promoter_Associated	cg08878450	0.0254136	0.123972
SSU72	cg12734710	0.790508	0.750073	0.7963	0.30578	0.791955	0.924479	0.713382	0.835892	0.847123	0.75061	0.955495	0.737479	0.923082	0.842621	0.943158	0.499614	0.938539	0.941427	0.937064	0.857609	-0.106999	1	1486459	Body	chr1:1489532-1489794	N_Shelf		NA	Unclassified	cg12734710	0.0254556	0.124119
SYT2	cg12070351	0.193105	0.165654	0.0688358	0.0593196	0.0849734	0.0742762	0.0483095	0.0806486	0.0342721	0.0899327	0.0353124	0.456397	0.216592	0.0687969	0.337781	0.3575	0.256604	0.271079	0.415829	0.268432	-0.1785	1	202613601	TSS1500;5'UTR	chr1:202611668-202613039	S_Shore		NA		cg12070351	0.0256339	0.124709
SYT2	cg12070351	0.193105	0.165654	0.0688358	0.0593196	0.0849734	0.0742762	0.0483095	0.0806486	0.0342721	0.0899327	0.0353124	0.456397	0.216592	0.0687969	0.337781	0.3575	0.256604	0.271079	0.415829	0.268432	-0.1785	1	202613601	TSS1500;5'UTR	chr1:202611668-202613039	S_Shore		NA		cg12070351	0.0256339	0.124709
SYT6	cg19874857	0.0868891	0.0891105	0.105712	0.0760939	0.113205	0.094737	0.110031	0.12627	0.16636	0.107601	0.0987672	0.113571	0.0833355	0.471856	0.0920678	0.158016	0.132749	0.612497	0.181699	0.216062	-0.108461	1	114697095	TSS1500	chr1:114696886-114697185	Island	DMR	TRUE	Unclassified_Cell_type_specific	cg19874857	0.0258471	0.12541
TLR5	cg09025215	0.429241	0.689105	0.545363	0.906542	0.71277	0.654343	0.480109	0.649612	0.548669	0.623973	0.844545	0.752409	0.346449	0.905978	0.911065	0.8268	0.907358	0.74377	0.841814	0.786688	-0.162715	1	223316219	5'UTR	chr1:223316185-223316689	Island		TRUE	Promoter_Associated	cg09025215	0.0258638	0.125465
GPR37L1	cg08129759	0.18336	0.0821787	0.129059	0.141308	0.179231	0.0976051	0.143771	0.323417	0.0866089	0.151838	0.408653	0.398744	0.0844482	0.445695	0.45724	0.198589	0.0856076	0.288993	0.118332	0.276256	-0.124418	1	202091944	TSS200				TRUE		cg08129759	0.0262716	0.126817
SPAG17	cg26100099	0.090588	0.0745764	0.074512	0.103559	0.081105	0.0826396	0.105568	0.0881938	0.0703443	0.0856762	0.0929136	0.074137	0.0961265	0.0946216	0.123747	0.136009	0.568881	0.485575	0.0712881	0.1937	-0.108024	1	118727994	TSS200	chr1:118727816-118728097	Island		TRUE		cg26100099	0.0263201	0.126983
C1orf173	cg03537032	0.135459	0.0518173	0.0985534	0.0894962	0.102783	0.215716	0.108987	0.102478	0.0445177	0.105534	0.432498	0.104257	0.556284	0.303613	0.914382	0.0837627	0.092864	0.152236	0.067737	0.300848	-0.195314	1	75139139	Body				NA		cg03537032	0.0263338	0.127026
ADAM15	cg18832152	0.748552	0.495227	0.517595	0.536195	0.469713	0.697662	0.893901	0.570518	0.840761	0.641125	0.787015	0.772406	0.755098	0.46981	0.863427	0.840603	0.88209	0.638926	0.8512	0.762286	-0.121161	1	155035183	3'UTR;TSS1500;3'UTR;3'UTR;TSS1500;3'UTR;3'UTR;TSS1500;3'UTR	chr1:155034925-155036578	Island		NA	Promoter_Associated	cg18832152	0.0264468	0.127377
TINAGL1	cg12206571	0.964839	0.966399	0.832441	0.272457	0.962789	0.880021	0.977166	0.973218	0.965695	0.866114	0.965325	0.978055	0.970076	0.964088	0.981509	0.964134	0.972953	0.974009	0.979201	0.97215	-0.106036	1	32052538	Body	chr1:32052471-32052771	Island		TRUE		cg12206571	0.02659	0.127841
PINK1	cg24455365	0.212128	0.114643	0.121191	0.127412	0.185323	0.158647	0.170007	0.154484	0.0765231	0.146707	0.218174	0.362469	0.250694	0.163164	0.0572339	0.689666	0.127352	0.537953	0.316078	0.302532	-0.155825	1	20961229	Body	chr1:20960045-20960551	S_Shore		NA		cg24455365	0.02668	0.128113
PINK1	cg24455365	0.212128	0.114643	0.121191	0.127412	0.185323	0.158647	0.170007	0.154484	0.0765231	0.146707	0.218174	0.362469	0.250694	0.163164	0.0572339	0.689666	0.127352	0.537953	0.316078	0.302532	-0.155825	1	20961229	Body	chr1:20960045-20960551	S_Shore		NA		cg24455365	0.02668	0.128113
PINK1	cg24455365	0.212128	0.114643	0.121191	0.127412	0.185323	0.158647	0.170007	0.154484	0.0765231	0.146707	0.218174	0.362469	0.250694	0.163164	0.0572339	0.689666	0.127352	0.537953	0.316078	0.302532	-0.155825	1	20961229	Body	chr1:20960045-20960551	S_Shore		NA		cg24455365	0.02668	0.128113
PIK3CD	cg01434679	0.549632	0.481957	0.759565	0.549741	0.827414	0.676897	0.429512	0.751179	0.611643	0.626393	0.909156	0.737835	0.932507	0.867708	0.761529	0.3903	0.646512	0.838301	0.68588	0.752192	-0.125799	1	9775302	Body	chr1:9775708-9775997	N_Shore		NA		cg01434679	0.026906	0.128826
NGF	cg02987481	0.474535	0.519429	0.319651	0.485045	0.354927	0.238459	0.510334	0.45197	0.223897	0.397583	0.903095	0.715083	0.531583	0.837681	0.518822	0.697339	0.461993	0.237878	0.278466	0.575771	-0.178188	1	115881544	TSS1500	chr1:115880167-115881332	S_Shore		NA		cg02987481	0.0270909	0.129426
PRDM16	cg27171194	0.154338	0.19706	0.116256	0.56155	0.208732	0.254052	0.199076	0.285373	0.274512	0.250106	0.575606	0.283684	0.761208	0.54209	0.137616	0.31923	0.142148	0.532707	0.451947	0.416248	-0.166143	1	3229579	Body;Body				NA		cg27171194	0.0271487	0.129601
PVRL4	cg03166324	0.831079	0.802156	0.691774	0.866151	0.805282	0.579431	0.805346	0.501154	0.485085	0.707495	0.83202	0.837378	0.841529	0.767077	0.850785	0.845938	0.804716	0.886912	0.881535	0.838654	-0.131159	1	161059535	TSS200				NA		cg03166324	0.0271847	0.129727
PRDM16	cg18509466	0.215456	0.266756	0.0554852	0.16648	0.160405	0.204591	0.426367	0.222334	0.135017	0.205877	0.446266	0.465929	0.549457	0.563754	0.444423	0.276259	0.189998	0.180199	0.175867	0.365795	-0.159918	1	2987961	Body;Body	chr1:2983925-2987962	Island		NA		cg18509466	0.0272606	0.129986
LHX8	cg07563793	0.077901	0.0679208	0.0642061	0.0691493	0.130816	0.047087	0.0583093	0.050939	0.137725	0.0782282	0.232696	0.060354	0.408611	0.0494979	0.0842715	0.0758257	0.0487124	0.110532	0.561418	0.181324	-0.103096	1	75596336	5'UTR	chr1:75596723-75596947	N_Shore		TRUE		cg07563793	0.027447	0.130566
CYP2J2	cg04996523	0.0263428	0.0220668	0.045171	0.0458774	0.0477948	0.0287398	0.0537228	0.0448512	0.0400039	0.0393967	0.0287403	0.5039	0.0205878	0.0539413	0.0351928	0.0886701	0.0853297	0.485315	0.181008	0.164743	-0.125346	1	60392461	TSS200	chr1:60392272-60392583	Island		TRUE	NonGene_Associated_Cell_type_specific	cg04996523	0.0275786	0.130976
CFHR4	cg20784841	0.133193	0.895349	0.344865	0.689578	0.221991	0.389298	0.131768	0.42951	0.0906217	0.369575	0.634017	0.710277	0.752209	0.682252	0.60447	0.831208	0.917062	0.293992	0.23854	0.629336	-0.259761	1	196866322	Body				TRUE		cg20784841	0.0275884	0.131004
CACNA1E	cg06987672	0.0699389	0.0416852	0.0494677	0.0599049	0.0726417	0.0278467	0.221354	0.0447189	0.0793565	0.0741016	0.0406622	0.138728	0.430696	0.291968	0.0578666	0.152596	0.0542063	0.495075	0.236553	0.210928	-0.136826	1	181453051	1stExon	chr1:181452706-181453073	Island	RDMR	NA		cg06987672	0.0276335	0.131153
TTC39A	cg06082920	0.0510103	0.046667	0.0481579	0.058038	0.0502896	0.0467289	0.0861037	0.0495969	0.0767994	0.0570435	0.0406734	0.243548	0.099338	0.0497844	0.0499791	0.578936	0.0734449	0.344754	0.0902762	0.174526	-0.117483	1	51796003	Body	chr1:51796097-51796589	N_Shore		TRUE	Unclassified_Cell_type_specific	cg06082920	0.0278237	0.131734
BOLA1	cg24364827	0.132435	0.0738792	0.187591	0.111727	0.133079	0.0499045	0.106635	0.0704933	0.0766081	0.104706	0.136421	0.144806	0.317019	0.322337	0.0756377	0.528459	0.206894	0.12544	0.0565912	0.212623	-0.107917	1	149871658	Body	chr1:149871079-149871946	Island		TRUE	Promoter_Associated	cg24364827	0.0282181	0.133017
CTPS	cg15043057	0.179041	0.126939	0.273093	0.17403	0.227761	0.365284	0.165265	0.258566	0.378048	0.23867	0.337562	0.439886	0.338646	0.413492	0.223708	0.407538	0.615173	0.246881	0.231112	0.361555	-0.122886	1	41444788	TSS1500	chr1:41444870-41446116	N_Shore		NA		cg15043057	0.0283192	0.133343
PRRX1	cg07957294	0.765464	0.19739	0.843289	0.920612	0.756711	0.824444	0.914636	0.64303	0.346072	0.690183	0.529161	0.69999	0.878238	0.928619	0.91124	0.913129	0.911637	0.911613	0.915532	0.844351	-0.154168	1	170638917	Body;Body				NA		cg07957294	0.028843	0.135032
GBAP1	cg12218542	0.458456	0.197875	0.398452	0.422224	0.456747	0.372275	0.147129	0.446113	0.361798	0.362341	0.594829	0.126713	0.415474	0.393255	0.418003	0.633923	0.630648	0.624419	0.626335	0.495955	-0.133615	1	155189053	Body				NA		cg12218542	0.0288745	0.135123
TNR	cg22941315	0.4058	0.322626	0.486711	0.781999	0.422703	0.240447	0.203102	0.265063	0.245367	0.374869	0.647712	0.161608	0.642091	0.68878	0.710284	0.311187	0.872877	0.567657	0.57085	0.574783	-0.199914	1	175511259	5'UTR				TRUE		cg22941315	0.0293898	0.136718
CACNA1E	cg17987176	0.104303	0.537988	0.174733	0.0706991	0.10163	0.123801	0.0513473	0.0998972	0.0838119	0.149801	0.51105	0.171763	0.555464	0.61488	0.0900349	0.244453	0.698863	0.0808799	0.642898	0.401143	-0.251342	1	181452839	5'UTR;1stExon	chr1:181452706-181453073	Island	RDMR	NA		cg17987176	0.0296355	0.137516
IL22RA1	cg09152089	0.401485	0.131426	0.458538	0.135518	0.508575	0.534974	0.300029	0.426176	0.474733	0.374606	0.896551	0.274212	0.779293	0.839187	0.505147	0.278856	0.529733	0.83731	0.255391	0.577298	-0.202692	1	24469564	1stExon				TRUE		cg09152089	0.0298663	0.138226
AKR7L	cg07162162	0.502649	0.555941	0.444271	0.472613	0.593441	0.616713	0.530175	0.287961	0.286906	0.476741	0.93735	0.455692	0.390742	0.816909	0.935188	0.397849	0.925111	0.146276	0.852953	0.650897	-0.174156	1	19601026	TSS1500;TSS1500	chr1:19600249-19600942	S_Shore		NA		cg07162162	0.0299004	0.138311
KIAA1522	cg06786238	0.626224	0.626249	0.54892	0.338562	0.675281	0.495034	0.707087	0.680924	0.619865	0.590905	0.770682	0.656158	0.867794	0.557042	0.776505	0.808274	0.761388	0.472604	0.881502	0.727994	-0.137089	1	33231190	Body				NA		cg06786238	0.0301061	0.138942
ROR1	cg04885825	0.159556	0.101136	0.129386	0.155941	0.179586	0.16268	0.139085	0.153683	0.106145	0.143022	0.0716162	0.224455	0.312754	0.616146	0.462892	0.649566	0.128148	0.207278	0.149182	0.31356	-0.170538	1	64538523	Body;Body				TRUE		cg04885825	0.0305005	0.140199
C1orf170	cg25107893	0.163514	0.159623	0.125997	0.131414	0.1681	0.395118	0.186919	0.165908	0.189375	0.18733	0.201486	0.193041	0.206808	0.346264	0.157053	0.599108	0.515121	0.427726	0.130911	0.308613	-0.121283	1	911601	Body	chr1:912869-913153	N_Shore		NA	Unclassified	cg25107893	0.0306415	0.140621
SLC2A5	cg26032244	0.582098	0.744244	0.564353	0.86574	0.540993	0.372438	0.254229	0.717902	0.565192	0.578577	0.633098	0.807215	0.629387	0.606128	0.854511	0.646064	0.827815	0.837468	0.831475	0.741462	-0.162886	1	9099462	Body;Body	chr1:9099280-9100513	Island		NA		cg26032244	0.0308446	0.141198
MYOM3	cg15987211	0.412422	0.279717	0.497074	0.208366	0.485573	0.462462	0.665945	0.543257	0.562002	0.457424	0.917194	0.620966	0.463138	0.609426	0.678932	0.607134	0.314921	0.631515	0.630756	0.60822	-0.150796	1	24438941	TSS1500				NA	Unclassified	cg15987211	0.0310711	0.141904
WNT2B	cg07005055	0.103424	0.0222437	0.0711706	0.0361804	0.122428	0.0977912	0.0708836	0.0603332	0.236044	0.0911665	0.129782	0.08656	0.63359	0.349125	0.157854	0.345937	0.134746	0.350106	0.0413649	0.247674	-0.156507	1	113052167	Body;Body	chr1:113050813-113052301	Island	RDMR	NA		cg07005055	0.0311328	0.142074
TP73	cg09248714	0.36945	0.520311	0.447571	0.290871	0.419094	0.192468	0.185286	0.399694	0.453776	0.36428	0.732734	0.498128	0.738234	0.410447	0.208182	0.847807	0.247282	0.721975	0.571878	0.552963	-0.188683	1	3585424	5'UTR			CDMR	NA		cg09248714	0.0311795	0.142224
PRDM16	cg20165545	0.0772913	0.0585032	0.16108	0.0885549	0.14568	0.11336	0.0689136	0.105923	0.0808191	0.100014	0.0903415	0.20748	0.114966	0.55585	0.0538285	0.389055	0.184362	0.148569	0.156996	0.211272	-0.111258	1	3166599	Body;Body	chr1:3163969-3164643	S_Shore		NA		cg20165545	0.0315486	0.143334
ACTA1	cg07777790	0.224411	0.0978195	0.0749645	0.0687947	0.0870644	0.100517	0.0686622	0.128601	0.0821313	0.103663	0.146286	0.151682	0.0811218	0.0951932	0.0864065	0.10642	0.60922	0.446204	0.512722	0.248362	-0.144699	1	229570188	TSS1500	chr1:229567206-229570684	Island	DMR	NA		cg07777790	0.0316925	0.143757
NTRK1	cg24845595	0.0813284	0.783106	0.420481	0.415995	0.412961	0.476787	0.0417747	0.599347	0.506026	0.415312	0.679013	0.600585	0.776987	0.544905	0.1414	0.332378	0.299963	0.906508	0.808639	0.565597	-0.150286	1	156814488	Body;Body	chr1:156814881-156815792	N_Shore		NA		cg24845595	0.031809	0.144114
ARHGEF16	cg09180894	0.911844	0.632154	0.868052	0.332513	0.926678	0.90925	0.872217	0.933323	0.859388	0.805047	0.934058	0.936164	0.889928	0.910431	0.939277	0.913641	0.925896	0.903781	0.909975	0.918128	-0.113081	1	3395053	Body	chr1:3394701-3395191	Island		NA		cg09180894	0.0319116	0.144409
ACAP3	cg22675767	0.304184	0.521682	0.244665	0.555713	0.338783	0.386286	0.488974	0.315671	0.395807	0.394641	0.736691	0.457111	0.477807	0.76226	0.541583	0.513783	0.343222	0.385524	0.400534	0.513168	-0.118528	1	1234367	Body				NA		cg22675767	0.0321766	0.145208
IGSF21	cg19585156	0.122547	0.102344	0.0827127	0.0833568	0.0920467	0.0991475	0.0809294	0.0615121	0.110661	0.0928064	0.110562	0.180199	0.151202	0.662541	0.103732	0.324897	0.0794647	0.0985247	0.182786	0.210434	-0.117628	1	18436490	Body	chr1:18436551-18437673	N_Shore		TRUE	Unclassified_Cell_type_specific	cg19585156	0.0322829	0.145513
TIE1	cg08928753	0.834807	0.946479	0.574723	0.382198	0.753405	0.706076	0.948868	0.615427	0.500744	0.695859	0.95912	0.587536	0.796731	0.954271	0.957237	0.932773	0.950498	0.946381	0.610156	0.854967	-0.159108	1	43770707	Body	chr1:43770522-43770880	Island		NA		cg08928753	0.032843	0.147211
C1orf144	cg03885055	0.140443	0.181853	0.145498	0.174756	0.158554	0.358597	0.212004	0.256037	0.148716	0.197384	0.377545	0.499238	0.518867	0.425544	0.26136	0.224023	0.296399	0.194668	0.220976	0.335402	-0.138018	1	16723232	3'UTR;3'UTR				TRUE		cg03885055	0.0328481	0.147223
SYTL1	cg04608356	0.77361	0.897892	0.703337	0.31729	0.628904	0.83232	0.887294	0.883369	0.725129	0.738794	0.88704	0.86457	0.886798	0.817849	0.870465	0.848262	0.784674	0.918335	0.870249	0.860916	-0.122122	1	27668433	TSS200				TRUE	Promoter_Associated	cg04608356	0.0329587	0.147548
KCNAB2	cg03400374	0.382997	0.152224	0.221047	0.0691278	0.298364	0.583741	0.170279	0.141112	0.429647	0.27206	0.0625902	0.595171	0.609827	0.546642	0.574888	0.587142	0.58771	0.55907	0.720827	0.538207	-0.266147	1	6086275	TSS200;TSS200	chr1:6086244-6086494	Island		TRUE	Promoter_Associated	cg03400374	0.0329806	0.147607
PRDM16	cg01101873	0.045071	0.0476123	0.103523	0.232479	0.0954734	0.0691759	0.0620829	0.110112	0.216092	0.109069	0.583307	0.0501495	0.32686	0.373395	0.0394451	0.431127	0.144489	0.442936	0.0598223	0.272392	-0.163323	1	3269478	Body;Body				TRUE		cg01101873	0.0330398	0.147792
PLCH2	cg10961249	0.672811	0.755816	0.835167	0.335765	0.871474	0.852058	0.934153	0.776415	0.856825	0.765609	0.919805	0.933708	0.662954	0.90432	0.951205	0.830679	0.934056	0.9461	0.709913	0.86586	-0.100251	1	2436883	3'UTR	chr1:2435041-2435257	S_Shore		NA	Unclassified_Cell_type_specific	cg10961249	0.0332403	0.148386
PLCH2	cg20066001	0.520546	0.410282	0.492634	0.457641	0.670553	0.561205	0.555138	0.427059	0.518288	0.512594	0.507845	0.710954	0.658274	0.464994	0.515238	0.765565	0.882707	0.767587	0.880884	0.683783	-0.171189	1	2406733	TSS1500	chr1:2409757-2410049	N_Shelf		NA	Unclassified_Cell_type_specific	cg20066001	0.0336116	0.149462
C1orf228	cg03984347	0.399617	0.275578	0.480758	0.670726	0.438873	0.509997	0.299948	0.2369	0.384447	0.41076	0.544023	0.513765	0.563825	0.676604	0.962182	0.507564	0.934932	0.65524	0.502872	0.651223	-0.240463	1	45190262	Body	chr1:45189705-45190558	Island		NA	Promoter_Associated	cg03984347	0.0336409	0.149545
C1orf57	cg26105649	0.546839	0.194184	0.447914	0.607603	0.48334	0.500991	0.242747	0.195704	0.327965	0.394143	0.687687	0.438389	0.43232	0.48601	0.906651	0.684091	0.608992	0.706658	0.199528	0.572259	-0.178116	1	233087709	Body	chr1:233086191-233086595	S_Shore		TRUE	Promoter_Associated	cg26105649	0.0341303	0.150968
NOC2L	cg23731742	0.470646	0.500576	0.48225	0.598839	0.691136	0.653349	0.737921	0.428084	0.596857	0.573295	0.476391	0.693598	0.708916	0.603131	0.943652	0.588542	0.80905	0.85134	0.61284	0.698607	-0.125311	1	879958	3'UTR;3'UTR	chr1:875730-878363	S_Shore		TRUE		cg23731742	0.034199	0.151155
FAM63A	cg21859421	0.36577	0.655924	0.714177	0.777624	0.684465	0.602886	0.621277	0.652184	0.705463	0.642197	0.833242	0.539873	0.636215	0.851462	0.923469	0.74034	0.803602	0.843208	0.542163	0.745953	-0.103756	1	150969592	3'UTR;3'UTR;3'UTR;3'UTR;3'UTR				NA		cg21859421	0.034272	0.151348
SCNN1D	cg11229611	0.691269	0.580565	0.750114	0.546649	0.68959	0.705133	0.563014	0.887398	0.751907	0.685071	0.912234	0.88332	0.751013	0.880769	0.499468	0.899015	0.918616	0.887409	0.542828	0.797186	-0.112115	1	1217103	TSS1500;TSS1500				TRUE		cg11229611	0.0343593	0.151598
SNRPE	cg06642677	0.289325	0.621624	0.398941	0.806044	0.168514	0.493994	0.577955	0.210885	0.489268	0.450728	0.949482	0.572517	0.648802	0.678031	0.530902	0.626359	0.641937	0.289238	0.642348	0.619958	-0.16923	1	203829775	TSS1500	chr1:203830507-203830901	N_Shore		NA		cg06642677	0.0345242	0.1521
SNRPE	cg06642677	0.289325	0.621624	0.398941	0.806044	0.168514	0.493994	0.577955	0.210885	0.489268	0.450728	0.949482	0.572517	0.648802	0.678031	0.530902	0.626359	0.641937	0.289238	0.642348	0.619958	-0.16923	1	203829775	TSS1500	chr1:203830507-203830901	N_Shore		NA		cg06642677	0.0345242	0.1521
MYCL1	cg15355146	0.149419	0.146789	0.273394	0.149284	0.397424	0.196777	0.162157	0.0985283	0.157454	0.192358	0.615814	0.651367	0.115945	0.331487	0.120443	0.254437	0.633312	0.648907	0.220866	0.399175	-0.206817	1	40368366	TSS1500;TSS1500;TSS1500	chr1:40366595-40368213	S_Shore		NA	Unclassified	cg15355146	0.0346112	0.152367
KIAA1324	cg16797831	0.14748	0.131171	0.158716	0.0872383	0.116582	0.383256	0.0882115	0.152249	0.097165	0.151341	0.0955036	0.537082	0.159345	0.708385	0.606119	0.0904371	0.558516	0.629009	0.0901605	0.386062	-0.234721	1	109657035	Body;TSS1500	chr1:109656095-109656611	S_Shore		NA	Promoter_Associated	cg16797831	0.0348111	0.152929
KIAA0495	cg14037182	0.679868	0.633694	0.685583	0.918861	0.628223	0.673696	0.568095	0.556636	0.561222	0.656209	0.927133	0.496234	0.836811	0.9176	0.921664	0.885576	0.936614	0.338363	0.602181	0.762464	-0.106255	1	3662738	1stExon	chr1:3662963-3664085	N_Shore		TRUE	Unclassified	cg14037182	0.035198	0.154065
SYTL1	cg19588399	0.534455	0.783256	0.462753	0.100827	0.407512	0.460125	0.467094	0.635975	0.600347	0.494705	0.49067	0.769435	0.835413	0.755165	0.492483	0.696999	0.46245	0.769753	0.720463	0.66587	-0.171165	1	27668445	TSS200				TRUE	Promoter_Associated	cg19588399	0.0353573	0.154497
DMRTA2	cg21774338	0.233156	0.131233	0.211454	0.0905018	0.326391	0.137373	0.0963223	0.117764	0.197785	0.171331	0.10833	0.820594	0.396432	0.255515	0.276796	0.142374	0.635533	0.525117	0.333103	0.388199	-0.216868	1	50884242	3'UTR	chr1:50884228-50891471	Island		NA	Unclassified_Cell_type_specific	cg21774338	0.0355826	0.155162
ARTN	cg06207804	0.178188	0.231104	0.234359	0.213927	0.262455	0.337451	0.234662	0.237444	0.271124	0.244524	0.454361	0.518	0.563198	0.495429	0.493216	0.422068	0.209346	0.17708	0.531452	0.42935	-0.184826	1	44398998	1stExon;1stExon;5'UTR;1stExon;5'UTR;5'UTR	chr1:44399068-44399535	N_Shore		TRUE	Unclassified_Cell_type_specific	cg06207804	0.0358275	0.155864
ILDR2	cg12664056	0.670208	0.388371	0.778754	0.81845	0.78273	0.667924	0.483756	0.760355	0.705219	0.672863	0.893604	0.861009	0.932446	0.402785	0.74975	0.635322	0.825726	0.856859	0.9016	0.784345	-0.111482	1	166890924	Body	chr1:166889776-166890649	S_Shore		NA	Unclassified_Cell_type_specific	cg12664056	0.0358341	0.155882
SLC35F3	cg20784768	0.496435	0.0593167	0.369955	0.0771656	0.337729	0.21439	0.555038	0.251246	0.318792	0.297785	0.559419	0.0605317	0.398612	0.662898	0.490532	0.548386	0.554741	0.648629	0.24217	0.46288	-0.165095	1	234041456	Body	chr1:234040298-234041457	Island		NA		cg20784768	0.0359732	0.156262
BARHL2	cg17241310	0.133283	0.286133	0.159131	0.144216	0.0825417	0.0900589	0.253694	0.0790072	0.13624	0.151589	0.61255	0.110698	0.325096	0.351812	0.335043	0.454541	0.148317	0.0920659	0.430753	0.317875	-0.166285	1	91182856	TSS200	chr1:91182509-91182857	Island	DMR	NA		cg17241310	0.0361698	0.156813
C1orf113	cg12679760	0.746724	0.589766	0.445279	0.926412	0.48192	0.478229	0.473591	0.625962	0.439332	0.578579	0.911745	0.814022	0.924559	0.778226	0.526537	0.940618	0.887798	0.587908	0.637836	0.778806	-0.200226	1	36786615	Body;Body	chr1:36786500-36789402	Island		NA		cg12679760	0.0362062	0.156913
C1orf113	cg12679760	0.746724	0.589766	0.445279	0.926412	0.48192	0.478229	0.473591	0.625962	0.439332	0.578579	0.911745	0.814022	0.924559	0.778226	0.526537	0.940618	0.887798	0.587908	0.637836	0.778806	-0.200226	1	36786615	Body;Body	chr1:36786500-36789402	Island		NA		cg12679760	0.0362062	0.156913
ESPN	cg06189708	0.115028	0.16526	0.146833	0.127984	0.150526	0.139088	0.12968	0.161358	0.158247	0.143778	0.139219	0.390737	0.281892	0.163753	0.376264	0.452514	0.159259	0.0915888	0.138961	0.243799	-0.10002	1	6508035	Body	chr1:6507207-6509186	Island		NA	Unclassified_Cell_type_specific	cg06189708	0.036427	0.157539
FOXE3	cg23115387	0.140625	0.111828	0.155072	0.132904	0.137068	0.159355	0.115269	0.135925	0.175873	0.140435	0.177514	0.429291	0.416696	0.145444	0.186718	0.433999	0.134842	0.138031	0.134505	0.244116	-0.10368	1	47882936	1stExon	chr1:47881896-47883065	Island		TRUE		cg23115387	0.0368048	0.158643
GSTM1	cg06632762	0.138757	0.137177	0.179366	0.0760435	0.132609	0.114732	0.177198	0.136259	0.214713	0.145206	0.264812	0.449676	0.604239	0.166503	0.438943	0.0812781	0.135444	0.20545	0.163975	0.278925	-0.133719	1	110230545	Body;Body	chr1:110230238-110230614	Island		NA	Unclassified_Cell_type_specific	cg06632762	0.0368229	0.158694
ESPN	cg05068146	0.093541	0.101652	0.0709904	0.0813417	0.109584	0.0939928	0.100566	0.09154	0.0653983	0.089845	0.101864	0.0887195	0.0900151	0.44272	0.64208	0.174548	0.131334	0.1042	0.087141	0.206958	-0.117113	1	6507693	Body	chr1:6507207-6509186	Island		NA	Unclassified_Cell_type_specific	cg05068146	0.0368566	0.158794
KCNQ4	cg15867428	0.0919484	0.144809	0.114132	0.077797	0.0715379	0.107444	0.112124	0.162443	0.0594511	0.104632	0.220019	0.107832	0.496777	0.504502	0.50721	0.122749	0.294838	0.0579744	0.0582342	0.263349	-0.158717	1	41267920	Body;Body	chr1:41267919-41268398	Island		NA	Unclassified	cg15867428	0.0369054	0.158939
NFIA	cg09219280	0.231306	0.345006	0.189989	0.0955777	0.54338	0.542071	0.20999	0.047594	0.0580768	0.251443	0.73537	0.713651	0.450118	0.574777	0.0885467	0.767834	0.361072	0.0542807	0.0800829	0.425081	-0.173638	1	61869782	Body;Body;Body;Body				NA		cg09219280	0.0371095	0.159518
SMYD3	cg09413723	0.306782	0.236812	0.561745	0.418886	0.48501	0.469137	0.294924	0.593143	0.481922	0.427596	0.678087	0.489939	0.561305	0.52175	0.565648	0.467181	0.630365	0.902893	0.210586	0.558639	-0.131044	1	246670859	TSS1500	chr1:246670148-246670768	S_Shore		NA	Promoter_Associated	cg09413723	0.037267	0.159936
FAM5C	cg10951619	0.0572728	0.0676056	0.124346	0.0757854	0.0725884	0.0698791	0.0803793	0.0977301	0.0817829	0.0808188	0.0654977	0.0716286	0.0803125	0.074558	0.61819	0.0725588	0.05274	0.562079	0.531822	0.236598	-0.15578	1	190447232	TSS1500				NA		cg10951619	0.0373195	0.160081
VWA5B1	cg06377106	0.0420313	0.0484903	0.0740418	0.0442511	0.0773467	0.0591237	0.0414924	0.0625778	0.0613974	0.0567503	0.410398	0.0666399	0.0548246	0.198014	0.0418929	0.125392	0.0654886	0.408675	0.131655	0.166998	-0.110248	1	20618331	5'UTR			DMR	NA		cg06377106	0.0374225	0.160359
TRIM17	cg20939768	0.721554	0.867485	0.617158	0.612391	0.322811	0.589961	0.507728	0.306094	0.380335	0.54728	0.748077	0.599741	0.366627	0.659946	0.85413	0.826276	0.858677	0.868929	0.832467	0.734986	-0.187706	1	228604953	TSS1500;TSS1500;TSS1500;TSS1500	chr1:228603706-228604567	S_Shore		NA		cg20939768	0.0376288	0.160932
SLC30A2	cg03987192	0.172776	0.153565	0.452649	0.0474089	0.0974379	0.612589	0.168509	0.381692	0.444397	0.281225	0.526548	0.281353	0.606056	0.462186	0.530243	0.524687	0.762054	0.173896	0.47557	0.48251	-0.201285	1	26373407	TSS1500;TSS1500	chr1:26372281-26373313	S_Shore		NA		cg03987192	0.0377588	0.161313
LEFTY1	cg06772279	0.637649	0.474224	0.569753	0.510245	0.565601	0.451783	0.476756	0.635581	0.555587	0.541909	0.740625	0.620819	0.52835	0.630754	0.704652	0.738041	0.461915	0.613443	0.860084	0.655409	-0.1135	1	226075679	Body	chr1:226075150-226075680	Island		NA		cg06772279	0.0377803	0.161356
RRAGC	cg01799521	0.222053	0.220066	0.220281	0.687018	0.200968	0.35419	0.483259	0.349157	0.499993	0.359665	0.663808	0.188657	0.441347	0.635569	0.692057	0.492437	0.612372	0.417105	0.44701	0.51004	-0.150375	1	39305163	3'UTR				NA		cg01799521	0.0380881	0.162218
DAB1	cg01451162	0.188965	0.108867	0.333802	0.611989	0.238064	0.365847	0.718727	0.299043	0.529735	0.377227	0.601912	0.149755	0.448984	0.391102	0.836574	0.651929	0.768806	0.551393	0.589553	0.554445	-0.177219	1	58714452	5'UTR	chr1:58715272-58716095	N_Shore		NA		cg01451162	0.0382177	0.162572
DAB1	cg01451162	0.188965	0.108867	0.333802	0.611989	0.238064	0.365847	0.718727	0.299043	0.529735	0.377227	0.601912	0.149755	0.448984	0.391102	0.836574	0.651929	0.768806	0.551393	0.589553	0.554445	-0.177219	1	58714452	5'UTR	chr1:58715272-58716095	N_Shore		NA		cg01451162	0.0382177	0.162572
DAB1	cg01451162	0.188965	0.108867	0.333802	0.611989	0.238064	0.365847	0.718727	0.299043	0.529735	0.377227	0.601912	0.149755	0.448984	0.391102	0.836574	0.651929	0.768806	0.551393	0.589553	0.554445	-0.177219	1	58714452	5'UTR	chr1:58715272-58716095	N_Shore		NA		cg01451162	0.0382177	0.162572
C1orf51	cg09563216	0.255994	0.189273	0.268007	0.191524	0.47372	0.40319	0.287982	0.200689	0.229524	0.277767	0.309044	0.352149	0.48073	0.75877	0.306417	0.793609	0.237061	0.811563	0.691886	0.526803	-0.249036	1	150255241	1stExon;5'UTR	chr1:150254365-150254637	S_Shore		NA		cg09563216	0.0385019	0.163376
PRDM16	cg01431482	0.470282	0.878225	0.332652	0.160134	0.436288	0.471198	0.81144	0.48699	0.456912	0.500458	0.589129	0.746267	0.572693	0.75221	0.562426	0.731728	0.550205	0.808235	0.857003	0.685544	-0.185086	1	2989085	Body;Body	chr1:2990030-2990718	N_Shore		NA		cg01431482	0.0386411	0.163749
CACNA1E	cg04902729	0.06216	0.0685647	0.0682697	0.0742927	0.0584977	0.0921644	0.538483	0.126983	0.166546	0.139551	0.578822	0.556996	0.473686	0.177453	0.652742	0.176383	0.0893525	0.200285	0.0977816	0.333722	-0.194171	1	181452707	TSS200	chr1:181452706-181453073	Island	RDMR	NA		cg04902729	0.0386499	0.163774
LHX8	cg01971160	0.164289	0.909256	0.133199	0.333268	0.53965	0.198389	0.178087	0.390199	0.0454889	0.321314	0.0943935	0.660668	0.672839	0.694901	0.598938	0.664409	0.809012	0.521908	0.873486	0.621173	-0.299859	1	75593804	TSS1500	chr1:75595813-75596162	N_Shelf	RDMR	NA		cg01971160	0.0386718	0.163835
TBX15	cg02829688	0.219777	0.110064	0.18671	0.0880638	0.0997099	0.122699	0.186358	0.0810465	0.12498	0.13549	0.197664	0.136092	0.0874292	0.497092	0.172631	0.179489	0.392895	0.585601	0.122863	0.263529	-0.128039	1	119527008	5'UTR	chr1:119526782-119527192	Island	DMR	NA		cg02829688	0.0387828	0.164151
RLF	cg20929609	0.640367	0.899922	0.582771	0.68227	0.618261	0.480533	0.898496	0.532059	0.486457	0.646793	0.923552	0.778639	0.74953	0.759133	0.895253	0.874567	0.737896	0.790113	0.594738	0.789269	-0.142476	1	40626736	TSS1500	chr1:40626913-40627612	N_Shore		NA		cg20929609	0.0388438	0.164321
GJC2	cg07103618	0.136698	0.144192	0.119946	0.164094	0.207994	0.112595	0.154655	0.185905	0.104748	0.14787	0.614412	0.114555	0.286597	0.316564	0.196582	0.208847	0.306401	0.126782	0.130173	0.255657	-0.107787	1	228337366	TSS200				NA	Unclassified	cg07103618	0.0390694	0.164954
HES3	cg10829621	0.0770076	0.399954	0.109485	0.200384	0.0550123	0.0804157	0.12725	0.0868117	0.0885117	0.136092	0.119368	0.114581	0.0995782	0.203958	0.932276	0.695948	0.501975	0.199651	0.211325	0.342074	-0.205981	1	6304421	5'UTR	chr1:6305148-6306463	N_Shore		NA		cg10829621	0.039083	0.164993
ATP1A1	cg17469276	0.612108	0.781829	0.558749	0.467435	0.738308	0.651573	0.51518	0.580626	0.51634	0.602461	0.756712	0.852854	0.626724	0.839628	0.662312	0.75749	0.713253	0.483962	0.853456	0.727377	-0.124916	1	116925411	TSS1500;Body;Body				NA		cg17469276	0.0391975	0.165311
AKR7L	cg11376198	0.0422654	0.0777332	0.0394516	0.0342675	0.478102	0.356315	0.163955	0.0550868	0.318897	0.174008	0.0603565	0.471967	0.352872	0.28238	0.408702	0.481737	0.0444408	0.3044	0.446208	0.317007	-0.142999	1	19600730	TSS200;TSS200	chr1:19600249-19600942	Island		NA		cg11376198	0.0393104	0.165637
DENND2C	cg10883038	0.37239	0.635841	0.24578	0.222064	0.293462	0.290428	0.336726	0.346648	0.123027	0.318485	0.856637	0.683562	0.32682	0.824969	0.153397	0.562033	0.138626	0.354707	0.683251	0.509334	-0.190849	1	115211984	5'UTR	chr1:115212239-115212985	N_Shore		NA	Promoter_Associated	cg10883038	0.0393709	0.1658
DENND2C	cg10883038	0.37239	0.635841	0.24578	0.222064	0.293462	0.290428	0.336726	0.346648	0.123027	0.318485	0.856637	0.683562	0.32682	0.824969	0.153397	0.562033	0.138626	0.354707	0.683251	0.509334	-0.190849	1	115211984	5'UTR	chr1:115212239-115212985	N_Shore		NA	Promoter_Associated	cg10883038	0.0393709	0.1658
DENND2C	cg10883038	0.37239	0.635841	0.24578	0.222064	0.293462	0.290428	0.336726	0.346648	0.123027	0.318485	0.856637	0.683562	0.32682	0.824969	0.153397	0.562033	0.138626	0.354707	0.683251	0.509334	-0.190849	1	115211984	5'UTR	chr1:115212239-115212985	N_Shore		NA	Promoter_Associated	cg10883038	0.0393709	0.1658
DENND2C	cg10883038	0.37239	0.635841	0.24578	0.222064	0.293462	0.290428	0.336726	0.346648	0.123027	0.318485	0.856637	0.683562	0.32682	0.824969	0.153397	0.562033	0.138626	0.354707	0.683251	0.509334	-0.190849	1	115211984	5'UTR	chr1:115212239-115212985	N_Shore		NA	Promoter_Associated	cg10883038	0.0393709	0.1658
DENND2C	cg10883038	0.37239	0.635841	0.24578	0.222064	0.293462	0.290428	0.336726	0.346648	0.123027	0.318485	0.856637	0.683562	0.32682	0.824969	0.153397	0.562033	0.138626	0.354707	0.683251	0.509334	-0.190849	1	115211984	5'UTR	chr1:115212239-115212985	N_Shore		NA	Promoter_Associated	cg10883038	0.0393709	0.1658
DENND2C	cg10883038	0.37239	0.635841	0.24578	0.222064	0.293462	0.290428	0.336726	0.346648	0.123027	0.318485	0.856637	0.683562	0.32682	0.824969	0.153397	0.562033	0.138626	0.354707	0.683251	0.509334	-0.190849	1	115211984	5'UTR	chr1:115212239-115212985	N_Shore		NA	Promoter_Associated	cg10883038	0.0393709	0.1658
DENND2C	cg10883038	0.37239	0.635841	0.24578	0.222064	0.293462	0.290428	0.336726	0.346648	0.123027	0.318485	0.856637	0.683562	0.32682	0.824969	0.153397	0.562033	0.138626	0.354707	0.683251	0.509334	-0.190849	1	115211984	5'UTR	chr1:115212239-115212985	N_Shore		NA	Promoter_Associated	cg10883038	0.0393709	0.1658
DENND2C	cg10883038	0.37239	0.635841	0.24578	0.222064	0.293462	0.290428	0.336726	0.346648	0.123027	0.318485	0.856637	0.683562	0.32682	0.824969	0.153397	0.562033	0.138626	0.354707	0.683251	0.509334	-0.190849	1	115211984	5'UTR	chr1:115212239-115212985	N_Shore		NA	Promoter_Associated	cg10883038	0.0393709	0.1658
EIF2B3	cg17298989	0.101702	0.0832977	0.0879942	0.137362	0.0898032	0.090637	0.136338	0.0806638	0.0445569	0.0947062	0.397688	0.0932218	0.40896	0.174465	0.0551191	0.10747	0.196262	0.0817129	0.325361	0.204473	-0.109767	1	45350531	Body;Body				TRUE		cg17298989	0.0395582	0.166307
NTRK1	cg11793699	0.111795	0.0885452	0.110773	0.108268	0.11858	0.093588	0.166808	0.158314	0.125484	0.12024	0.548452	0.15085	0.455921	0.086679	0.156946	0.0619721	0.0859643	0.536746	0.120547	0.244897	-0.124658	1	156814901	Body;Body	chr1:156814881-156815792	Island		NA	Unclassified_Cell_type_specific	cg11793699	0.0396714	0.166638
CNTN2	cg17860158	0.0616942	0.181178	0.119723	0.0753979	0.128203	0.0909497	0.644133	0.0686796	0.10972	0.164409	0.0979661	0.118376	0.346267	0.254817	0.535444	0.271765	0.281152	0.813038	0.182382	0.322356	-0.157948	1	205012569	5'UTR				NA		cg17860158	0.039733	0.166823
SYT11	cg25446086	0.0617436	0.0631603	0.0426184	0.0606472	0.0524736	0.0597109	0.0606083	0.0523237	0.0483376	0.055736	0.0964256	0.0404448	0.0899487	0.497035	0.0517032	0.0919098	0.0472488	0.52211	0.0430893	0.164435	-0.108699	1	155829549	1stExon;5'UTR	chr1:155830195-155830489	N_Shore		NA	Promoter_Associated_Cell_type_specific	cg25446086	0.0397916	0.16697
STMN1	cg01811796	0.501098	0.274231	0.238891	0.682909	0.240301	0.404681	0.280235	0.167325	0.47483	0.362722	0.481115	0.380156	0.522774	0.530283	0.649162	0.705825	0.679091	0.489206	0.255578	0.521466	-0.158743	1	26233565	TSS1500;TSS1500;TSS1500;TSS200	chr1:26231950-26233624	Island		NA		cg01811796	0.0399814	0.167459
STMN1	cg01811796	0.501098	0.274231	0.238891	0.682909	0.240301	0.404681	0.280235	0.167325	0.47483	0.362722	0.481115	0.380156	0.522774	0.530283	0.649162	0.705825	0.679091	0.489206	0.255578	0.521466	-0.158743	1	26233565	TSS1500;TSS1500;TSS1500;TSS200	chr1:26231950-26233624	Island		NA		cg01811796	0.0399814	0.167459
DLGAP3	cg01240433	0.191155	0.124623	0.292217	0.131503	0.222666	0.331517	0.499284	0.250878	0.157959	0.244645	0.475716	0.508331	0.154352	0.136392	0.198851	0.347782	0.832454	0.175919	0.811273	0.404563	-0.159919	1	35350813	Body	chr1:35350878-35351854	N_Shore		TRUE	Unclassified_Cell_type_specific	cg01240433	0.0400197	0.16756
KCNQ4	cg07906262	0.156025	0.135601	0.147881	0.121495	0.173491	0.191911	0.188068	0.111068	0.218251	0.160421	0.513732	0.522116	0.140101	0.116312	0.147556	0.156674	0.157163	0.469118	0.58677	0.312171	-0.15175	1	41303570	Body;Body	chr1:41303355-41304436	Island		NA		cg07906262	0.040612	0.169215
LOC388692	cg23664334	0.130405	0.121395	0.195534	0.291365	0.251573	0.284066	0.0838723	0.281585	0.296957	0.215195	0.184494	0.399348	0.400951	0.375831	0.0849076	0.399934	0.1466	0.384964	0.468895	0.316214	-0.101019	1	149288143	Body	chr1:149286812-149287773	S_Shore		NA		cg23664334	0.0408208	0.169739
LOC388692	cg23664334	0.130405	0.121395	0.195534	0.291365	0.251573	0.284066	0.0838723	0.281585	0.296957	0.215195	0.184494	0.399348	0.400951	0.375831	0.0849076	0.399934	0.1466	0.384964	0.468895	0.316214	-0.101019	1	149288143	Body	chr1:149286812-149287773	S_Shore		NA		cg23664334	0.0408208	0.169739
LOC388692	cg23664334	0.130405	0.121395	0.195534	0.291365	0.251573	0.284066	0.0838723	0.281585	0.296957	0.215195	0.184494	0.399348	0.400951	0.375831	0.0849076	0.399934	0.1466	0.384964	0.468895	0.316214	-0.101019	1	149288143	Body	chr1:149286812-149287773	S_Shore		NA		cg23664334	0.0408208	0.169739
MYOM3	cg01350686	0.18506	0.202955	0.343427	0.104668	0.282106	0.343671	0.34962	0.348458	0.08957	0.249948	0.350039	0.505482	0.463762	0.585064	0.328487	0.323837	0.105767	0.532812	0.641836	0.426343	-0.176395	1	24439075	TSS1500				NA	Unclassified	cg01350686	0.0410607	0.170413
TTLL10	cg01511231	0.447219	0.870652	0.448707	0.917484	0.626509	0.424351	0.587895	0.347707	0.67389	0.593824	0.878504	0.781058	0.720198	0.855941	0.769225	0.858938	0.879565	0.826779	0.553202	0.79149	-0.197666	1	1109676	5'UTR	chr1:1109314-1110145	Island		NA		cg01511231	0.0414074	0.17137
LGALS8	cg09823395	0.0766017	0.0880149	0.0661573	0.11497	0.0887408	0.0795981	0.0950701	0.0771941	0.117223	0.0892856	0.0975138	0.569185	0.133124	0.0890764	0.551495	0.101491	0.106375	0.0860641	0.0782854	0.201401	-0.112116	1	236687277	5'UTR;1stExon;5'UTR;5'UTR;5'UTR	chr1:236687071-236687608	Island		NA	Promoter_Associated	cg09823395	0.0420701	0.173189
LGALS8	cg09823395	0.0766017	0.0880149	0.0661573	0.11497	0.0887408	0.0795981	0.0950701	0.0771941	0.117223	0.0892856	0.0975138	0.569185	0.133124	0.0890764	0.551495	0.101491	0.106375	0.0860641	0.0782854	0.201401	-0.112116	1	236687277	5'UTR;1stExon;5'UTR;5'UTR;5'UTR	chr1:236687071-236687608	Island		NA	Promoter_Associated	cg09823395	0.0420701	0.173189
GJC2	cg08228672	0.392699	0.432842	0.323073	0.417939	0.491863	0.350812	0.614666	0.453141	0.374651	0.427965	0.843232	0.611254	0.695182	0.771294	0.337699	0.41689	0.485713	0.339349	0.732047	0.581407	-0.153441	1	228337626	5'UTR;1stExon				TRUE		cg08228672	0.0421013	0.173254
TRNP1	cg10208610	0.550999	0.163193	0.342595	0.511617	0.165754	0.294215	0.834642	0.476313	0.25119	0.398946	0.503077	0.460787	0.445013	0.766535	0.851037	0.492493	0.623235	0.38191	0.80116	0.591694	-0.192748	1	27326422	3'UTR				TRUE	Unclassified_Cell_type_specific	cg10208610	0.0424075	0.174095
SERTAD4	cg11071682	0.459534	0.438032	0.366992	0.412345	0.461014	0.573001	0.679009	0.604678	0.406479	0.489009	0.908909	0.570596	0.529289	0.9257	0.0713757	0.61027	0.536286	0.919518	0.873	0.660549	-0.17154	1	210411064	5'UTR	chr1:210405952-210407250	S_Shelf		NA		cg11071682	0.0424536	0.174216
NDUFS2	cg08545169	0.689529	0.590707	0.639089	0.590442	0.831924	0.656412	0.841534	0.647735	0.799356	0.698525	0.912863	0.891202	0.694827	0.922881	0.905578	0.836395	0.657045	0.874103	0.658669	0.817063	-0.118537	1	161169143	5'UTR;1stExon;TSS1500	chr1:161171809-161172256	N_Shelf		NA		cg08545169	0.042712	0.174936
SHISA4	cg26203861	0.290746	0.337652	0.343327	0.201905	0.440714	0.433279	0.50456	0.493867	0.0678341	0.345987	0.263878	0.829767	0.597106	0.659125	0.149728	0.576681	0.589599	0.776545	0.425839	0.540919	-0.194931	1	201858661	Body;Body				NA	Unclassified_Cell_type_specific	cg26203861	0.0430914	0.175942
TUFT1	cg06441106	0.147213	0.0782784	0.0823375	0.247526	0.13547	0.105583	0.0959773	0.16852	0.226266	0.143019	0.534964	0.0637195	0.10464	0.31516	0.157855	0.364495	0.55724	0.0785367	0.338661	0.279475	-0.136455	1	151512215	TSS1500;TSS1500	chr1:151512661-151513199	N_Shore		NA	Promoter_Associated	cg06441106	0.0431162	0.175992
SYTL1	cg01963906	0.556274	0.486861	0.446622	0.943196	0.478019	0.483783	0.599322	0.501779	0.597774	0.565959	0.695071	0.91091	0.777906	0.567338	0.63166	0.85476	0.697274	0.726338	0.896591	0.750872	-0.184913	1	27677240	Body	chr1:27675919-27678016	Island		NA		cg01963906	0.0435177	0.177046
KCNQ4	cg13426079	0.443042	0.167961	0.220234	0.0608597	0.301353	0.202244	0.447081	0.526878	0.332094	0.300194	0.852682	0.271623	0.463782	0.34754	0.135034	0.19901	0.201044	0.932046	0.530637	0.437044	-0.13685	1	41284948	Body;Body	chr1:41284847-41285149	Island		TRUE	Promoter_Associated	cg13426079	0.0437547	0.177679
IRF6	cg23283495	0.0728949	0.136217	0.0717098	0.14225	0.0424695	0.0359571	0.134381	0.105485	0.0936048	0.0927743	0.156145	0.0510372	0.56071	0.121913	0.219257	0.102729	0.107213	0.135324	0.606156	0.228943	-0.136168	1	209979779	TSS1500	chr1:209979316-209979666	S_Shore		NA	Unclassified_Cell_type_specific	cg23283495	0.0439514	0.178182
C1orf86	cg26031954	0.706101	0.526295	0.443883	0.129385	0.666169	0.449852	0.263328	0.336918	0.55686	0.453199	0.875345	0.571241	0.914988	0.423928	0.205876	0.734015	0.885742	0.920066	0.405317	0.659613	-0.206414	1	2139327	TSS200	chr1:2136808-2137351	S_Shore		NA		cg26031954	0.043978	0.178244
ASAP3	cg11155265	0.10024	0.122012	0.206531	0.107123	0.318824	0.259025	0.138648	0.0924496	0.087	0.159095	0.10406	0.133951	0.447268	0.138912	0.492861	0.165399	0.168736	0.531955	0.504121	0.298585	-0.13949	1	23811445	TSS1500;TSS1500	chr1:23809977-23810693	S_Shore		NA	Unclassified	cg11155265	0.0441372	0.178652
CACNA1E	cg01363596	0.357791	0.0536404	0.0704184	0.0642524	0.0629486	0.0740488	0.0582615	0.0818316	0.0362399	0.0954925	0.0737168	0.103655	0.0638183	0.186906	0.0717585	0.506656	0.461348	0.470179	0.166627	0.233852	-0.138359	1	181455135	Body	chr1:181454974-181455261	Island	DMR	NA	Unclassified_Cell_type_specific	cg01363596	0.0445748	0.179797
GJC2	cg10950111	0.358253	0.3645	0.379523	0.437817	0.431999	0.206118	0.400796	0.435023	0.259265	0.363699	0.874386	0.259195	0.620709	0.69623	0.457906	0.494773	0.575905	0.295452	0.402358	0.519657	-0.155958	1	228337379	TSS200				NA	Unclassified	cg10950111	0.0445828	0.179814
TGFB2	cg07810039	0.0595609	0.0755769	0.0668375	0.0597312	0.103771	0.0689585	0.112147	0.107213	0.0643911	0.0797987	0.0912234	0.146544	0.0800598	0.565507	0.656142	0.128522	0.0966823	0.0737674	0.129086	0.218615	-0.138816	1	218524558	Body;Body				NA	Promoter_Associated	cg07810039	0.0448924	0.180634
AKR7A3	cg00690710	0.152029	0.314961	0.188275	0.299331	0.448584	0.166778	0.3762	0.253089	0.436207	0.292828	0.350158	0.532368	0.344895	0.342069	0.250834	0.570701	0.16696	0.578479	0.547934	0.409378	-0.116549	1	19615438	TSS200	chr1:19614998-19615660	Island		NA	Unclassified_Cell_type_specific	cg00690710	0.0449435	0.180768
LGALS8	cg01796143	0.0528848	0.0610193	0.0650076	0.069853	0.0657585	0.0566241	0.0747065	0.0568252	0.0699932	0.0636302	0.0687661	0.527494	0.0825487	0.0598287	0.493884	0.072179	0.0519692	0.0668617	0.0758347	0.166596	-0.102966	1	236687575	5'UTR;5'UTR;5'UTR;5'UTR	chr1:236687071-236687608	Island		NA	Promoter_Associated	cg01796143	0.0450059	0.180935
LGALS8	cg01796143	0.0528848	0.0610193	0.0650076	0.069853	0.0657585	0.0566241	0.0747065	0.0568252	0.0699932	0.0636302	0.0687661	0.527494	0.0825487	0.0598287	0.493884	0.072179	0.0519692	0.0668617	0.0758347	0.166596	-0.102966	1	236687575	5'UTR;5'UTR;5'UTR;5'UTR	chr1:236687071-236687608	Island		NA	Promoter_Associated	cg01796143	0.0450059	0.180935
PIK3CD	cg15499275	0.73115	0.568232	0.75889	0.894413	0.713966	0.796086	0.433904	0.564444	0.679849	0.682326	0.913109	0.767764	0.931015	0.908508	0.836254	0.795734	0.848543	0.553941	0.527151	0.786891	-0.104565	1	9780620	Body				NA		cg15499275	0.0451505	0.181328
PTCH2	cg26297462	0.367223	0.388241	0.271921	0.433986	0.34408	0.420983	0.45922	0.381939	0.263	0.370066	0.580793	0.401452	0.759586	0.34105	0.230931	0.761281	0.577192	0.492705	0.268575	0.490396	-0.12033	1	45292204	Body;Body				TRUE	Unclassified_Cell_type_specific	cg26297462	0.0451956	0.181455
PTCH2	cg26297462	0.367223	0.388241	0.271921	0.433986	0.34408	0.420983	0.45922	0.381939	0.263	0.370066	0.580793	0.401452	0.759586	0.34105	0.230931	0.761281	0.577192	0.492705	0.268575	0.490396	-0.12033	1	45292204	Body;Body				TRUE	Unclassified_Cell_type_specific	cg26297462	0.0451956	0.181455
CASZ1	cg20704560	0.846468	0.609812	0.786876	0.103795	0.827424	0.75004	0.829728	0.82707	0.597843	0.686562	0.898821	0.382271	0.865146	0.744593	0.786059	0.887589	0.899011	0.901362	0.887289	0.805793	-0.119232	1	10698313	3'UTR	chr1:10698299-10698910	Island		NA		cg20704560	0.0453934	0.181981
CASZ1	cg20704560	0.846468	0.609812	0.786876	0.103795	0.827424	0.75004	0.829728	0.82707	0.597843	0.686562	0.898821	0.382271	0.865146	0.744593	0.786059	0.887589	0.899011	0.901362	0.887289	0.805793	-0.119232	1	10698313	3'UTR	chr1:10698299-10698910	Island		NA		cg20704560	0.0453934	0.181981
CASZ1	cg20704560	0.846468	0.609812	0.786876	0.103795	0.827424	0.75004	0.829728	0.82707	0.597843	0.686562	0.898821	0.382271	0.865146	0.744593	0.786059	0.887589	0.899011	0.901362	0.887289	0.805793	-0.119232	1	10698313	3'UTR	chr1:10698299-10698910	Island		NA		cg20704560	0.0453934	0.181981
GRHL3	cg06376426	0.689063	0.600983	0.700841	0.90701	0.578971	0.666854	0.897952	0.512014	0.548202	0.677988	0.619853	0.855625	0.566315	0.809373	0.903987	0.868327	0.905426	0.667636	0.891944	0.78761	-0.109622	1	24648203	TSS1500;Body;TSS1500	chr1:24648202-24648985	Island		NA	Unclassified	cg06376426	0.0455012	0.182285
RGL1	cg11678039	0.127217	0.119333	0.120992	0.173669	0.132171	0.201928	0.162947	0.18482	0.107292	0.147819	0.136062	0.195657	0.491975	0.135957	0.198517	0.299592	0.158257	0.312872	0.877686	0.311842	-0.164023	1	183841259	Body				TRUE		cg11678039	0.0458338	0.183146
ELF3	cg07154254	0.202428	0.114152	0.374319	0.488373	0.442753	0.311455	0.140925	0.196599	0.506895	0.308656	0.822505	0.138524	0.550926	0.137357	0.828596	0.512829	0.317007	0.733386	0.297902	0.482115	-0.173459	1	201979128	TSS1500;TSS1500				TRUE	Unclassified	cg07154254	0.0458839	0.183286
L1TD1	cg12640000	0.153027	0.348582	0.142866	0.139942	0.135625	0.212567	0.12771	0.104053	0.196581	0.173439	0.179037	0.143942	0.210777	0.171506	0.535528	0.632306	0.232167	0.177445	0.221998	0.278301	-0.104862	1	62660741	5'UTR;5'UTR	chr1:62660555-62660946	Island		NA		cg12640000	0.0464453	0.184771
GSTM1	cg10950028	0.47396	0.457053	0.548742	0.302673	0.370051	0.365702	0.213638	0.389921	0.358187	0.386658	0.556372	0.303229	0.578589	0.53488	0.456082	0.460336	0.422267	0.72315	0.633517	0.518713	-0.132055	1	110230633	Body;Body	chr1:110230238-110230614	S_Shore		NA	Unclassified_Cell_type_specific	cg10950028	0.0465988	0.185154
PIK3CD	cg19267205	0.328168	0.167418	0.376761	0.101923	0.230598	0.228153	0.137846	0.345283	0.298078	0.246025	0.547215	0.170785	0.392104	0.425156	0.117383	0.371645	0.297828	0.394851	0.444062	0.351225	-0.1052	1	9781963	Body				NA	Gene_Associated	cg19267205	0.0466128	0.185188
GJC2	cg09257635	0.850688	0.951973	0.7279	0.956037	0.398444	0.73731	0.9718	0.871072	0.954303	0.824392	0.931896	0.962628	0.946253	0.91608	0.973549	0.932792	0.902332	0.983716	0.935185	0.942714	-0.118322	1	228346181	Body	chr1:228345377-228346700	Island		NA		cg09257635	0.0467145	0.185445
KCNAB2	cg12604162	0.320285	0.600571	0.444218	0.521685	0.624385	0.558707	0.517693	0.719424	0.549763	0.539637	0.735049	0.509572	0.733351	0.47978	0.810928	0.598883	0.449395	0.673588	0.872475	0.651447	-0.11181	1	6086148	TSS1500;TSS1500	chr1:6086244-6086494	N_Shore		TRUE	Promoter_Associated	cg12604162	0.046756	0.185533
C1orf159	cg19860160	0.362876	0.283988	0.477672	0.231531	0.409736	0.672257	0.867079	0.707195	0.31494	0.480808	0.722167	0.704029	0.690135	0.958779	0.95748	0.504548	0.763726	0.610271	0.540542	0.716853	-0.236045	1	1045382	5'UTR	chr1:1046044-1046340	N_Shore		NA		cg19860160	0.0472311	0.186763
AGRN	cg16318112	0.868041	0.957019	0.613389	0.235835	0.361095	0.532754	0.783151	0.807473	0.806602	0.662818	0.90817	0.957693	0.884393	0.769593	0.958893	0.953478	0.630621	0.702774	0.928751	0.85493	-0.192112	1	969254	Body	chr1:967966-970238	Island		NA	Unclassified	cg16318112	0.047917	0.188481
EFNA1	cg14612733	0.85358	0.621416	0.567176	0.941333	0.350841	0.564303	0.489294	0.610028	0.426801	0.602753	0.793388	0.910106	0.704626	0.844875	0.914975	0.759792	0.887029	0.501461	0.928869	0.805013	-0.202261	1	155103569	Body;Body	chr1:155098434-155100451	S_Shelf	RDMR	NA		cg14612733	0.0480962	0.188956
TBX15	cg19730691	0.306312	0.428328	0.435089	0.390153	0.461071	0.407245	0.371032	0.327986	0.403631	0.392316	0.358777	0.815877	0.376562	0.459454	0.838434	0.383732	0.40206	0.532311	0.503635	0.518982	-0.126666	1	119526437	5'UTR	chr1:119526782-119527192	N_Shore		NA		cg19730691	0.0482889	0.189434
PRDM16	cg05035508	0.740754	0.510379	0.391439	0.847458	0.525326	0.440299	0.432755	0.541149	0.524621	0.550464	0.860589	0.652786	0.51067	0.72644	0.647288	0.711169	0.541021	0.760787	0.791433	0.689131	-0.138667	1	3056640	Body;Body	chr1:3056541-3056772	Island		NA		cg05035508	0.0482961	0.189453
RAP1A	cg23301687	0.651847	0.504184	0.528849	0.664515	0.432465	0.607174	0.669187	0.66127	0.361293	0.564532	0.751515	0.738534	0.702393	0.797487	0.919811	0.730928	0.593717	0.739143	0.702974	0.741834	-0.177302	1	112162068	TSS1500;TSS1500	chr1:112162204-112162837	N_Shore		NA		cg23301687	0.0483429	0.189557
SYTL1	cg21604615	0.795098	0.312711	0.628365	0.155575	0.517831	0.682823	0.864322	0.853879	0.721591	0.614688	0.833813	0.872602	0.786778	0.890528	0.832657	0.821076	0.742939	0.851872	0.566364	0.799848	-0.185159	1	27668610	1stExon;5'UTR				TRUE	Promoter_Associated	cg21604615	0.048404	0.189719
WNT3A	cg12359809	0.178233	0.120084	0.220921	0.0634961	0.0770702	0.35476	0.553271	0.103254	0.254017	0.213901	0.0946611	0.563768	0.219754	0.114345	0.484229	0.596586	0.263897	0.575745	0.554288	0.385253	-0.171352	1	228246632	Body	chr1:228246631-228247197	Island		NA		cg12359809	0.0484769	0.189916
FAM43B	cg23993425	0.111954	0.206509	0.238702	0.120863	0.524065	0.179542	0.0681877	0.0888635	0.375958	0.212738	0.605475	0.467712	0.569124	0.404785	0.135284	0.332295	0.117435	0.57751	0.115268	0.369432	-0.156694	1	20880591	1stExon;3'UTR	chr1:20878894-20880592	Island		NA		cg23993425	0.0486809	0.190428
DHDDS	cg05304531	0.764035	0.456063	0.710349	0.630611	0.701467	0.606996	0.918547	0.935063	0.479014	0.689127	0.889785	0.802623	0.886914	0.866393	0.893673	0.816248	0.713366	0.936837	0.87385	0.853299	-0.164172	1	26797576	3'UTR;TSS1500;3'UTR	chr1:26798366-26799842	N_Shore		TRUE		cg05304531	0.0487167	0.190518
NT5C1A	cg00990022	0.123679	0.40846	0.161834	0.0569017	0.0929639	0.256449	0.179219	0.131803	0.211272	0.180287	0.108807	0.23028	0.248081	0.531775	0.907382	0.827783	0.0687849	0.222611	0.418018	0.395947	-0.21566	1	40138052	TSS1500	chr1:40136988-40138087	Island		TRUE	Unclassified	cg00990022	0.0487512	0.190607
PRDM16	cg21609526	0.882311	0.913287	0.669694	0.735744	0.769276	0.687265	0.810503	0.341588	0.39809	0.689751	0.896822	0.630121	0.853084	0.849505	0.904631	0.882591	0.789952	0.840363	0.890739	0.837534	-0.147783	1	3105151	Body;Body	chr1:3104956-3105253	Island		NA		cg21609526	0.0490015	0.191236
GLIS1	cg10962490	0.526733	0.753545	0.650822	0.834073	0.715196	0.476095	0.349614	0.687224	0.470564	0.607096	0.887703	0.605738	0.55515	0.927142	0.520113	0.823758	0.649716	0.875661	0.581178	0.714018	-0.106922	1	54072456	5'UTR				TRUE		cg10962490	0.049419	0.192278
GNG4	cg17500055	0.132123	0.186221	0.378281	0.7497	0.191982	0.310559	0.229342	0.277133	0.090916	0.282917	0.481273	0.521429	0.508365	0.349632	0.539792	0.342024	0.381271	0.230983	0.374583	0.414372	-0.131455	1	235805560	5'UTR;5'UTR;5'UTR	chr1:235805318-235805771	Island		NA	Promoter_Associated	cg17500055	0.0496744	0.192915
C1orf87	cg24740868	0.0623391	0.0839479	0.07732	0.353693	0.0520638	0.107906	0.0712383	0.124399	0.0579504	0.110095	0.0984254	0.307679	0.0820649	0.0350933	0.276816	0.340109	0.127364	0.718034	0.101694	0.23192	-0.121825	1	60539362	1stExon;5'UTR	chr1:60539315-60539540	Island	RDMR	NA		cg24740868	0.05012	0.193993
CACNA1E	cg00304388	0.0411718	0.0476454	0.0720786	0.0364179	0.263733	0.0413593	0.0437493	0.0288169	0.0263138	0.0668095	0.0348469	0.387528	0.145313	0.156663	0.0522398	0.125477	0.0399429	0.0622558	0.573839	0.175345	-0.108536	1	181454744	Body	chr1:181454974-181455261	N_Shore	RDMR	NA		cg00304388	0.0502699	0.194356
ANKRD45	cg15680620	0.120308	0.143752	0.132213	0.12519	0.147659	0.195176	0.127062	0.195579	0.142455	0.147711	0.085311	0.0830641	0.162113	0.134585	0.746125	0.868958	0.0876427	0.823541	0.150831	0.34913	-0.20142	1	173639130	TSS200	chr1:173638662-173639045	S_Shore		NA		cg15680620	0.0505726	0.195116
C1orf65	cg26603179	0.269296	0.572706	0.399165	0.0939532	0.600477	0.349208	0.154371	0.215704	0.205284	0.317796	0.538579	0.502519	0.469118	0.469232	0.552242	0.582032	0.557295	0.544765	0.140309	0.48401	-0.166214	1	223566646	TSS200	chr1:223566642-223567268	Island		TRUE	Unclassified_Cell_type_specific	cg26603179	0.050735	0.195523
HHIPL2	cg20582779	0.501177	0.441134	0.496549	0.416073	0.655056	0.518218	0.507651	0.681464	0.438673	0.517333	0.859313	0.689148	0.946367	0.738877	0.903665	0.36729	0.849029	0.488619	0.610669	0.716998	-0.199665	1	222721375	1stExon				NA		cg20582779	0.0511639	0.196622
TRIM63	cg01973987	0.553738	0.431849	0.592937	0.0815432	0.508044	0.388922	0.415067	0.470978	0.475103	0.435353	0.794636	0.510816	0.557356	0.47777	0.52996	0.685042	0.43613	0.657684	0.46763	0.568558	-0.133205	1	26394300	TSS200				NA		cg01973987	0.0517621	0.198148
ZNF697	cg25216580	0.513642	0.610395	0.368735	0.17902	0.460201	0.478213	0.260039	0.640312	0.478166	0.443191	0.760773	0.629839	0.805562	0.789732	0.253937	0.643943	0.613477	0.601202	0.577752	0.630691	-0.187499	1	120173989	5'UTR				TRUE		cg25216580	0.0525655	0.200105
ACOT7	cg03961030	0.505969	0.345538	0.44837	0.887053	0.424573	0.416236	0.90581	0.636595	0.708022	0.586463	0.693029	0.833809	0.682154	0.782986	0.539278	0.738376	0.633435	0.896043	0.83945	0.737618	-0.151155	1	6333796	Body;Body;Body;Body				TRUE		cg03961030	0.0526701	0.200349
ACOT7	cg03961030	0.505969	0.345538	0.44837	0.887053	0.424573	0.416236	0.90581	0.636595	0.708022	0.586463	0.693029	0.833809	0.682154	0.782986	0.539278	0.738376	0.633435	0.896043	0.83945	0.737618	-0.151155	1	6333796	Body;Body;Body;Body				TRUE		cg03961030	0.0526701	0.200349
TMEM61	cg14838433	0.0550441	0.056448	0.0588756	0.0599472	0.0609708	0.0499289	0.0445756	0.0720061	0.0527579	0.0567283	0.0544988	0.350745	0.461191	0.0494291	0.0536491	0.558136	0.0517386	0.0541244	0.0491715	0.186965	-0.130237	1	55446303	TSS200	chr1:55446087-55446846	Island		TRUE		cg14838433	0.0527243	0.200491
CACHD1	cg12730853	0.0179911	0.028003	0.0381826	0.426363	0.0868202	0.106565	0.0461276	0.049003	0.0599245	0.0954423	0.797534	0.213286	0.0357232	0.253298	0.0134126	0.68689	0.0276429	0.245893	0.0978113	0.263499	-0.168057	1	64935328	TSS1500	chr1:64935554-64936614	N_Shore		NA		cg12730853	0.0529501	0.201038
EPHX1	cg02453929	0.674649	0.655216	0.667577	0.326572	0.700915	0.803428	0.692115	0.691071	0.651785	0.651481	0.888493	0.682548	0.792609	0.896957	0.917113	0.695195	0.444419	0.713365	0.883725	0.768269	-0.116788	1	226033217	3'UTR;3'UTR				TRUE		cg02453929	0.0534473	0.202244
NIPAL3	cg08936898	0.193717	0.0957467	0.0739361	0.127109	0.0796053	0.120661	0.122696	0.139388	0.0548423	0.111967	0.113875	0.418044	0.213281	0.359603	0.418409	0.133527	0.0965351	0.11873	0.117798	0.221089	-0.109122	1	24741850	TSS1500	chr1:24742671-24743039	N_Shore		NA	Promoter_Associated	cg08936898	0.0539418	0.203484
EIF2C3	cg24196046	0.108212	0.200958	0.128717	0.112851	0.102966	0.107711	0.179181	0.107918	0.103127	0.12796	0.227844	0.106078	0.124794	0.143847	0.654052	0.322237	0.0904472	0.160256	0.248161	0.230857	-0.102897	1	36396054	TSS1500;TSS1500	chr1:36396249-36397262	N_Shore		NA	Promoter_Associated	cg24196046	0.0541078	0.203909
PTPRU	cg17592853	0.401685	0.143914	0.366052	0.245677	0.461067	0.401341	0.271174	0.332989	0.483735	0.345293	0.245411	0.490192	0.331231	0.643277	0.778717	0.442521	0.7564	0.449031	0.644496	0.531253	-0.18596	1	29587255	Body;Body;Body	chr1:29587087-29587412	Island		NA	Unclassified_Cell_type_specific	cg17592853	0.0541484	0.203996
C1orf144	cg22364219	0.307498	0.235909	0.240946	0.307582	0.279816	0.31951	0.17036	0.168804	0.205401	0.248425	0.43792	0.152236	0.277504	0.196119	0.262221	0.579691	0.473348	0.7263	0.433566	0.393212	-0.144786	1	16714091	Body;Body				NA	Promoter_Associated	cg22364219	0.0550985	0.20632
LRRC8D	cg01860897	0.117908	0.234414	0.081355	0.122581	0.309867	0.166212	0.111255	0.0977894	0.136124	0.153056	0.117808	0.555943	0.236415	0.0908699	0.147178	0.54921	0.536176	0.0730314	0.488791	0.310602	-0.157546	1	90309605	5'UTR;5'UTR	chr1:90308839-90309606	Island		TRUE	Promoter_Associated	cg01860897	0.0553558	0.206941
KCNQ4	cg23109867	0.591329	0.616304	0.395465	0.269576	0.234525	0.371694	0.895564	0.093458	0.383136	0.427895	0.930477	0.848	0.171592	0.677227	0.48846	0.456288	0.905945	0.157454	0.850758	0.609578	-0.181683	1	41304105	Body;Body	chr1:41303355-41304436	Island		NA		cg23109867	0.0555024	0.207276
CAPN2	cg21167643	0.682478	0.272263	0.489618	0.220869	0.473115	0.561277	0.330285	0.590601	0.549324	0.463314	0.612235	0.399377	0.584624	0.573337	0.697776	0.639174	0.704125	0.778129	0.666373	0.62835	-0.165036	1	223937196	Body;Body	chr1:223936342-223937044	S_Shore		NA	Promoter_Associated	cg21167643	0.0556214	0.207556
LGALS8	cg08137948	0.0581433	0.121436	0.131824	0.113381	0.335787	0.051439	0.467489	0.0745463	0.0497641	0.155979	0.105472	0.545696	0.320698	0.242537	0.53762	0.0876086	0.110199	0.856887	0.0604462	0.318574	-0.162595	1	236686804	5'UTR;1stExon;5'UTR;5'UTR;TSS1500;1stExon	chr1:236687071-236687608	N_Shore		NA	Promoter_Associated	cg08137948	0.0568172	0.210387
LGALS8	cg08137948	0.0581433	0.121436	0.131824	0.113381	0.335787	0.051439	0.467489	0.0745463	0.0497641	0.155979	0.105472	0.545696	0.320698	0.242537	0.53762	0.0876086	0.110199	0.856887	0.0604462	0.318574	-0.162595	1	236686804	5'UTR;1stExon;5'UTR;5'UTR;TSS1500;1stExon	chr1:236687071-236687608	N_Shore		NA	Promoter_Associated	cg08137948	0.0568172	0.210387
GPR25	cg04983977	0.468071	0.921845	0.355561	0.531179	0.504385	0.328633	0.285891	0.208695	0.45832	0.451398	0.868549	0.530417	0.586412	0.583726	0.915758	0.547656	0.575342	0.782973	0.564974	0.661757	-0.210359	1	200842145	TSS200	chr1:200842196-200843388	N_Shore		NA	Unclassified_Cell_type_specific	cg04983977	0.058307	0.213887
CAMK2N1	cg08398233	0.155892	0.0692679	0.0958983	0.10593	0.108316	0.157716	0.122056	0.131983	0.0727191	0.113309	0.575804	0.0736891	0.622938	0.0585389	0.547055	0.0678324	0.081032	0.485143	0.064897	0.286326	-0.173017	1	20811641	Body	chr1:20810462-20813511	Island		NA		cg08398233	0.059029	0.215545
EPHA10	cg00667938	0.119517	0.0811011	0.151067	0.0797006	0.31768	0.194323	0.0934083	0.0944519	0.183705	0.146106	0.0757245	0.141896	0.243626	0.182985	0.537581	0.219939	0.319249	0.446212	0.0895448	0.250751	-0.104645	1	38231146	TSS1500;TSS1500	chr1:38229838-38230888	S_Shore		TRUE		cg00667938	0.0590827	0.215673
EPHA10	cg00667938	0.119517	0.0811011	0.151067	0.0797006	0.31768	0.194323	0.0934083	0.0944519	0.183705	0.146106	0.0757245	0.141896	0.243626	0.182985	0.537581	0.219939	0.319249	0.446212	0.0895448	0.250751	-0.104645	1	38231146	TSS1500;TSS1500	chr1:38229838-38230888	S_Shore		TRUE		cg00667938	0.0590827	0.215673
SPATA21	cg20976831	0.721948	0.769774	0.584159	0.219405	0.563996	0.602581	0.909666	0.555111	0.565706	0.610261	0.888649	0.840484	0.759802	0.808312	0.638206	0.548323	0.938396	0.649034	0.635561	0.745196	-0.134936	1	16729659	Body				NA		cg20976831	0.0590857	0.21568
C1QA	cg07109332	0.120189	0.314225	0.208613	0.115845	0.135305	0.378569	0.139643	0.26673	0.346347	0.225052	0.229171	0.561406	0.152887	0.818941	0.0941639	0.199662	0.138749	0.559119	0.855986	0.401121	-0.176069	1	22962640	TSS1500				NA		cg07109332	0.0592796	0.216122
CACHD1	cg02284587	0.0960109	0.0811941	0.112143	0.141753	0.0943399	0.156827	0.129104	0.0824528	0.0844246	0.108694	0.0986054	0.303453	0.189664	0.200666	0.0719482	0.350034	0.180829	0.449719	0.164565	0.223276	-0.114582	1	64971218	Body	chr1:64971358-64971604	N_Shore		TRUE	Unclassified_Cell_type_specific	cg02284587	0.0594785	0.216596
LHX8	cg26688527	0.277822	0.171064	0.162453	0.0976146	0.515195	0.257212	0.15962	0.183789	0.140989	0.218417	0.189699	0.223577	0.108769	0.798364	0.13973	0.640446	0.44525	0.6759	0.700164	0.435767	-0.217349	1	75594066	TSS200	chr1:75595813-75596162	N_Shore	RDMR	NA		cg26688527	0.0595684	0.216829
LCE3A	cg08732526	0.0646299	0.0844043	0.209402	0.0469461	0.138383	0.0662097	0.0401749	0.116389	0.0642627	0.0923113	0.0496868	0.07533	0.0495243	0.433737	0.0491767	0.150321	0.458355	0.472913	0.63248	0.263503	-0.171191	1	152595982	TSS1500				NA		cg08732526	0.059795	0.217376
TMEM125	cg07354371	0.165555	0.134477	0.156114	0.126642	0.226448	0.199308	0.255618	0.231059	0.316596	0.201313	0.480189	0.257022	0.224489	0.42764	0.168726	0.491781	0.209531	0.305153	0.153734	0.302029	-0.100716	1	43736391	5'UTR	chr1:43738484-43738829	N_Shelf		TRUE	Unclassified_Cell_type_specific	cg07354371	0.0604646	0.219
EPHA10	cg21439231	0.0745478	0.103596	0.059506	0.0614727	0.0791213	0.0401776	0.0933344	0.0563146	0.0795106	0.0719535	0.0635117	0.212408	0.482466	0.490017	0.0497308	0.483395	0.0532667	0.0548545	0.0634192	0.217008	-0.145054	1	38231542	TSS1500;TSS1500	chr1:38229838-38230888	S_Shore		TRUE		cg21439231	0.0607261	0.219654
EPHA10	cg21439231	0.0745478	0.103596	0.059506	0.0614727	0.0791213	0.0401776	0.0933344	0.0563146	0.0795106	0.0719535	0.0635117	0.212408	0.482466	0.490017	0.0497308	0.483395	0.0532667	0.0548545	0.0634192	0.217008	-0.145054	1	38231542	TSS1500;TSS1500	chr1:38229838-38230888	S_Shore		TRUE		cg21439231	0.0607261	0.219654
CACNA1E	cg24106020	0.15351	0.101015	0.269443	0.0960384	0.167275	0.133177	0.563534	0.104955	0.309253	0.210911	0.204373	0.257416	0.378126	0.566052	0.0808374	0.616241	0.612202	0.56484	0.206316	0.387378	-0.176467	1	181452827	5'UTR;1stExon	chr1:181452706-181453073	Island	RDMR	NA		cg24106020	0.0611214	0.22051
ACTA1	cg09926178	0.439477	0.0447995	0.237726	0.457341	0.338301	0.175845	0.0745285	0.417404	0.23338	0.268756	0.684637	0.0944379	0.470334	0.461983	0.56217	0.439134	0.0852597	0.478763	0.305719	0.398049	-0.129293	1	229569101	5'UTR	chr1:229567206-229570684	Island		NA	Unclassified_Cell_type_specific	cg09926178	0.0611671	0.220622
GJA4	cg12447066	0.642597	0.732959	0.485487	0.609391	0.506053	0.580988	0.512537	0.446701	0.398142	0.546095	0.764906	0.48706	0.603278	0.688942	0.759538	0.651196	0.571364	0.644145	0.721645	0.654675	-0.10858	1	35261252	3'UTR	chr1:35258564-35258791	S_Shelf		NA		cg12447066	0.0613595	0.22104
LAD1	cg23291161	0.0325198	0.0935558	0.0453112	0.0255496	0.0713244	0.0382445	0.0502054	0.0487981	0.0491076	0.0505129	0.425305	0.241298	0.0125942	0.36277	0.0375277	0.0552974	0.0220653	0.290425	0.0447617	0.165783	-0.11527	1	201368914	TSS1500	chr1:201368560-201369032	Island		TRUE		cg23291161	0.0616397	0.221713
CHD5	cg11726911	0.1311	0.0643234	0.122984	0.120239	0.107501	0.109155	0.122832	0.0960128	0.16591	0.115562	0.0711825	0.10558	0.0545443	0.445851	0.501201	0.20745	0.223238	0.222139	0.158765	0.221106	-0.105544	1	6241120	TSS1500	chr1:6241031-6241251	Island		NA	Unclassified	cg11726911	0.0616964	0.221837
GLIS1	cg19857925	0.463071	0.449655	0.597766	0.378693	0.591562	0.596875	0.237778	0.621314	0.441903	0.486513	0.783577	0.664805	0.753394	0.909627	0.185655	0.447334	0.802341	0.672336	0.573322	0.643599	-0.157086	1	54092152	5'UTR				TRUE		cg19857925	0.0622221	0.223037
PRKCZ	cg26610624	0.0690556	0.0577561	0.111626	0.0622251	0.182294	0.0857978	0.0745505	0.0625949	0.0504116	0.0840346	0.60922	0.0581684	0.634301	0.405161	0.0596051	0.0884177	0.0735489	0.0520716	0.0728061	0.228144	-0.14411	1	1981268	TSS1500	chr1:1981251-1983212	Island		NA	Unclassified_Cell_type_specific	cg26610624	0.0625894	0.223896
MXRA8	cg07284273	0.395276	0.40119	0.150969	0.0727781	0.167783	0.26675	0.0902307	0.19282	0.416532	0.23937	0.0870222	0.277257	0.474621	0.464154	0.675651	0.786538	0.506701	0.418281	0.423146	0.457041	-0.217671	1	1290212	Body	chr1:1289707-1291126	Island		TRUE	Unclassified_Cell_type_specific	cg07284273	0.0631491	0.225177
GPR25	cg26048025	0.0853218	0.120461	0.12224	0.112093	0.137026	0.064966	0.0845322	0.0850971	0.146735	0.106497	0.0545689	0.0644313	0.46507	0.490762	0.184189	0.271722	0.109919	0.670917	0.0778876	0.265496	-0.158999	1	200843156	1stExon	chr1:200842196-200843388	Island		TRUE	Unclassified_Cell_type_specific	cg26048025	0.0634875	0.225985
PADI2	cg03601920	0.0812279	0.0745578	0.06457	0.0629028	0.129341	0.0758197	0.0683115	0.0901134	0.0561914	0.0781151	0.0445149	0.108791	0.0768953	0.0694127	0.581693	0.170775	0.135303	0.546829	0.0498666	0.198231	-0.120116	1	17445310	Body	chr1:17445651-17446088	N_Shore		NA	Unclassified	cg03601920	0.0635161	0.226046
TBX15	cg13080379	0.13597	0.165188	0.110996	0.0854631	0.173854	0.206024	0.17161	0.104135	0.15968	0.14588	0.136425	0.265901	0.11187	0.583348	0.249743	0.129886	0.283378	0.588806	0.0870189	0.270709	-0.124828	1	119527156	5'UTR	chr1:119526782-119527192	Island	DMR	NA		cg13080379	0.0639198	0.227007
GRHL3	cg21273275	0.362281	0.326141	0.254048	0.97333	0.198769	0.115249	0.113191	0.177654	0.142685	0.295927	0.355524	0.640208	0.905065	0.52146	0.610641	0.502704	0.798126	0.490518	0.341821	0.574007	-0.27808	1	24648328	TSS1500;Body;TSS1500	chr1:24648202-24648985	Island		NA	Unclassified	cg21273275	0.064247	0.227678
TTC39A	cg13500576	0.137076	0.0937162	0.131019	0.160423	0.206687	0.207725	0.177635	0.115853	0.0660994	0.144026	0.0921132	0.194546	0.221154	0.0730989	0.107488	0.693808	0.577002	0.198178	0.645651	0.311449	-0.167423	1	51796588	Body	chr1:51796097-51796589	Island		TRUE		cg13500576	0.0643403	0.227885
LMX1A	cg09317884	0.128467	0.051297	0.111939	0.0564028	0.141444	0.144769	0.112092	0.127948	0.419074	0.143715	0.702658	0.760877	0.121077	0.0801026	0.0716392	0.355608	0.234046	0.199532	0.0840082	0.28995	-0.146235	1	165204512	Body	chr1:165204501-165205507	Island	CDMR	TRUE		cg09317884	0.0647062	0.228766
ESRRG	cg13967702	0.0784877	0.0679597	0.0969811	0.0698295	0.0710859	0.145292	0.0895656	0.097426	0.0562512	0.0858754	0.0738371	0.0589894	0.0649489	0.0913232	0.178464	0.545874	0.472991	0.307722	0.0618529	0.206223	-0.120347	1	217312060	TSS1500	chr1:217310749-217311178	S_Shore		NA		cg13967702	0.065119	0.229714
LMX1A	cg18206481	0.415004	0.0578108	0.27319	0.0528483	0.162523	0.283121	0.052513	0.0442526	0.0809895	0.158028	0.604837	0.668466	0.281498	0.387732	0.0486361	0.147057	0.526526	0.0971923	0.0584031	0.313372	-0.155344	1	165204502	Body	chr1:165204501-165205507	Island	CDMR	TRUE		cg18206481	0.0654175	0.230402
BOLA1	cg09045105	0.444551	0.51368	0.683303	0.911228	0.654942	0.55405	0.561786	0.614352	0.767809	0.633967	0.913929	0.360737	0.870758	0.920272	0.91456	0.775339	0.942047	0.600246	0.557733	0.761736	-0.127769	1	149871945	Body	chr1:149871079-149871946	Island		TRUE		cg09045105	0.066157	0.232017
KCNQ4	cg12627726	0.635963	0.273626	0.687091	0.604552	0.499631	0.615918	0.761911	0.82365	0.490074	0.599157	0.858746	0.642053	0.892954	0.791284	0.764619	0.636032	0.557114	0.724169	0.495176	0.706905	-0.107748	1	41290409	Body;Body				TRUE	Unclassified_Cell_type_specific	cg12627726	0.0663856	0.232516
PRDM16	cg01909160	0.644469	0.604219	0.743962	0.166169	0.767667	0.726116	0.89288	0.583543	0.698423	0.647494	0.608455	0.904569	0.765307	0.915649	0.91257	0.606056	0.620769	0.879579	0.924726	0.793076	-0.145581	1	3162066	Body;Body	chr1:3163969-3164643	N_Shore		NA		cg01909160	0.0670691	0.234137
PADI1	cg24724618	0.475125	0.634185	0.560077	0.659883	0.511835	0.515476	0.422513	0.514444	0.569334	0.540319	0.785686	0.573753	0.501088	0.470796	0.543065	0.725334	0.498725	0.925012	0.906975	0.658937	-0.118618	1	17538512	Body				NA	Unclassified_Cell_type_specific	cg24724618	0.0672485	0.234552
SGIP1	cg23217983	0.223278	0.120689	0.325042	0.611278	0.380683	0.358421	0.600133	0.467859	0.176239	0.362625	0.61981	0.752003	0.522555	0.35844	0.486898	0.884857	0.939029	0.127086	0.159394	0.538897	-0.176272	1	67018825	Body				TRUE		cg23217983	0.0677484	0.235675
PDE4B	cg04704294	0.596305	0.263411	0.273649	0.234249	0.329843	0.435842	0.545832	0.285798	0.379614	0.371616	0.237126	0.337494	0.871526	0.427786	0.885007	0.652174	0.558815	0.582831	0.87232	0.602787	-0.231171	1	66257822	TSS1500;TSS1500	chr1:66258440-66258918	N_Shore		NA		cg04704294	0.0678265	0.235852
MIR137	cg05423529	0.0730025	0.0857148	0.145012	0.0675548	0.199919	0.056374	0.0968307	0.0756336	0.0634675	0.0959455	0.142383	0.126521	0.417322	0.307274	0.118547	0.0723158	0.143783	0.0534243	0.398399	0.197774	-0.101829	1	98511908	TSS200	chr1:98510966-98511710	S_Shore		NA	Unclassified_Cell_type_specific	cg05423529	0.0679424	0.236138
NHLH1	cg01877084	0.355265	0.143688	0.305111	0.555317	0.268776	0.429595	0.0923508	0.140156	0.132208	0.269163	0.502034	0.502984	0.492959	0.66954	0.104071	0.462962	0.144876	0.119717	0.813674	0.423646	-0.154483	1	160341106	3'UTR	chr1:160340604-160340843	S_Shore		NA		cg01877084	0.0685185	0.237459
AGBL4	cg10229899	0.299012	0.272852	0.402018	0.608657	0.519421	0.330829	0.193147	0.496945	0.345812	0.38541	0.276078	0.542467	0.550062	0.616519	0.594702	0.577913	0.509864	0.572323	0.236324	0.497361	-0.111951	1	49364797	Body	chr1:49364554-49364870	Island		NA		cg10229899	0.0690597	0.238649
CAPN2	cg19598416	0.245034	0.180507	0.187891	0.314875	0.269379	0.261033	0.466198	0.195598	0.150885	0.252378	0.568015	0.151065	0.480405	0.448747	0.626984	0.305588	0.210594	0.352442	0.19918	0.371447	-0.119069	1	223936812	Body;Body	chr1:223936342-223937044	Island	DMR	NA	Promoter_Associated	cg19598416	0.0695563	0.239727
AGT	cg07502417	0.698624	0.844406	0.698837	0.0550411	0.716508	0.575859	0.0641767	0.810964	0.4451	0.545502	0.874866	0.521923	0.811013	0.792768	0.515647	0.790602	0.420428	0.793056	0.916073	0.715153	-0.169651	1	230849801	5'UTR				TRUE		cg07502417	0.069928	0.240528
DHDDS	cg27425314	0.358264	0.169324	0.448783	0.764128	0.628537	0.475368	0.496928	0.591387	0.297138	0.469984	0.819743	0.821129	0.722094	0.880295	0.64231	0.641488	0.142924	0.389784	0.63684	0.632956	-0.162972	1	26797619	3'UTR;TSS1500;3'UTR	chr1:26798366-26799842	N_Shore		TRUE		cg27425314	0.0701889	0.241086
SYTL1	cg11929842	0.291206	0.23146	0.194401	0.233846	0.218488	0.325099	0.586524	0.192832	0.187724	0.273509	0.366877	0.467452	0.269357	0.377959	0.496681	0.225813	0.409709	0.596344	0.18622	0.377379	-0.10387	1	27677872	Body	chr1:27675919-27678016	Island		NA		cg11929842	0.070309	0.241376
HSPG2	cg13215285	0.145525	0.149926	0.158074	0.11856	0.213328	0.252316	0.214032	0.225144	0.117626	0.17717	0.583548	0.140515	0.347336	0.166234	0.154508	0.690624	0.144858	0.23314	0.185725	0.294054	-0.116884	1	22237254	Body				TRUE		cg13215285	0.0711858	0.243352
IGSF21	cg08844966	0.31804	0.239901	0.389808	0.421487	0.254513	0.444998	0.0932549	0.393895	0.319104	0.319444	0.520648	0.522402	0.484694	0.553581	0.43325	0.614406	0.213958	0.206466	0.316237	0.429516	-0.110071	1	18435244	Body	chr1:18435566-18435904	N_Shore	CDMR	NA		cg08844966	0.0714899	0.244001
ATP13A2	cg13942136	0.579925	0.548462	0.556315	0.579827	0.544391	0.624239	0.911154	0.702042	0.58672	0.625897	0.922112	0.740682	0.777558	0.612408	0.721112	0.732041	0.769157	0.725849	0.538118	0.72656	-0.100662	1	17313584	Body;Body;Body				NA	Unclassified	cg13942136	0.0719157	0.244876
KIAA0319L	cg16015113	0.36263	0.184456	0.157771	0.133212	0.223362	0.236079	0.190586	0.431625	0.250131	0.241095	0.34794	0.390657	0.345952	0.408436	0.112142	0.403903	0.520455	0.439508	0.15686	0.347317	-0.106222	1	36024366	TSS1500;Body;5'UTR;Body	chr1:36022680-36023834	S_Shore		NA	Promoter_Associated	cg16015113	0.0721805	0.245444
CNKSR1	cg15622158	0.29761	0.200684	0.266726	0.431165	0.30049	0.394597	0.295183	0.565092	0.548147	0.366633	0.686578	0.631946	0.727806	0.140854	0.585719	0.695598	0.0909677	0.870074	0.551672	0.553468	-0.186835	1	26504019	Body;5'UTR;1stExon				TRUE		cg15622158	0.0729952	0.247233
FGR	cg13448978	0.226082	0.236294	0.11045	0.267033	0.293542	0.11201	0.255851	0.436591	0.13452	0.230264	0.555575	0.151489	0.0972828	0.648834	0.600096	0.145336	0.233977	0.459788	0.161477	0.339317	-0.109053	1	27961796	TSS200	chr1:27961559-27961810	Island		NA		cg13448978	0.0739189	0.249246
EPHA10	cg01379846	0.198689	0.1299	0.367608	0.503427	0.313435	0.479583	0.479058	0.33618	0.247928	0.339534	0.710158	0.436771	0.321876	0.323433	0.566056	0.453401	0.505681	0.209437	0.50904	0.448428	-0.108894	1	38227521	Body;Body	chr1:38227079-38227741	Island		NA		cg01379846	0.0741996	0.249867
EPHA10	cg01379846	0.198689	0.1299	0.367608	0.503427	0.313435	0.479583	0.479058	0.33618	0.247928	0.339534	0.710158	0.436771	0.321876	0.323433	0.566056	0.453401	0.505681	0.209437	0.50904	0.448428	-0.108894	1	38227521	Body;Body	chr1:38227079-38227741	Island		NA		cg01379846	0.0741996	0.249867
ARTN	cg20276103	0.108494	0.150084	0.167056	0.107898	0.104881	0.0872804	0.0992118	0.290244	0.0823744	0.133058	0.226491	0.862159	0.438335	0.478698	0.116762	0.0861748	0.103989	0.0650505	0.69757	0.341692	-0.208634	1	44398868	TSS200;TSS200;TSS200	chr1:44399068-44399535	N_Shore		TRUE	Unclassified_Cell_type_specific	cg20276103	0.074295	0.250088
PM20D1	cg17178900	0.639624	0.542281	0.354069	0.959883	0.37453	0.725589	0.897128	0.556043	0.249363	0.588723	0.93471	0.838464	0.417885	0.934493	0.642379	0.450812	0.810062	0.935071	0.43687	0.711194	-0.122471	1	205818956	Body	chr1:205818898-205819191	Island		TRUE	Unclassified_Cell_type_specific	cg17178900	0.0743235	0.25014
CNKSR1	cg23602478	0.60399	0.49511	0.382608	0.510456	0.436115	0.518465	0.701774	0.667573	0.456722	0.530313	0.604786	0.682622	0.685062	0.483534	0.767085	0.541574	0.630252	0.813014	0.467969	0.630655	-0.100343	1	26503979	TSS200;TSS200				TRUE		cg23602478	0.0752438	0.252114
SKI	cg21775570	0.529632	0.438413	0.431483	0.557703	0.363235	0.410006	0.468554	0.487856	0.398712	0.453955	0.68651	0.352584	0.648727	0.539831	0.888214	0.527618	0.503777	0.39182	0.665049	0.578237	-0.124282	1	2171834	Body				TRUE	Unclassified_Cell_type_specific	cg21775570	0.0752908	0.252198
HPCA	cg26524353	0.364444	0.18899	0.362856	0.419146	0.473953	0.332791	0.889807	0.490897	0.770557	0.477049	0.844514	0.627082	0.770001	0.721282	0.315678	0.737811	0.826851	0.585623	0.412617	0.649051	-0.172002	1	33352589	5'UTR	chr1:33351686-33352397	S_Shore		NA	Unclassified	cg26524353	0.0753749	0.252375
HES3	cg03327263	0.062689	0.585238	0.152205	0.0681657	0.0715283	0.202341	0.164242	0.0675212	0.0675246	0.160162	0.0860103	0.0952138	0.650565	0.507684	0.63473	0.107792	0.554051	0.248441	0.24532	0.347756	-0.187595	1	6304499	Body	chr1:6305148-6306463	N_Shore		NA		cg03327263	0.0754459	0.252527
VWA1	cg17491622	0.299409	0.453977	0.300979	0.229238	0.496495	0.449462	0.779873	0.306986	0.59011	0.434059	0.863528	0.498527	0.625891	0.665876	0.466756	0.650464	0.666699	0.71705	0.185457	0.593361	-0.159302	1	1369616	TSS1500;TSS1500	chr1:1370767-1371449	N_Shore		TRUE		cg17491622	0.0763812	0.254503
COL24A1	cg06631184	0.846462	0.558093	0.488108	0.670559	0.794323	0.658618	0.905659	0.61559	0.700894	0.693145	0.868357	0.748295	0.869096	0.892151	0.601022	0.642455	0.832004	0.801709	0.887942	0.79367	-0.100525	1	86534132	Body				TRUE		cg06631184	0.0766637	0.255054
MR1	cg22450342	0.388988	0.439189	0.695872	0.0869459	0.581584	0.610142	0.553331	0.525506	0.524267	0.489536	0.770811	0.625654	0.552955	0.457076	0.153616	0.772654	0.456845	0.839335	0.820645	0.60551	-0.115974	1	181007669	Body				NA	Unclassified	cg22450342	0.0769354	0.25562
RNF220	cg20820767	0.335992	0.811894	0.434595	0.192241	0.377654	0.339025	0.0543832	0.427362	0.293984	0.363014	0.0310112	0.82968	0.280911	0.328377	0.902914	0.938057	0.668953	0.860107	0.759523	0.62217	-0.259156	1	45082840	Body	chr1:45082739-45083285	Island		TRUE		cg20820767	0.0770585	0.25585
MYOM3	cg06548416	0.116237	0.080957	0.244873	0.0898581	0.0620914	0.162931	0.198897	0.234422	0.0691931	0.13994	0.475516	0.217793	0.145257	0.479736	0.0742788	0.149114	0.0620445	0.241056	0.539882	0.264964	-0.125024	1	24438703	TSS200				NA	Unclassified	cg06548416	0.0779562	0.257729
TNFRSF18	cg07671976	0.411999	0.507718	0.281167	0.344849	0.513568	0.266578	0.607708	0.43166	0.24348	0.40097	0.353966	0.815083	0.545604	0.885902	0.531819	0.503801	0.15251	0.716602	0.733792	0.58212	-0.18115	1	1142215	TSS200;TSS200;TSS200	chr1:1141670-1142150	S_Shore		NA	Unclassified	cg07671976	0.0782016	0.258236
COL11A1	cg24495344	0.101398	0.0902616	0.0942879	0.232129	0.0901388	0.162089	0.148778	0.231666	0.137972	0.143191	0.21188	0.196327	0.285442	0.186851	0.569507	0.11178	0.398735	0.108462	0.128971	0.244217	-0.101026	1	103574097	TSS200;TSS200;TSS200;TSS200				NA		cg24495344	0.0786536	0.259168
LHX4	cg22436336	0.263938	0.292291	0.265712	0.128641	0.379328	0.357426	0.317392	0.384518	0.210187	0.288826	0.239889	0.677581	0.416781	0.196814	0.458672	0.472646	0.659155	0.195567	0.331828	0.405437	-0.116611	1	180206195	Body	chr1:180198119-180204975	S_Shore		NA		cg22436336	0.0792531	0.260441
VPS13D	cg04875041	0.496065	0.659641	0.485805	0.821838	0.650845	0.490337	0.794597	0.694858	0.356182	0.605574	0.799886	0.756877	0.715078	0.776506	0.863252	0.791053	0.430723	0.635961	0.789682	0.72878	-0.123206	1	12514747	Body;Body				TRUE		cg04875041	0.0792542	0.260443
HOOK1	cg16378352	0.26949	0.131093	0.239967	0.13756	0.202406	0.152762	0.25743	0.0811147	0.0936803	0.173945	0.162384	0.112959	0.198486	0.370824	0.182577	0.44384	0.243655	0.314213	0.488086	0.279669	-0.105725	1	60280106	TSS1500	chr1:60280624-60281048	N_Shore		NA	Unclassified	cg16378352	0.0794344	0.260821
SERTAD4	cg04839207	0.336156	0.315158	0.261314	0.247616	0.322591	0.455458	0.36646	0.234481	0.451672	0.332323	0.927382	0.434729	0.544378	0.495152	0.118833	0.306038	0.424348	0.80535	0.599249	0.517273	-0.184951	1	210410327	5'UTR	chr1:210405952-210407250	S_Shelf		TRUE		cg04839207	0.08141	0.26485
FGR	cg22124648	0.722985	0.538049	0.546824	0.632692	0.488844	0.595501	0.345527	0.666262	0.684693	0.580153	0.535174	0.850871	0.726968	0.731924	0.876447	0.58545	0.667513	0.865317	0.516247	0.706212	-0.126059	1	27941866	Body;Body;Body	chr1:27941865-27942324	Island		NA		cg22124648	0.0815889	0.265193
GNG4	cg14011070	0.680377	0.74168	0.537263	0.629451	0.299621	0.607927	0.888216	0.673032	0.705327	0.640321	0.856618	0.921931	0.611695	0.378184	0.792529	0.861478	0.696099	0.888815	0.838517	0.760652	-0.12033	1	235811811	5'UTR;5'UTR;5'UTR	chr1:235811841-235814066	N_Shore		NA		cg14011070	0.0820876	0.266185
MIB2	cg04882394	0.384379	0.0776102	0.243287	0.114922	0.398889	0.106768	0.214372	0.466715	0.416584	0.269281	0.319129	0.528342	0.700098	0.206105	0.275948	0.651729	0.223074	0.65497	0.139073	0.410941	-0.14166	1	1565931	3'UTR;3'UTR;3'UTR;Body;3'UTR;3'UTR	chr1:1564421-1570006	Island	DMR	NA	Unclassified_Cell_type_specific	cg04882394	0.0830293	0.268014
C1orf61	cg17727529	0.209299	0.0797861	0.210134	0.100107	0.289753	0.162302	0.151059	0.146594	0.0683707	0.157489	0.0705617	0.179587	0.319339	0.144561	0.11739	0.218575	0.56679	0.835105	0.211102	0.29589	-0.138401	1	156399685	TSS1500				NA		cg17727529	0.0830365	0.268032
KCNH1	cg09551019	0.490507	0.46091	0.623909	0.567896	0.598845	0.461059	0.239256	0.291553	0.385569	0.457723	0.393323	0.51809	0.758113	0.612371	0.822161	0.489819	0.300495	0.585761	0.711842	0.576886	-0.119163	1	210861465	Body;Body				TRUE		cg09551019	0.0839294	0.269872
MEGF6	cg27450668	0.912989	0.802673	0.902258	0.0452946	0.872613	0.910692	0.791779	0.891994	0.766514	0.766312	0.921444	0.900369	0.944162	0.871531	0.86292	0.931288	0.739889	0.898069	0.927714	0.888598	-0.122287	1	3460070	Body	chr1:3459874-3460269	Island		NA	Unclassified_Cell_type_specific	cg27450668	0.0839498	0.269914
MEGF6	cg01792592	0.52824	0.688661	0.622558	0.545515	0.6559	0.663486	0.804034	0.766109	0.420848	0.632817	0.860931	0.673251	0.671246	0.797403	0.760296	0.774299	0.795409	0.551588	0.785085	0.741056	-0.10824	1	3412973	Body				NA	Unclassified	cg01792592	0.0842168	0.270423
LHX8	cg05449257	0.0868341	0.0698874	0.236926	0.545284	0.145863	0.127285	0.0612329	0.0983832	0.0598176	0.159057	0.0552111	0.249179	0.0606909	0.86151	0.0790519	0.568285	0.120739	0.590735	0.122711	0.300901	-0.141844	1	75595408	5'UTR	chr1:75595813-75596162	N_Shore		NA		cg05449257	0.0844463	0.27088
DNALI1	cg16109423	0.308186	0.535383	0.314503	0.175261	0.259891	0.344353	0.282098	0.283306	0.394678	0.321962	0.402194	0.277818	0.718268	0.595858	0.634516	0.546686	0.219234	0.232094	0.892417	0.50212	-0.180158	1	38022718	Body	chr1:38022452-38022719	Island		NA		cg16109423	0.0848737	0.27174
ECHDC2	cg14039246	0.277561	0.63512	0.390568	0.253669	0.335762	0.629604	0.195641	0.389456	0.570536	0.408657	0.682115	0.58204	0.725556	0.690493	0.622428	0.205887	0.172743	0.72071	0.827466	0.581049	-0.172391	1	53365446	Body				TRUE		cg14039246	0.0848894	0.271778
MTMR11	cg18770149	0.333931	0.696816	0.436368	0.576663	0.411077	0.49448	0.560462	0.604742	0.439004	0.505949	0.78244	0.463891	0.77341	0.828446	0.567684	0.805184	0.372581	0.566879	0.583827	0.63826	-0.132311	1	149903180	Body;Body	chr1:149899625-149899893	S_Shelf		NA		cg18770149	0.0870313	0.275941
MAN1C1	cg04631202	0.0623572	0.0616079	0.136576	0.0651031	0.0971507	0.312411	0.0846915	0.0923961	0.0742158	0.109612	0.568576	0.101419	0.308287	0.533824	0.0872703	0.142203	0.0800313	0.0956101	0.0685587	0.220642	-0.11103	1	25942460	TSS1500	chr1:25942661-25943191	N_Shore		NA	Promoter_Associated	cg04631202	0.0871787	0.276226
PM20D1	cg24503407	0.415732	0.666935	0.13116	0.939714	0.142945	0.596059	0.639297	0.445256	0.0572299	0.448259	0.930653	0.559671	0.729332	0.70624	0.137395	0.620497	0.45569	0.93578	0.123868	0.577681	-0.129422	1	205819492	TSS1500	chr1:205818898-205819191	S_Shore		NA	Unclassified_Cell_type_specific	cg24503407	0.0877874	0.277429
PIGM	cg13987606	0.214199	0.0735101	0.421247	0.526224	0.319544	0.557526	0.121763	0.139736	0.284034	0.295309	0.905424	0.185768	0.0522053	0.613009	0.93986	0.902501	0.497928	0.649483	0.0832726	0.536606	-0.241297	1	160002698	TSS1500	chr1:160001295-160001989	S_Shore		NA		cg13987606	0.0884821	0.278815
PLEKHA6	cg20292636	0.254284	0.209934	0.134515	0.241038	0.267746	0.254	0.310818	0.11232	0.131471	0.212903	0.211718	0.251927	0.398043	0.461322	0.610272	0.292471	0.403887	0.207314	0.130954	0.329768	-0.116865	1	204328377	5'UTR				TRUE		cg20292636	0.0885525	0.278968
LCK	cg10994944	0.360814	0.535082	0.454588	0.757537	0.366758	0.297763	0.669531	0.459815	0.484767	0.487406	0.651399	0.598403	0.498672	0.64364	0.96092	0.718807	0.397977	0.524547	0.559338	0.617078	-0.129672	1	32741152	Body;Body	chr1:32740710-32741544	Island		NA		cg10994944	0.0898681	0.281537
HIVEP3	cg20492868	0.38215	0.306562	0.511383	0.496576	0.47644	0.395111	0.23768	0.350674	0.389986	0.394062	0.262544	0.609805	0.522648	0.643002	0.541106	0.31006	0.344476	0.632525	0.644382	0.501172	-0.107109	1	42202048	5'UTR;5'UTR				TRUE		cg20492868	0.0901606	0.28211
LGALS8	cg05338187	0.460242	0.148611	0.337906	0.123538	0.43551	0.212867	0.174357	0.138211	0.683866	0.301679	0.289354	0.584725	0.208181	0.717498	0.634945	0.256178	0.552533	0.873491	0.191158	0.478674	-0.176995	1	236686598	TSS200;TSS200;5'UTR;TSS1500	chr1:236687071-236687608	N_Shore		NA		cg05338187	0.090811	0.283299
LGALS8	cg05338187	0.460242	0.148611	0.337906	0.123538	0.43551	0.212867	0.174357	0.138211	0.683866	0.301679	0.289354	0.584725	0.208181	0.717498	0.634945	0.256178	0.552533	0.873491	0.191158	0.478674	-0.176995	1	236686598	TSS200;TSS200;5'UTR;TSS1500	chr1:236687071-236687608	N_Shore		NA		cg05338187	0.090811	0.283299
HPCAL4	cg11462533	0.0919639	0.0684234	0.180384	0.0766222	0.188807	0.0588322	0.176971	0.0765266	0.117053	0.115065	0.0787112	0.0917435	0.350574	0.353622	0.0766785	0.17132	0.549136	0.524013	0.0700369	0.251759	-0.136695	1	40156840	5'UTR	chr1:40156930-40158514	N_Shore		NA	Promoter_Associated	cg11462533	0.0910641	0.283787
GNAT2	cg07114627	0.4413	0.31646	0.464422	0.405683	0.72963	0.313711	0.704663	0.629917	0.255157	0.473438	0.596183	0.403065	0.647472	0.688478	0.914818	0.414249	0.699209	0.353778	0.64292	0.595575	-0.122137	1	110155839	TSS200				NA		cg07114627	0.0917607	0.285153
DENND2C	cg13906069	0.0858862	0.130491	0.0573126	0.101429	0.0397709	0.0444812	0.0849343	0.0513167	0.0524133	0.0720039	0.079466	0.123306	0.0797272	0.0403778	0.574042	0.0530846	0.525018	0.0476711	0.136687	0.184376	-0.112372	1	115213259	TSS1500	chr1:115212239-115212985	S_Shore		NA	Promoter_Associated	cg13906069	0.0922481	0.286099
DENND2C	cg13906069	0.0858862	0.130491	0.0573126	0.101429	0.0397709	0.0444812	0.0849343	0.0513167	0.0524133	0.0720039	0.079466	0.123306	0.0797272	0.0403778	0.574042	0.0530846	0.525018	0.0476711	0.136687	0.184376	-0.112372	1	115213259	TSS1500	chr1:115212239-115212985	S_Shore		NA	Promoter_Associated	cg13906069	0.0922481	0.286099
DENND2C	cg13906069	0.0858862	0.130491	0.0573126	0.101429	0.0397709	0.0444812	0.0849343	0.0513167	0.0524133	0.0720039	0.079466	0.123306	0.0797272	0.0403778	0.574042	0.0530846	0.525018	0.0476711	0.136687	0.184376	-0.112372	1	115213259	TSS1500	chr1:115212239-115212985	S_Shore		NA	Promoter_Associated	cg13906069	0.0922481	0.286099
DENND2C	cg13906069	0.0858862	0.130491	0.0573126	0.101429	0.0397709	0.0444812	0.0849343	0.0513167	0.0524133	0.0720039	0.079466	0.123306	0.0797272	0.0403778	0.574042	0.0530846	0.525018	0.0476711	0.136687	0.184376	-0.112372	1	115213259	TSS1500	chr1:115212239-115212985	S_Shore		NA	Promoter_Associated	cg13906069	0.0922481	0.286099
DENND2C	cg13906069	0.0858862	0.130491	0.0573126	0.101429	0.0397709	0.0444812	0.0849343	0.0513167	0.0524133	0.0720039	0.079466	0.123306	0.0797272	0.0403778	0.574042	0.0530846	0.525018	0.0476711	0.136687	0.184376	-0.112372	1	115213259	TSS1500	chr1:115212239-115212985	S_Shore		NA	Promoter_Associated	cg13906069	0.0922481	0.286099
DENND2C	cg13906069	0.0858862	0.130491	0.0573126	0.101429	0.0397709	0.0444812	0.0849343	0.0513167	0.0524133	0.0720039	0.079466	0.123306	0.0797272	0.0403778	0.574042	0.0530846	0.525018	0.0476711	0.136687	0.184376	-0.112372	1	115213259	TSS1500	chr1:115212239-115212985	S_Shore		NA	Promoter_Associated	cg13906069	0.0922481	0.286099
DENND2C	cg13906069	0.0858862	0.130491	0.0573126	0.101429	0.0397709	0.0444812	0.0849343	0.0513167	0.0524133	0.0720039	0.079466	0.123306	0.0797272	0.0403778	0.574042	0.0530846	0.525018	0.0476711	0.136687	0.184376	-0.112372	1	115213259	TSS1500	chr1:115212239-115212985	S_Shore		NA	Promoter_Associated	cg13906069	0.0922481	0.286099
DENND2C	cg13906069	0.0858862	0.130491	0.0573126	0.101429	0.0397709	0.0444812	0.0849343	0.0513167	0.0524133	0.0720039	0.079466	0.123306	0.0797272	0.0403778	0.574042	0.0530846	0.525018	0.0476711	0.136687	0.184376	-0.112372	1	115213259	TSS1500	chr1:115212239-115212985	S_Shore		NA	Promoter_Associated	cg13906069	0.0922481	0.286099
NDUFS2	cg11801851	0.617833	0.617277	0.574243	0.28924	0.795239	0.488187	0.590938	0.447926	0.568294	0.554353	0.853076	0.574335	0.888635	0.508464	0.177092	0.956264	0.674009	0.919785	0.629493	0.686795	-0.132442	1	161169164	5'UTR;1stExon;TSS1500	chr1:161171809-161172256	N_Shelf		NA		cg11801851	0.0926354	0.286873
PAX7	cg00247426	0.609404	0.392042	0.48394	0.48418	0.64217	0.437179	0.176139	0.409167	0.289959	0.43602	0.386242	0.541561	0.529955	0.558737	0.460514	0.518268	0.625566	0.762911	0.797932	0.575743	-0.139723	1	19051735	Body;Body;Body				TRUE		cg00247426	0.0930096	0.287651
EPHA10	cg12746947	0.469799	0.371652	0.667623	0.827005	0.634226	0.528	0.124796	0.332473	0.205111	0.462298	0.863118	0.771576	0.789557	0.477608	0.654096	0.243071	0.68996	0.565261	0.312083	0.596259	-0.133961	1	38227094	Body;Body	chr1:38227079-38227741	Island		NA		cg12746947	0.0931008	0.287835
EPHA10	cg12746947	0.469799	0.371652	0.667623	0.827005	0.634226	0.528	0.124796	0.332473	0.205111	0.462298	0.863118	0.771576	0.789557	0.477608	0.654096	0.243071	0.68996	0.565261	0.312083	0.596259	-0.133961	1	38227094	Body;Body	chr1:38227079-38227741	Island		NA		cg12746947	0.0931008	0.287835
PRDM16	cg15357022	0.649872	0.858461	0.335134	0.87511	0.55285	0.543937	0.502326	0.293088	0.365334	0.552901	0.812511	0.704201	0.878412	0.743101	0.778697	0.355116	0.591659	0.783231	0.762603	0.71217	-0.159269	1	3192542	Body;Body	chr1:3195376-3196052	N_Shelf		NA		cg15357022	0.0934069	0.288435
C1orf65	cg21262649	0.335874	0.595256	0.433839	0.0721224	0.592963	0.452899	0.515413	0.669589	0.343661	0.445735	0.912076	0.509451	0.537316	0.603611	0.573101	0.606343	0.551011	0.583603	0.529952	0.600718	-0.154983	1	223566643	TSS200	chr1:223566642-223567268	Island		TRUE		cg21262649	0.0936383	0.288859
AGRN	cg09248054	0.863935	0.89372	0.543152	0.287521	0.37222	0.593696	0.752327	0.836882	0.727561	0.652335	0.865438	0.908439	0.882017	0.733271	0.906757	0.91113	0.555321	0.676603	0.90665	0.816181	-0.163846	1	969257	Body	chr1:967966-970238	Island		NA	Unclassified	cg09248054	0.0938383	0.289244
PCP4L1	cg07369190	0.213757	0.0884181	0.051641	0.333785	0.121305	0.0474326	0.105713	0.0883649	0.0890763	0.12661	0.0662598	0.0909901	0.068024	0.306543	0.612034	0.497907	0.0742866	0.39775	0.274888	0.265409	-0.138799	1	161228877	Body	chr1:161228477-161229028	Island		TRUE	Unclassified	cg07369190	0.0942605	0.290072
LAMC2	cg24146518	0.177412	0.0579575	0.0979671	0.0976899	0.0534063	0.170787	0.532357	0.0481903	0.162507	0.155364	0.525743	0.0830126	0.417201	0.0533106	0.46824	0.0676935	0.234018	0.25951	0.25792	0.262961	-0.107597	1	183155097	TSS200;TSS200				NA		cg24146518	0.0944197	0.290388
DMRTA2	cg13909582	0.162807	0.144865	0.21387	0.0832468	0.189976	0.352306	0.502171	0.0876182	0.236595	0.219273	0.0907423	0.585837	0.383438	0.409249	0.112531	0.361382	0.464216	0.226472	0.493629	0.3475	-0.128227	1	50886071	Body	chr1:50884228-50891471	Island		NA	Unclassified_Cell_type_specific	cg13909582	0.094871	0.291279
LDLRAP1	cg20287514	0.0926778	0.0857781	0.0921338	0.0770152	0.073008	0.114283	0.0856584	0.0918957	0.247161	0.106623	0.0999429	0.109084	0.553242	0.51345	0.0619788	0.0822865	0.080989	0.521638	0.100602	0.235913	-0.129289	1	25869837	TSS1500	chr1:25869893-25871042	N_Shore		NA		cg20287514	0.0951745	0.291826
RUNX3	cg10013501	0.0740584	0.0974084	0.0878233	0.0806859	0.0652073	0.0932294	0.0825247	0.102359	0.0912183	0.0860572	0.0677673	0.0809992	0.187178	0.0849485	0.475821	0.0671843	0.0641944	0.685509	0.158197	0.207978	-0.12192	1	25257813	TSS1500;Body	chr1:25255527-25259005	Island		NA		cg10013501	0.0957192	0.292869
PIK3CD	cg15701170	0.688512	0.549727	0.831043	0.6238	0.871269	0.72355	0.337283	0.789441	0.752493	0.685235	0.923985	0.661572	0.683309	0.900859	0.702811	0.752746	0.917082	0.73189	0.87719	0.794605	-0.109369	1	9780758	Body				NA		cg15701170	0.0977627	0.296829
TIE1	cg27547344	0.454409	0.460538	0.465084	0.695897	0.507052	0.514619	0.389983	0.530753	0.553408	0.507971	0.902368	0.305098	0.530893	0.621259	0.391072	0.666991	0.778198	0.571013	0.711662	0.608728	-0.100757	1	43765617	TSS1500				TRUE		cg27547344	0.0978678	0.297026
TP73	cg17804348	0.219235	0.124391	0.143279	0.0310219	0.2651	0.305459	0.135505	0.166756	0.239319	0.181119	0.198646	0.405196	0.143736	0.771837	0.631345	0.532578	0.051725	0.346855	0.239245	0.369018	-0.1879	1	3649473	Body;Body;3'UTR;3'UTR	chr1:3649294-3649674	Island		TRUE		cg17804348	0.0979612	0.297192
GPR25	cg01711322	0.287943	0.525216	0.367192	0.208112	0.349333	0.378435	0.238482	0.268173	0.269692	0.321398	0.361488	0.269796	0.602307	0.752517	0.596836	0.295137	0.55261	0.212945	0.552077	0.46619	-0.144793	1	200842126	TSS200	chr1:200842196-200843388	N_Shore		NA	Unclassified_Cell_type_specific	cg01711322	0.0983596	0.297949
KLHDC9	cg06649737	0.295771	0.220202	0.265712	0.223782	0.199688	0.428533	0.372465	0.232742	0.293874	0.281419	0.314949	0.188128	0.682112	0.502067	0.182555	0.345872	0.254328	0.559386	0.546526	0.397325	-0.115906	1	161068715	1stExon;1stExon;5'UTR	chr1:161068062-161068801	Island		TRUE		cg06649737	0.0990982	0.299355
OMA1	cg23211736	0.653589	0.199212	0.651091	0.170266	0.710019	0.675987	0.172622	0.877322	0.731157	0.537918	0.725657	0.608717	0.27292	0.926392	0.932682	0.642732	0.880855	0.732717	0.608816	0.703499	-0.165581	1	59012820	TSS1500	chr1:59012326-59012577	S_Shore		NA	Promoter_Associated	cg23211736	0.0992747	0.29964
HSPG2	cg00359395	0.198368	0.255301	0.147652	0.228152	0.169242	0.253023	0.236138	0.307944	0.112354	0.212019	0.458353	0.184212	0.410574	0.321043	0.274092	0.553866	0.304195	0.177191	0.251378	0.3261	-0.114081	1	22228153	Body				TRUE		cg00359395	0.0993619	0.299797
RNF220	cg20944964	0.516578	0.609297	0.469989	0.0884758	0.552573	0.618078	0.120797	0.766132	0.243197	0.442791	0.0735	0.59144	0.854846	0.261935	0.625765	0.953761	0.395325	0.877678	0.905748	0.615555	-0.172765	1	45083207	Body	chr1:45082739-45083285	Island		TRUE		cg20944964	0.0994645	0.299989
ATP2B4	cg10144598	0.380006	0.357421	0.386441	0.420174	0.504389	0.55094	0.670198	0.723694	0.454072	0.494148	0.646305	0.756433	0.653395	0.598752	0.608432	0.59493	0.627017	0.578289	0.439961	0.611502	-0.117353	1	203619607	5'UTR;5'UTR				TRUE	Unclassified	cg10144598	0.100388	0.301665
NTRK1	cg04415780	0.352525	0.455369	0.47937	0.463134	0.452658	0.577099	0.470611	0.233424	0.167786	0.405775	0.498744	0.509376	0.414382	0.450767	0.564724	0.294235	0.533009	0.815419	0.72221	0.533652	-0.127877	1	156819191	Body;Body	chr1:156818622-156819192	Island		NA	Unclassified_Cell_type_specific	cg04415780	0.101048	0.302902
FCRLA	cg24074594	0.159897	0.127337	0.0950803	0.152738	0.158033	0.140049	0.109816	0.211746	0.0779916	0.136965	0.563805	0.0628651	0.243394	0.118624	0.660801	0.29799	0.0935509	0.0835722	0.324397	0.272111	-0.135146	1	161676581	TSS200				TRUE	Unclassified_Cell_type_specific	cg24074594	0.1026	0.305787
KDM5B	cg10540110	0.495891	0.468967	0.343642	0.64388	0.460908	0.473357	0.835834	0.496744	0.490948	0.523352	0.719368	0.266634	0.278186	0.540933	0.875038	0.855625	0.790727	0.618991	0.733022	0.630947	-0.107595	1	202775609	Body	chr1:202776003-202777727	N_Shore		NA		cg10540110	0.102679	0.305927
HIVEP3	cg13170051	0.236728	0.724437	0.37594	0.0816211	0.520701	0.229663	0.16584	0.455499	0.485983	0.364046	0.430968	0.382539	0.667836	0.824328	0.774601	0.452875	0.133013	0.852258	0.412026	0.547827	-0.183781	1	41982392	Body;Body	chr1:41981788-41982043	S_Shore		NA	Unclassified	cg13170051	0.104221	0.308861
KIAA1522	cg23097296	0.0983122	0.120041	0.119217	0.106211	0.143749	0.0705139	0.130429	0.107716	0.106355	0.111394	0.489589	0.125305	0.154559	0.130407	0.206745	0.0888999	0.0769524	0.0877494	0.845426	0.24507	-0.133676	1	33231167	Body				NA		cg23097296	0.105276	0.310753
ADAMTSL4	cg15107203	0.421513	0.917854	0.636099	0.415677	0.673711	0.631818	0.628034	0.492386	0.546472	0.595952	0.675846	0.86024	0.573844	0.647851	0.274447	0.700709	0.942418	0.812966	0.863121	0.705716	-0.109764	1	150529170	Body;Body	chr1:150529655-150529904	N_Shore		NA		cg15107203	0.106543	0.313037
ADAMTSL4	cg15107203	0.421513	0.917854	0.636099	0.415677	0.673711	0.631818	0.628034	0.492386	0.546472	0.595952	0.675846	0.86024	0.573844	0.647851	0.274447	0.700709	0.942418	0.812966	0.863121	0.705716	-0.109764	1	150529170	Body;Body	chr1:150529655-150529904	N_Shore		NA		cg15107203	0.106543	0.313037
NUAK2	cg05699921	0.371646	0.142786	0.142788	0.131198	0.137079	0.232676	0.20668	0.35412	0.0701283	0.198789	0.372705	0.166074	0.271302	0.389901	0.476	0.139088	0.574055	0.186416	0.185042	0.306732	-0.107942	1	205286927	Body	chr1:205290232-205291035	N_Shelf		TRUE		cg05699921	0.107172	0.31414
PLEKHA6	cg18222590	0.666991	0.65757	0.707809	0.233851	0.607712	0.758042	0.354276	0.820117	0.704358	0.612303	0.847879	0.719136	0.820294	0.650336	0.468488	0.880832	0.572877	0.720254	0.788072	0.718685	-0.106382	1	204290972	5'UTR				TRUE		cg18222590	0.107346	0.314468
QSOX1	cg12124589	0.68303	0.284178	0.743393	0.905892	0.484002	0.635128	0.89959	0.809974	0.498886	0.660453	0.845152	0.897837	0.827154	0.594311	0.610498	0.548886	0.922402	0.874577	0.87522	0.777337	-0.116885	1	180127817	Body;Body	chr1:180123555-180124584	S_Shelf		NA		cg12124589	0.108222	0.316037
EPHX1	cg03138928	0.4959	0.39482	0.531005	0.62159	0.395142	0.463852	0.66875	0.484802	0.56414	0.513333	0.877444	0.242599	0.745041	0.604166	0.906021	0.526527	0.688924	0.462987	0.477488	0.614577	-0.101244	1	226004826	5'UTR				TRUE		cg03138928	0.109213	0.317817
LGR6	cg09030189	0.37284	0.160736	0.132118	0.112768	0.212883	0.142003	0.101462	0.112364	0.0761846	0.158151	0.0732261	0.691444	0.492897	0.43778	0.509327	0.418409	0.0498451	0.199353	0.108988	0.331252	-0.173101	1	202163291	1stExon	chr1:202162958-202163390	Island		NA		cg09030189	0.109314	0.317987
OAZ3	cg20778468	0.500659	0.234276	0.503905	0.799575	0.33805	0.498402	0.862244	0.678666	0.403019	0.535422	0.869697	0.790752	0.793694	0.587173	0.647624	0.699588	0.68033	0.324341	0.909941	0.700349	-0.164927	1	151735194	TSS1500;Body	chr1:151735445-151736093	N_Shore		NA	Promoter_Associated	cg20778468	0.109934	0.319084
KIAA0495	cg23666378	0.368313	0.387679	0.371265	0.250887	0.274376	0.227873	0.715789	0.682054	0.276034	0.394919	0.474818	0.371733	0.222248	0.506956	0.840026	0.682989	0.660609	0.387294	0.726741	0.54149	-0.146572	1	3663164	1stExon;5'UTR	chr1:3662963-3664085	Island		TRUE	Unclassified	cg23666378	0.110678	0.320424
KLHDC9	cg17150246	0.087834	0.153511	0.0871547	0.16277	0.112868	0.0939	0.205917	0.105721	0.0822115	0.121321	0.0815226	0.0719076	0.083158	0.195073	0.524614	0.312186	0.704609	0.0842319	0.184962	0.24914	-0.12782	1	161068070	TSS200;TSS200;TSS200	chr1:161068062-161068801	Island		TRUE	Unclassified	cg17150246	0.110861	0.320746
KCNAB2	cg05393578	0.31917	0.384752	0.182734	0.146805	0.347679	0.350834	0.0974549	0.212862	0.499603	0.282433	0.461374	0.101866	0.165737	0.545536	0.493101	0.451701	0.484301	0.470905	0.523415	0.410882	-0.128449	1	6094316	5'UTR;5'UTR				NA	Promoter_Associated	cg05393578	0.111193	0.321331
C1orf177	cg01398941	0.51404	0.536308	0.582228	0.462129	0.491574	0.779953	0.201993	0.44343	0.644568	0.517358	0.70202	0.774957	0.200418	0.742076	0.593906	0.797962	0.238757	0.932819	0.869936	0.650317	-0.132959	1	55271902	Body;Body	chr1:55271665-55271972	Island		NA		cg01398941	0.111681	0.322108
TRIM46	cg10446869	0.407831	0.58513	0.154017	0.230527	0.162698	0.388717	0.862121	0.228998	0.487035	0.389675	0.877712	0.440402	0.821814	0.55184	0.678182	0.65913	0.323272	0.268574	0.685295	0.58958	-0.199905	1	155147431	Body	chr1:155147185-155147444	Island		NA		cg10446869	0.112101	0.32282
POU3F1	cg13193455	0.0512131	0.0711547	0.200629	0.0520419	0.362873	0.0505482	0.0757329	0.114018	0.0429263	0.11346	0.0671572	0.0692162	0.070344	0.17391	0.0616375	0.0784665	0.590491	0.543827	0.506186	0.240137	-0.126677	1	38511455	1stExon	chr1:38510102-38513642	Island	DMR	NA		cg13193455	0.112224	0.323032
HTR6	cg01468656	0.212796	0.0627444	0.119085	0.0510066	0.0872007	0.154109	0.0762763	0.192755	0.0876833	0.115962	0.0862287	0.25076	0.0829764	0.471031	0.658199	0.283884	0.106236	0.0983389	0.5077	0.282817	-0.166855	1	19991678	TSS200	chr1:19991146-19992788	Island		TRUE		cg01468656	0.113482	0.325297
RIMS3	cg16359657	0.24041	0.50594	0.16868	0.150278	0.147431	0.324196	0.190134	0.209622	0.184218	0.235657	0.200066	0.163914	0.712354	0.50137	0.181184	0.304413	0.28604	0.543863	0.465467	0.373186	-0.137529	1	41119931	5'UTR	chr1:41119852-41120136	Island		TRUE		cg16359657	0.114084	0.32636
PRKCZ	cg14417954	0.0532371	0.0724549	0.0948708	0.0489219	0.0474819	0.0531833	0.0534092	0.0361518	0.0706064	0.0589241	0.0574385	0.0431515	0.0466476	0.0480345	0.0629104	0.587564	0.0686768	0.0549223	0.48811	0.161939	-0.103015	1	1981217	TSS1500	chr1:1981251-1983212	N_Shore		NA	Unclassified_Cell_type_specific	cg14417954	0.115043	0.328103
C1orf92	cg06226534	0.199847	0.181692	0.305871	0.204508	0.351405	0.204249	0.291429	0.268643	0.189207	0.244095	0.542264	0.85694	0.295676	0.456426	0.134258	0.566754	0.295906	0.159906	0.136334	0.382718	-0.138624	1	156890805	Body	chr1:156890243-156890806	Island		NA		cg06226534	0.115457	0.328878
NDUFS2	cg17904988	0.211069	0.117842	0.070411	0.130013	0.178143	0.263526	0.24803	0.211455	0.134294	0.173865	0.777745	0.440767	0.399454	0.277657	0.062102	0.174511	0.35931	0.147379	0.173766	0.312521	-0.138656	1	161168451	TSS1500;1stExon;5'UTR	chr1:161171809-161172256	N_Shelf		TRUE		cg17904988	0.115607	0.329135
LDLRAD2	cg17065852	0.50387	0.17935	0.653483	0.52504	0.865824	0.778267	0.212907	0.568999	0.707677	0.555046	0.622578	0.528083	0.640546	0.864337	0.570312	0.676765	0.577255	0.628731	0.835363	0.660441	-0.105395	1	22141390	Body	chr1:22140891-22141407	Island		NA	Promoter_Associated	cg17065852	0.115977	0.329798
CTPS	cg09801607	0.381433	0.197643	0.267588	0.170908	0.298556	0.399443	0.255444	0.57272	0.393665	0.326378	0.414951	0.506949	0.258235	0.47763	0.406297	0.578978	0.869066	0.29743	0.265861	0.452822	-0.126444	1	41444796	TSS1500	chr1:41444870-41446116	N_Shore		NA		cg09801607	0.117157	0.331828
SLC2A5	cg17243628	0.517717	0.522037	0.476469	0.797471	0.55145	0.404966	0.724034	0.542498	0.33005	0.540744	0.839328	0.343308	0.384148	0.913732	0.920947	0.40982	0.50185	0.851434	0.821852	0.665157	-0.124414	1	9131783	Body	chr1:9131602-9131909	Island		NA		cg17243628	0.118406	0.334006
KIAA0467	cg21387147	0.387186	0.938149	0.700603	0.928068	0.917135	0.805292	0.618938	0.926214	0.929729	0.79459	0.944913	0.725569	0.939331	0.796874	0.940697	0.918795	0.925076	0.958418	0.933802	0.898164	-0.103573	1	43888271	TSS1500				TRUE		cg21387147	0.119095	0.335247
KCNAB2	cg05701590	0.395392	0.645739	0.440689	0.753744	0.578052	0.623184	0.568408	0.544849	0.462261	0.556924	0.794899	0.497264	0.635124	0.604708	0.724974	0.614877	0.455573	0.790375	0.848628	0.662936	-0.106012	1	6086483	1stExon;1stExon;5'UTR;5'UTR	chr1:6086244-6086494	Island		TRUE		cg05701590	0.12016	0.337048
GJA4	cg13967936	0.673113	0.745949	0.594959	0.36748	0.533934	0.599274	0.380334	0.648461	0.81222	0.59508	0.70195	0.683025	0.882466	0.713576	0.60371	0.700009	0.665194	0.641409	0.767854	0.706577	-0.111497	1	35260066	Body	chr1:35258564-35258791	S_Shore		NA		cg13967936	0.120385	0.33743
MAP7D1	cg19002149	0.52907	0.922645	0.51515	0.28166	0.478704	0.62664	0.567673	0.67351	0.575428	0.574498	0.653915	0.869352	0.859085	0.927841	0.920757	0.731848	0.510238	0.588641	0.507696	0.72993	-0.155432	1	36644059	Body	chr1:36643955-36644327	Island		NA		cg19002149	0.120388	0.337433
ARTN	cg13246856	0.608445	0.821956	0.468799	0.625647	0.532029	0.485106	0.8216	0.528288	0.506412	0.599809	0.890301	0.848562	0.831305	0.871951	0.873584	0.537187	0.321379	0.382374	0.868542	0.713909	-0.1141	1	44399776	5'UTR;5'UTR;5'UTR;TSS1500	chr1:44401757-44402423	N_Shore		TRUE	Unclassified_Cell_type_specific	cg13246856	0.120398	0.337445
RNF207	cg27307298	0.499114	0.113127	0.264805	0.156567	0.393072	0.341909	0.613041	0.171696	0.335307	0.32096	0.528142	0.582167	0.915958	0.383065	0.114002	0.202517	0.587408	0.566977	0.49889	0.48657	-0.16561	1	6266753	Body	chr1:6265825-6266778	Island		NA	Unclassified	cg27307298	0.120839	0.338222
RNF207	cg27307298	0.499114	0.113127	0.264805	0.156567	0.393072	0.341909	0.613041	0.171696	0.335307	0.32096	0.528142	0.582167	0.915958	0.383065	0.114002	0.202517	0.587408	0.566977	0.49889	0.48657	-0.16561	1	6266753	Body	chr1:6265825-6266778	Island		NA	Unclassified	cg27307298	0.120839	0.338222
CNTN2	cg03732545	0.152922	0.482285	0.121126	0.140315	0.578595	0.346435	0.0910552	0.302126	0.45876	0.297069	0.106905	0.547294	0.179616	0.463179	0.181619	0.548436	0.531306	0.674605	0.518433	0.416821	-0.119753	1	205012130	TSS1500				NA		cg03732545	0.121138	0.338704
TMEM51	cg20746795	0.108963	0.0987868	0.225076	0.0854087	0.291202	0.169258	0.0490772	0.116732	0.192811	0.14859	0.542576	0.640869	0.0549741	0.0780644	0.0515331	0.0733644	0.589972	0.762954	0.11892	0.323692	-0.175101	1	15478206	TSS1500;TSS1500;Body	chr1:15479219-15481471	N_Shore		NA	Unclassified	cg20746795	0.122102	0.3403
CHRNB2	cg12392557	0.378806	0.334643	0.368954	0.349542	0.312986	0.336643	0.39499	0.475358	0.501742	0.38374	0.564403	0.316629	0.4675	0.452177	0.55565	0.333707	0.928264	0.360209	0.552426	0.503441	-0.1197	1	154550863	3'UTR				NA		cg12392557	0.122375	0.340747
IFI6	cg07806674	0.800596	0.858418	0.518688	0.735349	0.508844	0.59741	0.843083	0.644013	0.396686	0.655899	0.83792	0.45306	0.968552	0.919351	0.959009	0.677095	0.720332	0.717861	0.950215	0.800377	-0.144478	1	27994978	Body;Body;Body	chr1:27994727-27995031	Island		NA		cg07806674	0.12286	0.341566
IGSF21	cg09470268	0.361978	0.443219	0.590993	0.518398	0.535288	0.548973	0.588486	0.207019	0.445493	0.471094	0.532429	0.392636	0.437564	0.53386	0.892187	0.577767	0.281935	0.84361	0.801304	0.588144	-0.117049	1	18617697	Body				TRUE		cg09470268	0.123932	0.343354
GNG4	cg20288565	0.398263	0.142807	0.465078	0.922158	0.347854	0.442637	0.120611	0.109755	0.159216	0.345375	0.918551	0.668661	0.485728	0.55571	0.656458	0.292462	0.105021	0.123279	0.611426	0.490811	-0.145435	1	235805403	5'UTR;5'UTR;5'UTR	chr1:235805318-235805771	Island		NA	Promoter_Associated	cg20288565	0.124367	0.344112
COL9A2	cg10512203	0.79653	0.66024	0.487053	0.140947	0.538715	0.525804	0.26117	0.416199	0.318274	0.460548	0.903816	0.434347	0.395823	0.63654	0.549158	0.871176	0.10074	0.536157	0.834604	0.584707	-0.124159	1	40780905	Body	chr1:40781004-40781445	N_Shore		TRUE	Promoter_Associated	cg10512203	0.124966	0.345142
LGALS8	cg24846594	0.0160152	0.0141454	0.0128948	0.0118855	0.0167172	0.0196584	0.0145217	0.012849	0.0147319	0.0148243	0.01789	0.574074	0.0110863	0.017081	0.56571	0.0115338	0.00973074	0.0125513	0.00809981	0.136417	-0.121593	1	236687271	5'UTR;1stExon;5'UTR;5'UTR;5'UTR	chr1:236687071-236687608	Island		NA	Promoter_Associated	cg24846594	0.125497	0.346102
LGALS8	cg24846594	0.0160152	0.0141454	0.0128948	0.0118855	0.0167172	0.0196584	0.0145217	0.012849	0.0147319	0.0148243	0.01789	0.574074	0.0110863	0.017081	0.56571	0.0115338	0.00973074	0.0125513	0.00809981	0.136417	-0.121593	1	236687271	5'UTR;1stExon;5'UTR;5'UTR;5'UTR	chr1:236687071-236687608	Island		NA	Promoter_Associated	cg24846594	0.125497	0.346102
GRHL3	cg20242797	0.108408	0.0981981	0.11985	0.0919137	0.133387	0.217952	0.0780914	0.0978092	0.263888	0.134389	0.697787	0.625217	0.75128	0.0893576	0.0903787	0.10334	0.109421	0.0733007	0.0979952	0.29312	-0.158731	1	24645853	TSS200	chr1:24648202-24648985	N_Shelf		TRUE		cg20242797	0.125816	0.346644
RUNX3	cg05656688	0.908201	0.693449	0.787238	0.937441	0.928159	0.657216	0.932288	0.456914	0.513767	0.757186	0.924411	0.899068	0.893777	0.844031	0.882018	0.79606	0.871794	0.833905	0.877501	0.869174	-0.111988	1	25254088	Body;Body	chr1:25255527-25259005	N_Shore		TRUE		cg05656688	0.128613	0.351255
RUNX3	cg18087266	0.426797	0.180678	0.266505	0.552341	0.185152	0.226538	0.260018	0.199938	0.248486	0.282939	0.245331	0.494454	0.572974	0.320606	0.207585	0.275544	0.505215	0.397859	0.434066	0.383737	-0.100798	1	25257629	TSS1500;Body	chr1:25255527-25259005	Island		NA		cg18087266	0.129534	0.3528
TMCC2	cg13852486	0.182466	0.165412	0.217279	0.610794	0.129975	0.250585	0.167754	0.170599	0.130638	0.225056	0.639989	0.189765	0.562253	0.401922	0.113053	0.0978651	0.893705	0.0911769	0.643226	0.403662	-0.178606	1	205195627	TSS1500	chr1:205196791-205197252	N_Shore		NA		cg13852486	0.130217	0.353903
PKP1	cg20869257	0.17657	0.532089	0.197475	0.0516165	0.416118	0.0661321	0.191338	0.143662	0.0799268	0.206103	0.428609	0.102484	0.497455	0.37414	0.2928	0.2805	0.386484	0.0962498	0.311064	0.307754	-0.101651	1	201252948	1stExon;1stExon	chr1:201252452-201253648	Island		TRUE		cg20869257	0.130576	0.354475
GPR161	cg00699919	0.693047	0.938984	0.858247	0.267317	0.694424	0.908354	0.805248	0.916495	0.923813	0.778436	0.931692	0.852261	0.92673	0.932016	0.919196	0.760354	0.939354	0.933926	0.847672	0.893689	-0.115252	1	168058592	Body				TRUE		cg00699919	0.131394	0.355857
GPR153	cg14566624	0.309974	0.152144	0.201408	0.157784	0.168325	0.145433	0.278824	0.226753	0.204237	0.204987	0.580711	0.140274	0.189918	0.490191	0.0480677	0.366989	0.531223	0.488007	0.0814978	0.324098	-0.119111	1	6321582	TSS1500	chr1:6320137-6320942	S_Shore		NA		cg14566624	0.132845	0.358215
EFNA4	cg05267543	0.0891814	0.171141	0.114096	0.0796416	0.122078	0.191499	0.142226	0.14459	0.08426	0.126524	0.562606	0.0722285	0.333571	0.182231	0.0673556	0.227883	0.0651547	0.216244	0.411912	0.237687	-0.111164	1	155036802	Body;Body;Body	chr1:155034925-155036578	S_Shore		NA	Promoter_Associated	cg05267543	0.133129	0.358649
CHRNB2	cg05746024	0.239082	0.0939046	0.257294	0.138933	0.494781	0.161648	0.121408	0.457332	0.14069	0.233897	0.342397	0.610028	0.80235	0.137071	0.155607	0.171575	0.709736	0.679162	0.0834437	0.410152	-0.176255	1	154540074	TSS200	chr1:154540233-154540573	N_Shore		TRUE	Unclassified	cg05746024	0.134814	0.361335
DAB1	cg15898414	0.283276	0.100281	0.6544	0.132954	0.595882	0.678698	0.886918	0.583716	0.573739	0.498874	0.924006	0.836461	0.798099	0.41091	0.903513	0.813617	0.0844379	0.629741	0.665419	0.674022	-0.175149	1	58713367	5'UTR	chr1:58715272-58716095	N_Shore	RDMR	NA		cg15898414	0.136361	0.363927
DAB1	cg15898414	0.283276	0.100281	0.6544	0.132954	0.595882	0.678698	0.886918	0.583716	0.573739	0.498874	0.924006	0.836461	0.798099	0.41091	0.903513	0.813617	0.0844379	0.629741	0.665419	0.674022	-0.175149	1	58713367	5'UTR	chr1:58715272-58716095	N_Shore	RDMR	NA		cg15898414	0.136361	0.363927
DAB1	cg15898414	0.283276	0.100281	0.6544	0.132954	0.595882	0.678698	0.886918	0.583716	0.573739	0.498874	0.924006	0.836461	0.798099	0.41091	0.903513	0.813617	0.0844379	0.629741	0.665419	0.674022	-0.175149	1	58713367	5'UTR	chr1:58715272-58716095	N_Shore	RDMR	NA		cg15898414	0.136361	0.363927
NTRK1	cg26575633	0.0868891	0.124699	0.299252	0.630689	0.269945	0.136537	0.0655018	0.499092	0.456272	0.285431	0.598988	0.523439	0.391236	0.111125	0.64977	0.490036	0.0833622	0.395143	0.606128	0.427692	-0.142261	1	156846336	Body;Body;Body				NA		cg26575633	0.136405	0.364
LMNA	cg26667550	0.154878	0.13239	0.141324	0.142733	0.142562	0.229793	0.095076	0.194297	0.19225	0.158367	0.370504	0.108847	0.525112	0.431401	0.47944	0.398381	0.115263	0.0993433	0.115868	0.293795	-0.135428	1	156098772	Body;Body;Body				TRUE		cg26667550	0.137808	0.366339
NBL1	cg07147364	0.129139	0.109133	0.15196	0.177134	0.193741	0.192368	0.226951	0.119407	0.0668849	0.151858	0.211008	0.0533735	0.397154	0.335933	0.551961	0.367623	0.134011	0.0844375	0.147202	0.253634	-0.101776	1	19970256	TSS1500;Body	chr1:19970255-19971923	Island		NA		cg07147364	0.138246	0.367044
WNT2B	cg11140897	0.119583	0.0668926	0.0729178	0.123928	0.0742113	0.105165	0.0616754	0.130409	0.134519	0.0988112	0.0947406	0.164701	0.551206	0.0829961	0.0724962	0.117586	0.0693694	0.579278	0.112484	0.204984	-0.106173	1	113050539	Body;TSS1500	chr1:113050813-113052301	N_Shore		TRUE		cg11140897	0.140053	0.369994
RNF220	cg00150520	0.521744	0.796191	0.56711	0.0334215	0.637571	0.451018	0.0900413	0.396986	0.291512	0.420622	0.0320428	0.752073	0.707168	0.475292	0.971661	0.96786	0.444495	0.82524	0.277133	0.605885	-0.185263	1	45082905	Body	chr1:45082739-45083285	Island		TRUE		cg00150520	0.140193	0.370208
[truncated: 13,784 more rows]
