# Supplementary material for: Variable promoter methylation contributes to differential expression of key genes in human placenta-derived venous and arterial endothelial cells
Source: BMC Genomics. 2013 Jul 15;14:475. doi: 10.1186/1471-2164-14-475 (PMC3729658; doi:10.1186/1471-2164-14-475)
Supplement: Additional file 3: Table S3 — All probes showing higher average β values by 10% or more in HPAEC HPVEC. [file 1471-2164-14-475-S3.xlsx]

## Sheet: Supplementary Table 3
UCSC_RefGene_Name.y	ID	HPAEC 5	HPAEC 6	HPAEC 7	HPAEC 8	HPAEC 9	HPAEC 1	HPAEC 2	HPAEC 3	HPAEC 4	HPAEC Average	HPVEC 5	HPVEC 6	HPVEC 7	HPVEC 8	HPVEC 9	HPVEC 1	HPVEC 2	HPVEC 3	HPVEC 4	HPVEC average	HPAEC-HPVEC	Chr_36	Loc_36	Loc_37	UCSC_RefGene_Group	UCSC_CpG_Islands_Name	Relation_to_UCSC_CpG_Island	DMR	Enhancer	Regulatory_Feature_Group		UCSC_RefGene_Name.y	ID	P.Value.x	adj.P.Val
SAMD11	cg02439789	0.692601	0.780231	0.792303	0.701551	0.555288	0.657303	0.831007	0.834007	0.532982	0.708586	0.0793755	0.0886356	0.165869	0.0664183	0.0626082	0.0951271	0.0907745	0.120846	0.144663	0.101591	0.606995	1	861304	871441	Body	chr1:869332-871872	Island		NA		cg02439789	SAMD11	cg02439789	9.35e-12	2.27e-06
RHCE	cg12412775	0.653711	0.678687	0.556037	0.619571	0.698534	0.667295	0.513633	0.802904	0.449971	0.626705	0.151997	0.0760713	0.092428	0.0810522	0.0929379	0.0851093	0.0495697	0.0688956	0.0696551	0.0853018	0.541403	1	25570972	25698385	Body;Body;Body;Body				NA		cg12412775	RHCE	cg12412775	1.37e-10	8.29e-06
LPHN2	cg17083209	0.849624	0.906125	0.877428	0.622844	0.857585	0.728504	0.86211	0.869765	0.814854	0.820982	0.145462	0.165429	0.170783	0.130211	0.169364	0.2187	0.138715	0.139974	0.182826	0.162385	0.658597	1	82047162	82274574	5'UTR				TRUE		cg17083209	LPHN2	cg17083209	2.6e-10	9.03e-06
LAX1	cg10117369	0.817146	0.718282	0.630543	0.696247	0.600561	0.819096	0.897977	0.699332	0.608002	0.720799	0.169814	0.0544853	0.0302414	0.187873	0.050006	0.0540098	0.0572431	0.0622851	0.0726929	0.0820723	0.638726	1	202000879	203734256	TSS200;TSS200				NA	Promoter_Associated	cg10117369	LAX1	cg10117369	1.3e-09	1.67e-05
PRDM16	cg17438636	0.943317	0.752845	0.874068	0.644641	0.888021	0.839058	0.91816	0.935368	0.710686	0.834018	0.100903	0.119626	0.206556	0.0642224	0.0829657	0.19143	0.0987374	0.162437	0.181327	0.134245	0.699773	1	3310525	3320665	Body;Body	chr1:3321269-3322310	N_Shore		NA		cg17438636	PRDM16	cg17438636	4.47e-09	2.49e-05
CDC14A	cg01726465	0.908244	0.93832	0.918507	0.953467	0.947722	0.921729	0.95121	0.945893	0.913394	0.933165	0.679582	0.578526	0.509589	0.464281	0.564114	0.759429	0.62988	0.647234	0.668291	0.611214	0.321951	1	100600327	100827739	Body;Body;Body				TRUE		cg01726465	CDC14A	cg01726465	1.1e-08	3.43e-05
CMPK1	cg23803206	0.43056	0.862546	0.604934	0.907444	0.464818	0.767958	0.821805	0.654973	0.712019	0.691895	0.0861816	0.455425	0.180501	0.373469	0.106873	0.0756333	0.146783	0.105991	0.0717582	0.178068	0.513827	1	47571434	47798847	TSS1500;TSS1500	chr1:47799411-47800426	N_Shore		NA		cg23803206	CMPK1	cg23803206	1.61e-08	3.91e-05
PLA2G2D	cg11788598	0.829524	0.792209	0.877768	0.778145	0.765814	0.803587	0.703872	0.830082	0.805443	0.798494	0.301341	0.186593	0.261643	0.324799	0.0734461	0.115579	0.121123	0.430248	0.47262	0.254155	0.544339	1	20311912	20439325	3'UTR				NA		cg11788598	PLA2G2D	cg11788598	2.25e-08	4.4e-05
LOC400804	cg27518240	0.867889	0.885201	0.87191	0.843791	0.888648	0.821852	0.819682	0.914211	0.860553	0.863749	0.0804137	0.116339	0.076402	0.485225	0.0894621	0.144358	0.131693	0.0502995	0.0622813	0.137386	0.726363	1	219576977	221510354	TSS1500				NA		cg27518240	LOC400804	cg27518240	3.06e-08	4.89e-05
HHAT	cg16166061	0.703864	0.673413	0.775633	0.714222	0.69403	0.685216	0.343364	0.68234	0.683074	0.661684	0.127666	0.105788	0.146469	0.109296	0.0726035	0.133523	0.136792	0.0874346	0.104678	0.113806	0.547878	1	208679014	210612391	Body;Body;Body;Body;Body;Body				NA		cg16166061	HHAT	cg16166061	3.39e-08	5.13e-05
PDE4DIP	cg00452270	0.875241	0.852003	0.899101	0.91646	0.82336	0.839686	0.849292	0.824173	0.801981	0.853477	0.486108	0.39783	0.53689	0.67755	0.502258	0.52555	0.435241	0.586425	0.514807	0.518073	0.335404	1	143727344	145015987	Body				TRUE		cg00452270	PDE4DIP	cg00452270	3.37e-08	5.13e-05
PDE4DIP	cg00452270	0.875241	0.852003	0.899101	0.91646	0.82336	0.839686	0.849292	0.824173	0.801981	0.853477	0.486108	0.39783	0.53689	0.67755	0.502258	0.52555	0.435241	0.586425	0.514807	0.518073	0.335404	1	143727344	145015987	Body				TRUE		cg00452270.1	PDE4DIP	cg00452270	3.37e-08	5.13e-05
MIA3	cg01770296	0.679143	0.754045	0.663557	0.47538	0.681891	0.607847	0.759089	0.558304	0.677306	0.650729	0.051269	0.0922151	0.0910902	0.0574724	0.0689059	0.075959	0.069086	0.109016	0.0728464	0.0764289	0.5743	1	220859177	222792554	Body	chr1:222790947-222791220	S_Shore		NA	Promoter_Associated	cg01770296	MIA3	cg01770296	3.72e-08	5.27e-05
MIER1	cg00044354	0.777195	0.57727	0.560041	0.927796	0.466854	0.492598	0.492541	0.631289	0.634601	0.617798	0.085918	0.0970113	0.134502	0.0679489	0.0874868	0.0841068	0.0884003	0.0728341	0.108352	0.09184	0.525958	1	67162472	67389884	TSS1500;Body;TSS1500;TSS1500;TSS1500;TSS1500;TSS1500;Body;TSS1500;TSS1500	chr1:67390468-67391109	N_Shore		NA	Promoter_Associated	cg00044354	MIER1	cg00044354	3.78e-08	5.3e-05
MAN1C1	cg18347602	0.501285	0.552152	0.647985	0.497883	0.630583	0.542095	0.50968	0.550005	0.652011	0.564853	0.0446263	0.0684697	0.157623	0.0554559	0.0546678	0.0406049	0.0413977	0.0704168	0.0545145	0.0653086	0.499545	1	25935901	26063314	Body				TRUE		cg18347602	MAN1C1	cg18347602	4.07e-08	5.51e-05
ARHGEF10L	cg04562757	0.834157	0.8208	0.875579	0.765267	0.842317	0.623839	0.676297	0.782527	0.784369	0.77835	0.315243	0.288587	0.344403	0.304088	0.23504	0.307566	0.109051	0.233537	0.276607	0.268236	0.510114	1	17755585	17882998	5'UTR				NA	Unclassified_Cell_type_specific	cg04562757	ARHGEF10L	cg04562757	4.49e-08	5.81e-05
NR5A2	cg19713947	0.847283	0.719866	0.881827	0.811179	0.85283	0.856316	0.910239	0.875045	0.885465	0.848894	0.36313	0.304879	0.351469	0.293742	0.182358	0.16048	0.613757	0.624447	0.737434	0.403522	0.445373	1	198272258	200005635	Body;Body	chr1:200004474-200004933	S_Shore	RDMR	TRUE		cg19713947	NR5A2	cg19713947	5.19e-08	6.29e-05
TCEA3	cg18167160	0.843119	0.859768	0.698206	0.80206	0.834661	0.805325	0.528612	0.810603	0.56916	0.750168	0.108773	0.129115	0.125272	0.161621	0.179152	0.172016	0.140296	0.1055	0.126794	0.138727	0.611442	1	23583907	23711320	Body				TRUE		cg18167160	TCEA3	cg18167160	5.43e-08	6.38e-05
BRDT	cg14732540	0.861437	0.909985	0.871066	0.898839	0.715969	0.81168	0.899105	0.915836	0.733203	0.846347	0.429646	0.0443569	0.121422	0.0888597	0.0443681	0.0576833	0.116556	0.198737	0.0438087	0.127271	0.719076	1	92187310	92414722	TSS1500	chr1:92414718-92414986	Island		NA	Unclassified_Cell_type_specific	cg14732540	BRDT	cg14732540	5.52e-08	6.4e-05
PDE4DIP	cg12139069	0.77598	0.665901	0.789572	0.606132	0.735781	0.677819	0.832297	0.669619	0.664896	0.713111	0.0842599	0.0540267	0.0436238	0.124753	0.0675004	0.0733692	0.258014	0.30588	0.0973929	0.123202	0.589909	1	143715825	145004468	Body				NA	Promoter_Associated	cg12139069	PDE4DIP	cg12139069	5.72e-08	6.47e-05
PDE4DIP	cg12139069	0.77598	0.665901	0.789572	0.606132	0.735781	0.677819	0.832297	0.669619	0.664896	0.713111	0.0842599	0.0540267	0.0436238	0.124753	0.0675004	0.0733692	0.258014	0.30588	0.0973929	0.123202	0.589909	1	143715825	145004468	Body				NA	Promoter_Associated	cg12139069.1	PDE4DIP	cg12139069	5.72e-08	6.47e-05
ICMT	cg04790574	0.475285	0.543941	0.500092	0.596774	0.557103	0.568264	0.473666	0.56023	0.454741	0.525566	0.149808	0.116849	0.104256	0.110818	0.0874822	0.364443	0.103404	0.0900742	0.0972897	0.136047	0.389519	1	6207654	6285067	3'UTR				NA	Gene_Associated_Cell_type_specific	cg04790574	ICMT	cg04790574	5.91e-08	6.55e-05
LHX9	cg05920909	0.346365	0.422275	0.490657	0.573484	0.394189	0.306231	0.212747	0.395291	0.350422	0.387962	0.0454798	0.143406	0.0382929	0.0562105	0.0602699	0.0515121	0.0671105	0.064963	0.0383453	0.0628434	0.325119	1	196156316	197889693	Body;Body	chr1:197890478-197890824	N_Shore	RDMR	TRUE	Unclassified	cg05920909	LHX9	cg05920909	6.63e-08	6.8e-05
ISG15	cg11211792	0.459758	0.735833	0.602562	0.914495	0.494468	0.638459	0.562848	0.535067	0.402511	0.594	0.0876949	0.0574678	0.213712	0.258721	0.113384	0.0595561	0.0840564	0.0677687	0.102562	0.116103	0.477898	1	939497	949634	Body	chr1:949329-949851	Island		TRUE		cg11211792	ISG15	cg11211792	6.93e-08	6.83e-05
LHX9	cg26816907	0.846314	0.898092	0.765849	0.805434	0.594771	0.663117	0.861054	0.878988	0.887492	0.800123	0.0880034	0.105006	0.138944	0.0834926	0.0940718	0.0952926	0.128189	0.375939	0.362515	0.163495	0.636628	1	196157435	197890812	Body;Body	chr1:197890478-197890824	Island	RDMR	NA		cg26816907	LHX9	cg26816907	7.28e-08	6.98e-05
EIF2B3	cg07424440	0.885974	0.932355	0.836873	0.892507	0.653356	0.858036	0.880722	0.809326	0.908402	0.850839	0.545831	0.275349	0.372171	0.430925	0.17337	0.248033	0.275937	0.509023	0.325455	0.350677	0.500162	1	45225590	45453003	TSS1500;TSS1500	chr1:45452037-45452444	S_Shore		NA		cg07424440	EIF2B3	cg07424440	8.16e-08	7.29e-05
RHOC	cg06512128	0.758259	0.444568	0.681202	0.586873	0.464105	0.628496	0.388311	0.649827	0.742485	0.593792	0.233776	0.1683	0.183063	0.121669	0.237895	0.259971	0.133862	0.1883	0.191973	0.190979	0.402813	1	113047218	113245695	Body;Body;Body	chr1:113249342-113250198	N_Shelf		NA		cg06512128	RHOC	cg06512128	8.17e-08	7.29e-05
SAMD11	cg13904806	0.932255	0.962592	0.943522	0.94838	0.862213	0.920835	0.959993	0.977671	0.954844	0.940256	0.660307	0.191012	0.594483	0.256184	0.0498869	0.33141	0.43443	0.77198	0.597011	0.431856	0.5084	1	864560	874697	Body	chr1:875730-878363	N_Shore		NA	Unclassified	cg13904806	SAMD11	cg13904806	1.23e-07	9.02e-05
CAPN2	cg24047802	0.694592	0.47717	0.626942	0.707883	0.571689	0.544604	0.670506	0.602909	0.586851	0.609238	0.240548	0.142002	0.490796	0.379022	0.253122	0.246655	0.220698	0.141399	0.153505	0.251972	0.357267	1	222002966	223936343	Body;Body	chr1:223936342-223937044	Island		TRUE		cg24047802	CAPN2	cg24047802	2.01e-07	0.000111844
SLC2A1	cg12101479	0.943173	0.626449	0.927914	0.918916	0.948511	0.883211	0.942949	0.924722	0.761595	0.875271	0.253119	0.0678849	0.0684366	0.0697383	0.0707089	0.373117	0.15395	0.145518	0.187585	0.154451	0.72082	1	43198680	43426093	TSS1500	chr1:43423467-43424768	S_Shore		NA		cg12101479	SLC2A1	cg12101479	2.03e-07	0.000112288
SLC44A3	cg06033721	0.876714	0.904501	0.893995	0.879838	0.891806	0.887746	0.950314	0.899252	0.85669	0.893428	0.104461	0.0587316	0.231435	0.560114	0.0699305	0.62177	0.207587	0.0907502	0.136526	0.231256	0.662172	1	95111820	95339232	Body;Body				TRUE		cg06033721	SLC44A3	cg06033721	2.05e-07	0.000112662
CHD5	cg13940908	0.232958	0.710506	0.414396	0.438114	0.240621	0.293778	0.453951	0.506651	0.619321	0.434477	0.0554546	0.0825116	0.0703204	0.141556	0.0817785	0.0832353	0.0839789	0.0721888	0.0787799	0.0833116	0.351166	1	6150514	6227927	Body				NA		cg13940908	CHD5	cg13940908	2.15e-07	0.000115113
PRDM16	cg25362585	0.928442	0.949375	0.871895	0.612624	0.959268	0.936834	0.932767	0.942307	0.840799	0.886035	0.120742	0.155931	0.2447	0.209014	0.204769	0.193018	0.181012	0.134358	0.151811	0.177262	0.708773	1	3310291	3320431	Body;Body	chr1:3321269-3322310	N_Shore		NA	Unclassified_Cell_type_specific	cg25362585	PRDM16	cg25362585	2.14e-07	0.000115113
ARHGEF10L	cg21791023	0.769049	0.73607	0.801382	0.74914	0.815749	0.662195	0.703283	0.742721	0.679669	0.739918	0.0799433	0.37599	0.219565	0.195674	0.0929774	0.377607	0.0950003	0.190887	0.0654987	0.188127	0.551791	1	17892126	18019539	Body;Body	chr1:18023481-18023792	N_Shelf		NA		cg21791023	ARHGEF10L	cg21791023	2.26e-07	0.000117667
CTPS	cg24141382	0.275724	0.22242	0.288227	0.440833	0.252918	0.406835	0.216024	0.355322	0.255226	0.301503	0.0455566	0.0416132	0.0404534	0.162768	0.086547	0.0497049	0.0558906	0.0556696	0.0779309	0.0684593	0.233044	1	41219313	41446726	5'UTR	chr1:41444870-41446116	S_Shore		NA	Promoter_Associated	cg24141382	CTPS	cg24141382	2.27e-07	0.000117854
PPAP2B	cg24606533	0.931466	0.892952	0.932152	0.937632	0.905998	0.892412	0.919221	0.938797	0.920279	0.91899	0.514934	0.209862	0.279992	0.495878	0.679603	0.707695	0.220685	0.278461	0.364897	0.41689	0.5021	1	56745703	56973115	Body;Body				TRUE		cg24606533	PPAP2B	cg24606533	2.4e-07	0.000122008
DPH5	cg14976684	0.955745	0.954153	0.951263	0.951743	0.949709	0.952052	0.948518	0.946038	0.943845	0.950341	0.511805	0.349134	0.434877	0.534046	0.574286	0.434265	0.655404	0.654313	0.589197	0.52637	0.423971	1	101265444	101492856	TSS1500;TSS1500;TSS1500	chr1:101491317-101491680	S_Shore		NA		cg14976684	DPH5	cg14976684	2.44e-07	0.00012292
TACSTD2	cg17210938	0.552287	0.594107	0.42705	0.297833	0.321331	0.417	0.483265	0.686294	0.595255	0.486047	0.0328549	0.0309861	0.0229873	0.165561	0.0368662	0.029996	0.0191164	0.0285329	0.0338408	0.0445268	0.44152	1	58815761	59043173	TSS200	chr1:59042013-59043295	Island		TRUE		cg17210938	TACSTD2	cg17210938	2.62e-07	0.000125594
ADCY10	cg19307406	0.52029	0.472739	0.612143	0.194223	0.611708	0.667448	0.193161	0.400577	0.499311	0.463511	0.061085	0.0791573	0.0676626	0.0611269	0.102299	0.079409	0.0544726	0.0837303	0.0587931	0.0719707	0.39154	1	166140882	167874258	5'UTR;Body				TRUE		cg19307406	ADCY10	cg19307406	2.74e-07	0.000128399
H6PD	cg25940513	0.823636	0.861802	0.844387	0.7349	0.81486	0.873476	0.823226	0.827852	0.759899	0.818226	0.570196	0.534948	0.468781	0.431915	0.343076	0.409678	0.382384	0.339713	0.361675	0.42693	0.391297	1	9248869	9326282	3'UTR	chr1:9324202-9324439	S_Shore		NA	Unclassified_Cell_type_specific	cg25940513	H6PD	cg25940513	3.02e-07	0.000134131
ARHGEF10L	cg22491111	0.92567	0.913412	0.914073	0.92693	0.928562	0.815301	0.899302	0.928327	0.877775	0.903261	0.478604	0.569402	0.569095	0.641574	0.723682	0.525348	0.430951	0.367167	0.820315	0.569571	0.33369	1	17764236	17891649	5'UTR				TRUE		cg22491111	ARHGEF10L	cg22491111	3.11e-07	0.000136058
RNF220	cg19719902	0.437616	0.189527	0.58358	0.151163	0.306316	0.431107	0.428744	0.228587	0.32767	0.342701	0.110774	0.0648887	0.106253	0.0802072	0.0975604	0.110504	0.0718186	0.103708	0.0860668	0.09242	0.250281	1	44647163	44874576	5'UTR	chr1:44871109-44874047	S_Shore	DMR	NA		cg19719902	RNF220	cg19719902	3.14e-07	0.000136783
SSU72	cg09073059	0.960391	0.967027	0.962374	0.959814	0.921693	0.931667	0.961756	0.956639	0.938659	0.951113	0.634027	0.17329	0.108399	0.68519	0.0870369	0.417593	0.817148	0.316417	0.372274	0.401264	0.549849	1	1480079	1490216	Body	chr1:1489532-1489794	S_Shore		TRUE		cg09073059	SSU72	cg09073059	3.14e-07	0.000136783
RERE	cg19371916	0.785573	0.666778	0.585429	0.853465	0.351625	0.66053	0.875593	0.802443	0.703524	0.698329	0.070888	0.097366	0.0713794	0.20929	0.075297	0.0559403	0.140662	0.0804844	0.100953	0.100251	0.598078	1	8797571	8874984	5'UTR;5'UTR	chr1:8877012-8877283	N_Shelf		NA		cg19371916	RERE	cg19371916	3.19e-07	0.000137554
ARHGEF10L	cg13381844	0.925612	0.873519	0.914964	0.885679	0.92849	0.878733	0.845001	0.901549	0.849103	0.889183	0.437001	0.496884	0.694989	0.503165	0.233718	0.512878	0.553356	0.586937	0.422905	0.493537	0.395646	1	17846144	17973557	Body;Body				NA		cg13381844	ARHGEF10L	cg13381844	3.36e-07	0.000139728
CACHD1	cg00013899	0.926478	0.933555	0.887956	0.817324	0.832292	0.875865	0.95248	0.934745	0.945114	0.900645	0.701176	0.641554	0.581093	0.394635	0.256354	0.418244	0.782072	0.624579	0.357004	0.528523	0.372122	1	64765021	64992433	Body				TRUE		cg00013899	CACHD1	cg00013899	3.3e-07	0.000139728
FLJ42875	cg01514538	0.981105	0.945037	0.570282	0.0726466	0.937264	0.842836	0.981753	0.800426	0.982568	0.790435	0.0182066	0.0258155	0.00733027	0.0156896	0.0158195	0.0311441	0.024701	0.0262035	0.0250772	0.0211097	0.769325	1	2970240	2980380	Body	chr1:2979275-2980758	Island		NA		cg01514538	FLJ42875	cg01514538	3.53e-07	0.000142654
FLJ42875	cg01514538	0.981105	0.945037	0.570282	0.0726466	0.937264	0.842836	0.981753	0.800426	0.982568	0.790435	0.0182066	0.0258155	0.00733027	0.0156896	0.0158195	0.0311441	0.024701	0.0262035	0.0250772	0.0211097	0.769325	1	2970240	2980380	Body	chr1:2979275-2980758	Island		NA		cg01514538.1	FLJ42875	cg01514538	3.53e-07	0.000142654
EIF4G3	cg08539965	0.795335	0.896926	0.812287	0.715104	0.817285	0.848812	0.80033	0.908874	0.730231	0.813909	0.282688	0.140533	0.408997	0.180754	0.114199	0.19842	0.168142	0.148456	0.171833	0.201558	0.612351	1	21268925	21396338	5'UTR				TRUE		cg08539965	EIF4G3	cg08539965	3.74e-07	0.000147198
PRDM16	cg22396632	0.948512	0.968238	0.969043	0.960878	0.950734	0.922496	0.937908	0.91132	0.897441	0.94073	0.164399	0.146085	0.522532	0.565085	0.482485	0.67106	0.469618	0.360009	0.588439	0.441079	0.499651	1	3069072	3079212	Body;Body	chr1:3080934-3081292	N_Shore		NA		cg22396632	PRDM16	cg22396632	3.81e-07	0.000148787
PDE4DIP	cg13129833	0.886944	0.876144	0.909422	0.922857	0.815315	0.764841	0.859466	0.86235	0.777201	0.852727	0.502556	0.559372	0.661477	0.764183	0.450258	0.478946	0.507927	0.521191	0.495308	0.549024	0.303703	1	143735036	145023679	Body				TRUE		cg13129833	PDE4DIP	cg13129833	3.87e-07	0.000149736
PDE4DIP	cg13129833	0.886944	0.876144	0.909422	0.922857	0.815315	0.764841	0.859466	0.86235	0.777201	0.852727	0.502556	0.559372	0.661477	0.764183	0.450258	0.478946	0.507927	0.521191	0.495308	0.549024	0.303703	1	143735036	145023679	Body				TRUE		cg13129833.1	PDE4DIP	cg13129833	3.87e-07	0.000149736
ELOVL1	cg16858125	0.596793	0.875019	0.52887	0.747251	0.765125	0.538993	0.387595	0.777253	0.747463	0.662707	0.127805	0.0275494	0.0356204	0.037885	0.0503345	0.0842639	0.0759594	0.0381664	0.0503539	0.0586597	0.604047	1	43607344	43834757	TSS1500	chr1:43832814-43833073	S_Shore		NA		cg16858125	ELOVL1	cg16858125	4e-07	0.000152523
SLC9A1	cg22481448	0.963188	0.951354	0.929684	0.950933	0.914002	0.948719	0.947961	0.928844	0.940625	0.941701	0.409631	0.0508962	0.197175	0.0559386	0.0550275	0.0452702	0.104799	0.193454	0.329205	0.160155	0.781546	1	27353255	27480668	1stExon	chr1:27481345-27481742	N_Shore		TRUE		cg22481448	SLC9A1	cg22481448	4.02e-07	0.000152864
LOC100130331	cg17514199	0.418137	0.438177	0.603943	0.626544	0.505359	0.368095	0.153573	0.26643	0.234794	0.401672	0.224236	0.102456	0.138154	0.287466	0.071871	0.0630453	0.0682831	0.0878543	0.0917778	0.126127	0.275545	1	236118074	238051451	Body;Body				NA		cg17514199	LOC100130331	cg17514199	4.09e-07	0.000154017
GBP5	cg24400630	0.452234	0.430598	0.56025	0.631868	0.418554	0.46994	0.71342	0.336013	0.442503	0.495042	0.0428121	0.0267882	0.133712	0.0438521	0.0498472	0.0679946	0.028281	0.0537966	0.0529619	0.0555606	0.439482	1	89500623	89728035	Body;Body				TRUE		cg24400630	GBP5	cg24400630	4.32e-07	0.00015897
FLJ42875	cg04484550	0.932559	0.959604	0.572232	0.221273	0.927845	0.960511	0.963511	0.944976	0.65829	0.793422	0.0188852	0.0148354	0.0189906	0.0521662	0.0160725	0.0608321	0.0285426	0.0392369	0.0216581	0.0301355	0.763287	1	2970023	2980163	Body	chr1:2979275-2980758	Island		NA		cg04484550	FLJ42875	cg04484550	4.4e-07	0.000160077
FLJ42875	cg04484550	0.932559	0.959604	0.572232	0.221273	0.927845	0.960511	0.963511	0.944976	0.65829	0.793422	0.0188852	0.0148354	0.0189906	0.0521662	0.0160725	0.0608321	0.0285426	0.0392369	0.0216581	0.0301355	0.763287	1	2970023	2980163	Body	chr1:2979275-2980758	Island		NA		cg04484550.1	FLJ42875	cg04484550	4.4e-07	0.000160077
NBPF14	cg11137321	0.889767	0.886121	0.903326	0.879427	0.878926	0.85099	0.85113	0.877427	0.869689	0.876312	0.56603	0.559993	0.533607	0.580688	0.48175	0.550695	0.674451	0.674989	0.645816	0.585335	0.290976	1	146476639	148010015	Body				NA		cg11137321	NBPF14	cg11137321	4.49e-07	0.000162144
NBPF14	cg11137321	0.889767	0.886121	0.903326	0.879427	0.878926	0.85099	0.85113	0.877427	0.869689	0.876312	0.56603	0.559993	0.533607	0.580688	0.48175	0.550695	0.674451	0.674989	0.645816	0.585335	0.290976	1	146476639	148010015	Body				NA		cg11137321.1	NBPF14	cg11137321	4.49e-07	0.000162144
TACSTD2	cg16080552	0.830759	0.799574	0.710977	0.343453	0.52186	0.68543	0.922339	0.896312	0.713772	0.713831	0.0763263	0.09532	0.0805709	0.312623	0.0590741	0.0689262	0.0914652	0.0716734	0.0622829	0.102029	0.611802	1	58815787	59043199	TSS200	chr1:59042013-59043295	Island		TRUE		cg16080552	TACSTD2	cg16080552	4.56e-07	0.00016294
HSD3B2	cg09371351	0.363039	0.605024	0.404005	0.712693	0.453164	0.475793	0.450591	0.515139	0.230138	0.467732	0.0905881	0.111065	0.20144	0.151116	0.0918348	0.185182	0.0738962	0.146811	0.117747	0.129965	0.337767	1	119759564	119958041	5'UTR;5'UTR				NA		cg09371351	HSD3B2	cg09371351	4.89e-07	0.000167058
SSU72	cg16277776	0.952409	0.965569	0.948887	0.961417	0.946233	0.978191	0.948028	0.949664	0.945773	0.95513	0.860186	0.635483	0.593895	0.877878	0.819146	0.699343	0.604659	0.859177	0.68138	0.736794	0.218336	1	1480539	1490676	Body	chr1:1489532-1489794	S_Shore		TRUE		cg16277776	SSU72	cg16277776	4.91e-07	0.000167201
FAM46B	cg24312792	0.326	0.183686	0.291139	0.339199	0.130089	0.278428	0.207735	0.295517	0.179588	0.247931	0.0897101	0.093454	0.0976347	0.0670437	0.0871943	0.117322	0.0826045	0.0822761	0.0719716	0.0876901	0.160241	1	27210225	27337638	Body	chr1:27338879-27339441	N_Shore		TRUE	Unclassified_Cell_type_specific	cg24312792	FAM46B	cg24312792	5.1e-07	0.000170239
DARC	cg07202479	0.737355	0.707124	0.619975	0.121096	0.627872	0.565234	0.742589	0.540051	0.579067	0.582263	0.285092	0.0515704	0.192827	0.0395009	0.0522497	0.0781439	0.111264	0.0456628	0.0568902	0.101467	0.480796	1	157440786	159174162	TSS1500;TSS1500				NA		cg07202479	DARC	cg07202479	5.33e-07	0.000174546
FAM159A	cg12527995	0.925216	0.681091	0.895572	0.926114	0.885085	0.921806	0.935824	0.913633	0.900916	0.887251	0.28962	0.11335	0.174461	0.0833844	0.0819585	0.189645	0.633908	0.0764255	0.597818	0.248952	0.638299	1	52875882	53103294	Body	chr1:53098629-53099303	S_Shelf		NA	Promoter_Associated	cg12527995	FAM159A	cg12527995	5.63e-07	0.000179165
TACSTD2	cg05346878	0.721975	0.590292	0.523372	0.491017	0.284886	0.437335	0.713342	0.585052	0.449177	0.532939	0.0531142	0.0757915	0.0706608	0.0617772	0.0641121	0.0620365	0.035708	0.0821737	0.0494468	0.0616467	0.471292	1	58816164	59043576	TSS1500	chr1:59042013-59043295	S_Shore		NA		cg05346878	TACSTD2	cg05346878	5.7e-07	0.000179902
HNRNPR	cg00907427	0.350058	0.532674	0.424686	0.220112	0.531635	0.657782	0.135763	0.363982	0.285541	0.389137	0.0837288	0.134098	0.0750656	0.075945	0.10193	0.111084	0.0866476	0.0940943	0.087275	0.0944298	0.294707	1	23541278	23668691	5'UTR;5'UTR;5'UTR;5'UTR	chr1:23670245-23671363	N_Shore		NA		cg00907427	HNRNPR	cg00907427	5.99e-07	0.000185371
TACSTD2	cg16699148	0.816489	0.939026	0.587163	0.284901	0.568234	0.772019	0.930239	0.921227	0.914032	0.748148	0.0919733	0.0786301	0.0534814	0.226389	0.0676993	0.0599065	0.167688	0.312532	0.0399546	0.122028	0.626119	1	58815843	59043255	TSS200	chr1:59042013-59043295	Island		TRUE		cg16699148	TACSTD2	cg16699148	6.05e-07	0.000186636
PPAP2B	cg11682697	0.846131	0.755392	0.86728	0.912886	0.867771	0.855323	0.888219	0.858256	0.865518	0.85742	0.758593	0.268229	0.212052	0.587047	0.212955	0.322539	0.561351	0.181438	0.450293	0.394944	0.462475	1	56764960	56992372	Body;Body				TRUE	Unclassified_Cell_type_specific	cg11682697	PPAP2B	cg11682697	6.69e-07	0.000196183
TACSTD2	cg04863005	0.814922	0.892137	0.74851	0.357594	0.639891	0.834232	0.910879	0.892074	0.861266	0.772389	0.125637	0.0935802	0.0848091	0.331792	0.084557	0.0581063	0.0939799	0.0883469	0.10382	0.118292	0.654097	1	58815796	59043208	TSS200	chr1:59042013-59043295	Island		TRUE		cg04863005	TACSTD2	cg04863005	6.76e-07	0.000197366
HLX	cg12479878	0.969917	0.880488	0.928449	0.772223	0.69722	0.767661	0.588187	0.907357	0.751926	0.807048	0.0445326	0.0259433	0.0994848	0.0384	0.0425353	0.0606515	0.06146	0.0331214	0.0483477	0.0504974	0.75655	1	219121448	221054825	Body	chr1:221054554-221054888	Island	CDMR	NA		cg12479878	HLX	cg12479878	6.96e-07	0.000200221
EDARADD	cg02632362	0.770699	0.543015	0.70762	0.61111	0.643698	0.697323	0.781438	0.785561	0.674734	0.690578	0.124073	0.138481	0.557624	0.196509	0.114635	0.108428	0.155482	0.127933	0.273608	0.199641	0.490936	1	234624202	236557579	TSS200;TSS1500	chr1:236558459-236559336	N_Shore		NA		cg02632362	EDARADD	cg02632362	7.07e-07	0.000202296
LPHN2	cg14529474	0.608136	0.391691	0.590262	0.275792	0.657415	0.671034	0.621082	0.330464	0.536196	0.52023	0.0487426	0.0966871	0.0622359	0.116362	0.0540195	0.123206	0.0928549	0.087334	0.149609	0.0923391	0.427891	1	82042114	82269526	5'UTR	chr1:82265998-82269048	S_Shore	DMR	NA		cg14529474	LPHN2	cg14529474	7.16e-07	0.000202973
EGLN1	cg18979762	0.950337	0.920411	0.912399	0.910361	0.908833	0.919052	0.905369	0.922848	0.923944	0.919284	0.771097	0.683591	0.638783	0.745462	0.746371	0.880739	0.449291	0.765453	0.774772	0.717284	0.201999	1	229627018	231560395	1stExon;5'UTR	chr1:231556681-231558447	S_Shore		NA		cg18979762	EGLN1	cg18979762	7.37e-07	0.000206437
KCNK2	cg02166981	0.687696	0.803993	0.721111	0.886932	0.841944	0.73634	0.488084	0.708704	0.727501	0.73359	0.0891888	0.136117	0.303245	0.184862	0.0988531	0.208443	0.349482	0.0791687	0.544892	0.221583	0.512006	1	213245530	215178907	1stExon;5'UTR				NA		cg02166981	KCNK2	cg02166981	7.65e-07	0.000210567
PRDM16	cg17463432	0.513157	0.527343	0.652131	0.70268	0.679007	0.537485	0.57618	0.503828	0.492449	0.576029	0.148229	0.0921048	0.401253	0.237176	0.1651	0.196505	0.208052	0.171054	0.128784	0.194251	0.381778	1	3044525	3054665	Body;Body	chr1:3056541-3056772	N_Shore		NA		cg17463432	PRDM16	cg17463432	7.87e-07	0.000213513
GON4L	cg07963046	0.664843	0.844151	0.796846	0.917578	0.656843	0.87575	0.782385	0.825038	0.838926	0.800262	0.107226	0.0963895	0.0549882	0.0875146	0.0992636	0.0941152	0.0790472	0.509277	0.760387	0.209801	0.590462	1	154031516	155764892	Body;Body				TRUE		cg07963046	GON4L	cg07963046	8.08e-07	0.000215757
SGIP1	cg20318829	0.69328	0.566479	0.726879	0.880063	0.587785	0.795911	0.609233	0.802704	0.569807	0.69246	0.125852	0.138656	0.125547	0.140627	0.154485	0.167261	0.12908	0.118686	0.136097	0.137366	0.555094	1	66801513	67028925	Body				TRUE		cg20318829	SGIP1	cg20318829	8.19e-07	0.000217729
MARK1	cg06977831	0.857543	0.898393	0.940025	0.928825	0.895569	0.920927	0.833667	0.907208	0.85404	0.892911	0.561347	0.515243	0.590871	0.58562	0.404738	0.546772	0.422346	0.514014	0.727872	0.54098	0.35193	1	218772271	220705648	Body	chr1:220701507-220702348	S_Shelf		NA		cg06977831	MARK1	cg06977831	8.34e-07	0.000219052
SAMD11	cg10146935	0.299956	0.298316	0.499582	0.140569	0.212614	0.448791	0.213429	0.690314	0.192393	0.332885	0.0742449	0.082409	0.0937506	0.0690942	0.0794812	0.091054	0.0646226	0.0773963	0.0770139	0.0787852	0.2541	1	861171	871308	Body	chr1:869332-871872	Island		NA	Unclassified_Cell_type_specific	cg10146935	SAMD11	cg10146935	8.34e-07	0.000219052
ALG14	cg26804315	0.782668	0.667218	0.738663	0.937169	0.768241	0.900212	0.930596	0.618729	0.665689	0.778798	0.320654	0.107889	0.146883	0.445923	0.10015	0.448089	0.495191	0.255013	0.122214	0.271334	0.507464	1	95259676	95487088	Body				TRUE		cg26804315	ALG14	cg26804315	8.47e-07	0.000220711
TNFRSF4	cg01437515	0.589289	0.703333	0.596003	0.973385	0.569096	0.584064	0.21813	0.59722	0.52045	0.594552	0.0972025	0.0553856	0.079962	0.062981	0.0931261	0.100819	0.0838399	0.047683	0.0499508	0.07455	0.520002	1	1138178	1148315	Body	chr1:1149055-1149524	N_Shore		NA	Unclassified	cg01437515	TNFRSF4	cg01437515	8.66e-07	0.000222511
TRIM33	cg26410133	0.539576	0.917872	0.699168	0.584501	0.8454	0.67902	0.867858	0.729278	0.886248	0.74988	0.242392	0.533681	0.419249	0.204897	0.189465	0.204903	0.296804	0.480249	0.201769	0.308157	0.441724	1	114853357	115051834	Body;Body	chr1:115053060-115054264	N_Shore		NA		cg26410133	TRIM33	cg26410133	8.74e-07	0.000223182
HTR1D	cg00023024	0.906513	0.835731	0.786275	0.918906	0.876559	0.808557	0.737077	0.873154	0.816436	0.839912	0.0819196	0.10565	0.0874883	0.225488	0.0687256	0.100006	0.0781722	0.0759473	0.174594	0.110888	0.729024	1	23393859	23521272	TSS200				TRUE		cg00023024	HTR1D	cg00023024	8.91e-07	0.000225452
TACSTD2	cg21536783	0.868178	0.885538	0.762512	0.588067	0.810187	0.849691	0.937711	0.906797	0.928308	0.837443	0.0772156	0.0733535	0.0932479	0.402794	0.0805177	0.193099	0.0911806	0.0718123	0.166805	0.138892	0.698551	1	58813995	59041407	3'UTR;1stExon	chr1:59042013-59043295	N_Shore		NA		cg21536783	TACSTD2	cg21536783	8.99e-07	0.000226419
IRF6	cg10122434	0.816127	0.840097	0.718652	0.744457	0.820295	0.748075	0.700146	0.81046	0.711649	0.767773	0.303401	0.0610507	0.393924	0.0485801	0.088199	0.0785577	0.0867807	0.414126	0.356754	0.203486	0.564287	1	208029710	209963087	Body				NA		cg10122434	IRF6	cg10122434	9.14e-07	0.000227713
CNN3	cg08940075	0.748412	0.717356	0.579312	0.941411	0.744232	0.688562	0.719393	0.727213	0.691334	0.728581	0.341106	0.0960401	0.0859627	0.371824	0.168291	0.203531	0.301576	0.220646	0.238389	0.225263	0.503318	1	95161268	95388680	Body	chr1:95391837-95393116	N_Shelf		NA		cg08940075	CNN3	cg08940075	9.36e-07	0.000230285
DARC	cg23507131	0.803736	0.81012	0.756215	0.350287	0.739169	0.615764	0.774426	0.769416	0.703179	0.702479	0.46058	0.126781	0.411027	0.0658112	0.126616	0.214026	0.369399	0.151766	0.169654	0.232851	0.469628	1	157440780	159174156	TSS1500;TSS1500				NA		cg23507131	DARC	cg23507131	9.37e-07	0.000230285
LOC148696	cg22714290	0.0669845	0.253838	0.138968	0.053524	0.0539115	0.376316	0.142521	0.203394	0.278401	0.174206	0.0205429	0.0831595	0.0178466	0.0213086	0.0254713	0.0367019	0.0460749	0.0307046	0.0473524	0.0365736	0.137633	1	206059171	207992548	Body				NA		cg22714290	LOC148696	cg22714290	9.42e-07	0.000230661
PRDM16	cg14216672	0.959419	0.956829	0.967264	0.86989	0.973892	0.890168	0.953105	0.976346	0.951163	0.944231	0.123752	0.197451	0.0641087	0.426715	0.046204	0.283374	0.0767573	0.462227	0.64651	0.258566	0.685664	1	3255783	3265923	Body;Body				NA		cg14216672	PRDM16	cg14216672	1.02e-06	0.000240783
APOBEC4	cg20579480	0.512716	0.632334	0.648769	0.92301	0.462044	0.715869	0.317312	0.7301	0.551068	0.610358	0.21203	0.145361	0.177229	0.398887	0.151024	0.214309	0.156389	0.103522	0.235455	0.199356	0.411002	1	181888630	183622007	5'UTR;5'UTR				NA		cg20579480	APOBEC4	cg20579480	1.02e-06	0.000241155
ZNF238	cg15896892	0.474664	0.569816	0.205962	0.18354	0.402943	0.20462	0.562154	0.452111	0.174949	0.358973	0.0642612	0.0803342	0.0838799	0.0783816	0.103046	0.064051	0.0955076	0.0695831	0.0820463	0.0801212	0.278852	1	242280509	244213886	TSS1500	chr1:244211034-244212088	S_Shore		TRUE	Promoter_Associated	cg15896892	ZNF238	cg15896892	1.06e-06	0.000244773
SLC2A7	cg00648005	0.594369	0.720637	0.610503	0.803304	0.666576	0.60417	0.471717	0.707532	0.659427	0.648693	0.194424	0.191709	0.226208	0.411327	0.185305	0.264438	0.172606	0.303917	0.356865	0.256311	0.392382	1	9009501	9086914	TSS1500				NA		cg00648005	SLC2A7	cg00648005	1.07e-06	0.000246327
PADI1	cg06772309	0.518396	0.788619	0.540425	0.567801	0.602316	0.546667	0.590124	0.622487	0.524737	0.589064	0.316612	0.236731	0.350992	0.0781644	0.398852	0.119602	0.166122	0.300585	0.0936745	0.229037	0.360027	1	17444483	17571896	3'UTR				NA		cg06772309	PADI1	cg06772309	1.1e-06	0.00024931
GFI1	cg24683414	0.212129	0.566629	0.381967	0.125694	0.428164	0.455223	0.881443	0.472546	0.551492	0.45281	0.0763292	0.0322806	0.0465098	0.0414522	0.0575615	0.0675658	0.0491941	0.0541636	0.0497878	0.0527605	0.400049	1	92725169	92952581	TSS1500;TSS200	chr1:92945907-92952609	Island		NA		cg24683414	GFI1	cg24683414	1.11e-06	0.000250928
C1orf9	cg13073589	0.923902	0.91404	0.906224	0.778947	0.867368	0.858838	0.911298	0.826972	0.744816	0.859156	0.783521	0.668434	0.63939	0.216691	0.729059	0.256877	0.571631	0.519135	0.351863	0.526289	0.332867	1	170784545	172517922	Body;Body				TRUE		cg13073589	C1orf9	cg13073589	1.11e-06	0.000251177
PRDM16	cg19704073	0.706556	0.674906	0.769339	0.0480817	0.729983	0.578058	0.566859	0.559669	0.671531	0.589443	0.0606461	0.0710845	0.263958	0.0543465	0.0691762	0.0547845	0.0622187	0.047422	0.0543531	0.0819988	0.507444	1	3152019	3162159	Body;Body	chr1:3163969-3164643	N_Shore		NA		cg19704073	PRDM16	cg19704073	1.13e-06	0.000252695
NTRK1	cg12499211	0.500454	0.371761	0.363886	0.602404	0.288319	0.402655	0.485253	0.490737	0.444434	0.438878	0.0602708	0.046109	0.121387	0.108874	0.0633707	0.0554738	0.128505	0.0619108	0.0456506	0.076839	0.362039	1	155053267	156786643	Body;TSS200;TSS200;TSS1500;TSS200;TSS200	chr1:156783523-156784037	S_Shelf		NA	Promoter_Associated	cg12499211	NTRK1	cg12499211	1.14e-06	0.000255115
RCSD1	cg01793445	0.586976	0.599772	0.650145	0.584452	0.658063	0.637824	0.432114	0.628622	0.495294	0.585918	0.126805	0.198444	0.307113	0.387143	0.116369	0.415126	0.227554	0.149716	0.197664	0.236215	0.349703	1	165899039	167632415	Body				TRUE		cg01793445	RCSD1	cg01793445	1.14e-06	0.00025512
ECM1	cg16386293	0.442639	0.515941	0.706871	0.721584	0.607739	0.565135	0.438312	0.625661	0.580272	0.578239	0.0710769	0.0460885	0.260415	0.230915	0.0711478	0.0688497	0.0433036	0.0585506	0.071532	0.102431	0.475808	1	148747480	150480856	Body;Body				TRUE		cg16386293	ECM1	cg16386293	1.15e-06	0.000255229
CD48	cg19408145	0.270515	0.220481	0.438726	0.412306	0.376826	0.360939	0.208659	0.41041	0.334043	0.336989	0.0435834	0.0435113	0.257253	0.0878066	0.0488164	0.0521257	0.0959338	0.0568994	0.0452264	0.0812396	0.25575	1	158948154	160681530	1stExon				NA	Promoter_Associated	cg19408145	CD48	cg19408145	1.15e-06	0.000255594
BCL10	cg23665568	0.537146	0.709744	0.64983	0.497061	0.631397	0.572009	0.606924	0.615463	0.646235	0.607312	0.185373	0.24119	0.163048	0.225547	0.124319	0.262395	0.123028	0.112617	0.116307	0.172647	0.434665	1	85517641	85745053	TSS1500	chr1:85741865-85742535	S_Shelf		NA		cg23665568	BCL10	cg23665568	1.16e-06	0.000256024
CASZ1	cg09179249	0.897686	0.860582	0.869915	0.939111	0.741956	0.916025	0.693703	0.902751	0.910968	0.859189	0.216391	0.0950854	0.358828	0.181803	0.114323	0.12226	0.390135	0.127323	0.323309	0.214384	0.644804	1	10655487	10732900	Body;Body				NA		cg09179249	CASZ1	cg09179249	1.21e-06	0.000260169
CASZ1	cg09179249	0.897686	0.860582	0.869915	0.939111	0.741956	0.916025	0.693703	0.902751	0.910968	0.859189	0.216391	0.0950854	0.358828	0.181803	0.114323	0.12226	0.390135	0.127323	0.323309	0.214384	0.644804	1	10655487	10732900	Body;Body				NA		cg09179249.1	CASZ1	cg09179249	1.21e-06	0.000260169
CASZ1	cg09179249	0.897686	0.860582	0.869915	0.939111	0.741956	0.916025	0.693703	0.902751	0.910968	0.859189	0.216391	0.0950854	0.358828	0.181803	0.114323	0.12226	0.390135	0.127323	0.323309	0.214384	0.644804	1	10655487	10732900	Body;Body				NA		cg09179249.2	CASZ1	cg09179249	1.21e-06	0.000260169
TACSTD2	cg01821018	0.844421	0.967448	0.665644	0.363958	0.561546	0.92441	0.938897	0.969477	0.961112	0.799657	0.137131	0.0759633	0.101998	0.313738	0.0428194	0.0445767	0.31924	0.168506	0.0363634	0.137815	0.661842	1	58815868	59043280	TSS200	chr1:59042013-59043295	Island		TRUE		cg01821018	TACSTD2	cg01821018	1.21e-06	0.000260826
EGLN1	cg20827629	0.902608	0.929236	0.91273	0.876722	0.886964	0.925201	0.885488	0.896007	0.935626	0.90562	0.806559	0.616691	0.695914	0.755538	0.627786	0.787734	0.776819	0.676612	0.750257	0.721546	0.184075	1	229566736	231500113	3'UTR				NA		cg20827629	EGLN1	cg20827629	1.22e-06	0.000262234
SLC2A1	cg01924561	0.928906	0.910149	0.855667	0.913985	0.89475	0.887793	0.904326	0.872156	0.870876	0.893179	0.101395	0.0888849	0.21393	0.0959862	0.0761604	0.0981074	0.128539	0.0742815	0.0732133	0.105611	0.787568	1	43188690	43416103	Body				TRUE		cg01924561	SLC2A1	cg01924561	1.29e-06	0.000270614
CCNL2	cg23209302	0.934518	0.322612	0.884464	0.928505	0.917113	0.886628	0.936408	0.948661	0.925402	0.853813	0.545263	0.203498	0.440712	0.38601	0.29859	0.609286	0.661715	0.325801	0.28154	0.416935	0.436878	1	1316015	1326152	Body;3'UTR;3'UTR;3'UTR	chr1:1322644-1322924	S_Shelf		NA		cg23209302	CCNL2	cg23209302	1.29e-06	0.000270752
CCNL2	cg23209302	0.934518	0.322612	0.884464	0.928505	0.917113	0.886628	0.936408	0.948661	0.925402	0.853813	0.545263	0.203498	0.440712	0.38601	0.29859	0.609286	0.661715	0.325801	0.28154	0.416935	0.436878	1	1316015	1326152	Body;3'UTR;3'UTR;3'UTR	chr1:1322644-1322924	S_Shelf		NA		cg23209302.1	CCNL2	cg23209302	1.29e-06	0.000270752
ARHGEF10L	cg16367786	0.78374	0.583333	0.874652	0.790103	0.879797	0.613151	0.640503	0.783999	0.621492	0.730086	0.224622	0.055125	0.352625	0.2566	0.0517262	0.178452	0.0768579	0.267952	0.213528	0.186388	0.543698	1	17812867	17940280	Body;Body				NA		cg16367786	ARHGEF10L	cg16367786	1.3e-06	0.000271227
FMN2	cg22226821	0.274773	0.337464	0.326709	0.141871	0.245027	0.30376	0.245295	0.299517	0.144256	0.25763	0.035536	0.0817336	0.0604111	0.0503691	0.0507056	0.0788682	0.0976832	0.0744201	0.0538618	0.0648432	0.192787	1	238653695	240587072	Body				TRUE		cg22226821	FMN2	cg22226821	1.3e-06	0.000271398
PRDM16	cg05968369	0.911363	0.905152	0.880729	0.775986	0.9184	0.888844	0.943926	0.891972	0.598156	0.85717	0.0525995	0.0488057	0.10045	0.12509	0.116127	0.0563055	0.0726707	0.0572331	0.0474236	0.0751894	0.78198	1	3310306	3320446	Body;Body	chr1:3321269-3322310	N_Shore		NA		cg05968369	PRDM16	cg05968369	1.3e-06	0.000271708
SH2D2A	cg09010802	0.938695	0.930337	0.939748	0.955434	0.935724	0.949438	0.953092	0.945161	0.945176	0.943645	0.570437	0.721832	0.684425	0.677151	0.271427	0.647915	0.575514	0.693141	0.670405	0.612472	0.331173	1	155043295	156776671	3'UTR;3'UTR;3'UTR;3'UTR				TRUE		cg09010802	SH2D2A	cg09010802	1.32e-06	0.000274257
COL11A1	cg17092860	0.850632	0.781929	0.847659	0.94852	0.814489	0.847391	0.804252	0.845167	0.875685	0.846191	0.636602	0.578382	0.633996	0.533778	0.382102	0.709926	0.646304	0.557208	0.647115	0.591713	0.254479	1	103171976	103399388	Body;Body;Body;Body				NA		cg17092860	COL11A1	cg17092860	1.33e-06	0.000275486
HIVEP3	cg25191304	0.830851	0.837725	0.863273	0.856123	0.849368	0.892238	0.843567	0.833166	0.74083	0.838571	0.523558	0.271489	0.585483	0.513696	0.205599	0.296487	0.492239	0.446578	0.48349	0.424291	0.41428	1	41870379	42097792	5'UTR;5'UTR				TRUE		cg25191304	HIVEP3	cg25191304	1.33e-06	0.000275486
CASZ1	cg07159230	0.923281	0.916618	0.863959	0.909869	0.850562	0.883141	0.91426	0.871796	0.795603	0.88101	0.585633	0.162822	0.366608	0.1151	0.113684	0.151469	0.0817971	0.192005	0.12887	0.210887	0.670123	1	10653837	10731250	Body;Body				NA	Unclassified_Cell_type_specific	cg07159230	CASZ1	cg07159230	1.41e-06	0.00028447
CASZ1	cg07159230	0.923281	0.916618	0.863959	0.909869	0.850562	0.883141	0.91426	0.871796	0.795603	0.88101	0.585633	0.162822	0.366608	0.1151	0.113684	0.151469	0.0817971	0.192005	0.12887	0.210887	0.670123	1	10653837	10731250	Body;Body				NA	Unclassified_Cell_type_specific	cg07159230.1	CASZ1	cg07159230	1.41e-06	0.00028447
CASZ1	cg07159230	0.923281	0.916618	0.863959	0.909869	0.850562	0.883141	0.91426	0.871796	0.795603	0.88101	0.585633	0.162822	0.366608	0.1151	0.113684	0.151469	0.0817971	0.192005	0.12887	0.210887	0.670123	1	10653837	10731250	Body;Body				NA	Unclassified_Cell_type_specific	cg07159230.2	CASZ1	cg07159230	1.41e-06	0.00028447
CASZ1	cg04896832	0.911196	0.907782	0.910371	0.132825	0.935083	0.890721	0.93104	0.912813	0.794522	0.814039	0.175049	0.0969194	0.0888507	0.172513	0.0704307	0.295382	0.073764	0.0859381	0.16004	0.135432	0.678608	1	10668314	10745727	Body;Body				TRUE		cg04896832	CASZ1	cg04896832	1.41e-06	0.000284518
CASZ1	cg04896832	0.911196	0.907782	0.910371	0.132825	0.935083	0.890721	0.93104	0.912813	0.794522	0.814039	0.175049	0.0969194	0.0888507	0.172513	0.0704307	0.295382	0.073764	0.0859381	0.16004	0.135432	0.678608	1	10668314	10745727	Body;Body				TRUE		cg04896832.1	CASZ1	cg04896832	1.41e-06	0.000284518
CASZ1	cg04896832	0.911196	0.907782	0.910371	0.132825	0.935083	0.890721	0.93104	0.912813	0.794522	0.814039	0.175049	0.0969194	0.0888507	0.172513	0.0704307	0.295382	0.073764	0.0859381	0.16004	0.135432	0.678608	1	10668314	10745727	Body;Body				TRUE		cg04896832.2	CASZ1	cg04896832	1.41e-06	0.000284518
DAP3	cg06437799	0.257943	0.877289	0.504016	0.885573	0.411661	0.609092	0.571939	0.33454	0.747164	0.577691	0.0264205	0.0415335	0.0300365	0.0207641	0.0483383	0.0312958	0.0341689	0.0413406	0.201933	0.0528701	0.52482	1	153926343	155659719	5'UTR;5'UTR;TSS1500;TSS1500	chr1:155657832-155659125	S_Shore		NA		cg06437799	DAP3	cg06437799	1.42e-06	0.000285369
C1orf77	cg17412043	0.890439	0.92274	0.816093	0.925661	0.788993	0.791423	0.942799	0.893237	0.718235	0.854402	0.624617	0.530592	0.41769	0.511375	0.542133	0.64645	0.620662	0.49548	0.540451	0.547717	0.306686	1	151874974	153608350	5'UTR	chr1:153606177-153606974	S_Shore	RDMR	NA		cg17412043	C1orf77	cg17412043	1.43e-06	0.000286173
FAM89A	cg16908552	0.913549	0.881448	0.895718	0.874422	0.876447	0.874635	0.895135	0.906351	0.73614	0.872649	0.231746	0.183454	0.164127	0.363877	0.210323	0.227606	0.403465	0.125259	0.294582	0.244938	0.627712	1	229240776	231174153	Body	chr1:231175062-231176317	N_Shore		NA		cg16908552	FAM89A	cg16908552	1.43e-06	0.00028691
PRG4	cg00066270	0.906983	0.743468	0.877022	0.929976	0.899839	0.863611	0.723195	0.924235	0.807159	0.852832	0.132692	0.099417	0.524545	0.140124	0.549847	0.15157	0.340177	0.547041	0.639512	0.347214	0.505618	1	184531893	186265270	TSS200;TSS200;TSS200;TSS200;Body				NA		cg00066270	PRG4	cg00066270	1.51e-06	0.00029521
HIPK1	cg20784259	0.520859	0.293419	0.631485	0.932271	0.334804	0.646764	0.487158	0.659359	0.483408	0.554392	0.191595	0.0982065	0.269206	0.08668	0.0538082	0.077578	0.112194	0.183712	0.119554	0.132504	0.421888	1	114319558	114518035	3'UTR;3'UTR;3'UTR				NA	Gene_Associated	cg20784259	HIPK1	cg20784259	1.53e-06	0.000296701
PMF1	cg15988897	0.568273	0.558951	0.603524	0.609189	0.533301	0.586752	0.522188	0.581515	0.474056	0.55975	0.288832	0.257633	0.281512	0.429769	0.222486	0.294623	0.25065	0.250281	0.237972	0.279307	0.280443	1	154469758	156203134	Body				TRUE		cg15988897	PMF1	cg15988897	1.55e-06	0.000298806
SLC27A3	cg11804721	0.574708	0.779209	0.772692	0.360348	0.776135	0.756708	0.482166	0.699837	0.622581	0.647154	0.204288	0.570335	0.181459	0.16316	0.403382	0.210939	0.308503	0.436471	0.174732	0.294808	0.352346	1	152019153	153752529	3'UTR	chr1:153755957-153756335	N_Shelf		NA		cg11804721	SLC27A3	cg11804721	1.58e-06	0.000301978
PDE4DIP	cg23991413	0.899726	0.901481	0.890353	0.758997	0.836468	0.778645	0.815831	0.828096	0.722944	0.825838	0.586229	0.485586	0.385636	0.467438	0.422845	0.406779	0.539312	0.467434	0.503726	0.473887	0.351951	1	143715662	145004305	Body				NA	Promoter_Associated	cg23991413	PDE4DIP	cg23991413	1.59e-06	0.000302608
PDE4DIP	cg23991413	0.899726	0.901481	0.890353	0.758997	0.836468	0.778645	0.815831	0.828096	0.722944	0.825838	0.586229	0.485586	0.385636	0.467438	0.422845	0.406779	0.539312	0.467434	0.503726	0.473887	0.351951	1	143715662	145004305	Body				NA	Promoter_Associated	cg23991413.1	PDE4DIP	cg23991413	1.59e-06	0.000302608
RERE	cg09246103	0.78671	0.764712	0.707235	0.166018	0.780808	0.677004	0.680256	0.723386	0.886805	0.685882	0.104161	0.0573105	0.0921689	0.0832693	0.0960842	0.121398	0.214097	0.0937188	0.101749	0.107106	0.578775	1	8379053	8456466	5'UTR;Body;Body				TRUE		cg09246103	RERE	cg09246103	1.6e-06	0.000304028
ARHGEF10L	cg21696055	0.891473	0.927437	0.913335	0.85412	0.937971	0.899181	0.887116	0.927328	0.904181	0.904682	0.419586	0.731069	0.757606	0.669624	0.456311	0.48274	0.548434	0.735056	0.756867	0.617477	0.287205	1	17870161	17997574	Body;Body				NA		cg21696055	ARHGEF10L	cg21696055	1.62e-06	0.00030569
LOC388692	cg05198938	0.294883	0.257918	0.527891	0.432886	0.473845	0.319616	0.177792	0.422486	0.37175	0.364341	0.148809	0.0930977	0.127454	0.0804621	0.16096	0.0629453	0.0615468	0.079857	0.138737	0.105985	0.258355	1	147544982	149278358	TSS1500				NA		cg05198938	LOC388692	cg05198938	1.64e-06	0.000307397
LOC388692	cg05198938	0.294883	0.257918	0.527891	0.432886	0.473845	0.319616	0.177792	0.422486	0.37175	0.364341	0.148809	0.0930977	0.127454	0.0804621	0.16096	0.0629453	0.0615468	0.079857	0.138737	0.105985	0.258355	1	147544982	149278358	TSS1500				NA		cg05198938.1	LOC388692	cg05198938	1.64e-06	0.000307397
LOC388692	cg05198938	0.294883	0.257918	0.527891	0.432886	0.473845	0.319616	0.177792	0.422486	0.37175	0.364341	0.148809	0.0930977	0.127454	0.0804621	0.16096	0.0629453	0.0615468	0.079857	0.138737	0.105985	0.258355	1	147544982	149278358	TSS1500				NA		cg05198938.2	LOC388692	cg05198938	1.64e-06	0.000307397
PRDM16	cg11138362	0.243393	0.0966431	0.104381	0.0616761	0.166224	0.32649	0.171895	0.115685	0.141187	0.158619	0.0261106	0.0266461	0.0152413	0.0303321	0.0183369	0.0281186	0.051005	0.0281025	0.0367979	0.0289657	0.129654	1	3229852	3239992	Body;Body	chr1:3239915-3240261	Island		NA		cg11138362	PRDM16	cg11138362	1.66e-06	0.000309744
NEGR1	cg05928873	0.188068	0.572135	0.661282	0.888072	0.544601	0.563222	0.676806	0.535065	0.220962	0.538912	0.0672343	0.0747331	0.0981722	0.16608	0.108492	0.133599	0.405678	0.118942	0.11204	0.142774	0.396138	1	72075558	72302970	Body				TRUE		cg05928873	NEGR1	cg05928873	1.67e-06	0.000310418
PEX10	cg05124614	0.748792	0.862564	0.70705	0.212694	0.823314	0.611395	0.676237	0.790083	0.742807	0.686104	0.270722	0.305152	0.216785	0.193606	0.275609	0.130932	0.125412	0.0891984	0.149729	0.195239	0.490865	1	2327131	2337271	Body;Body	chr1:2339876-2340246	N_Shelf		TRUE		cg05124614	PEX10	cg05124614	1.69e-06	0.000311634
HTR1D	cg20678835	0.888021	0.936415	0.859039	0.952728	0.868427	0.812652	0.592669	0.750598	0.776298	0.826316	0.0498085	0.0355833	0.0445405	0.343382	0.0474651	0.079837	0.0561229	0.0476426	0.156625	0.0956675	0.730649	1	23393919	23521332	TSS200				TRUE		cg20678835	HTR1D	cg20678835	1.85e-06	0.000325702
TACSTD2	cg19813884	0.562092	0.719333	0.35556	0.222782	0.275462	0.547328	0.666847	0.574219	0.541348	0.496108	0.0661504	0.0824979	0.0537781	0.0594218	0.0802564	0.09704	0.0592367	0.0560988	0.0380596	0.0658378	0.43027	1	58815958	59043370	TSS1500	chr1:59042013-59043295	S_Shore		TRUE		cg19813884	TACSTD2	cg19813884	1.85e-06	0.000325884
RCAN3	cg16731157	0.506814	0.495908	0.408247	0.560731	0.377607	0.299673	0.586005	0.471394	0.446145	0.461392	0.118013	0.121755	0.055137	0.134421	0.0877514	0.0993405	0.291561	0.147045	0.0690183	0.124894	0.336498	1	24702641	24830054	5'UTR	chr1:24828865-24829878	S_Shore		NA		cg16731157	RCAN3	cg16731157	1.89e-06	0.000329015
ARHGEF10L	cg06959664	0.902118	0.871546	0.887693	0.906803	0.912489	0.791969	0.8488	0.861694	0.907161	0.876697	0.721399	0.565141	0.423245	0.661032	0.460315	0.411927	0.460967	0.646207	0.715308	0.562838	0.313859	1	17888235	18015648	Body;Body				NA	Unclassified_Cell_type_specific	cg06959664	ARHGEF10L	cg06959664	1.91e-06	0.000329969
C1orf21	cg22039357	0.890018	0.921107	0.894593	0.923472	0.842242	0.906829	0.895271	0.912284	0.672023	0.873093	0.541314	0.196538	0.118402	0.127881	0.170065	0.284498	0.68701	0.511767	0.0800889	0.301951	0.571142	1	182655298	184388675	5'UTR				TRUE		cg22039357	C1orf21	cg22039357	1.93e-06	0.000331531
HLX	cg07179669	0.73884	0.373307	0.6899	0.167005	0.432088	0.408195	0.49705	0.481582	0.548695	0.481851	0.0525727	0.0386071	0.0414452	0.0333339	0.035908	0.0421642	0.0267408	0.0390325	0.0235716	0.0370418	0.44481	1	219121330	221054707	Body	chr1:221054554-221054888	Island	CDMR	NA		cg07179669	HLX	cg07179669	1.94e-06	0.000331938
TROVE2	cg09161330	0.890103	0.905327	0.846811	0.925482	0.88903	0.848888	0.766516	0.882356	0.861893	0.86849	0.759874	0.73968	0.23447	0.352347	0.702277	0.19381	0.162084	0.393009	0.40118	0.437637	0.430853	1	191307018	193040395	Body;Body;5'UTR				NA		cg09161330	TROVE2	cg09161330	1.97e-06	0.00033457
MIR199A2	cg25214966	0.929651	0.941476	0.945743	0.0991935	0.930808	0.861909	0.818705	0.813501	0.916311	0.806366	0.0455659	0.0506999	0.0594968	0.0516089	0.0684722	0.0489587	0.050474	0.0541542	0.0564988	0.0539922	0.752374	1	170380379	172113756	Body;Body;Body				NA		cg25214966	MIR199A2	cg25214966	2.02e-06	0.000340761
KCNK1	cg02581587	0.819652	0.720388	0.854965	0.457306	0.869337	0.779225	0.801727	0.78864	0.851242	0.771387	0.291491	0.10967	0.267182	0.478219	0.269515	0.238623	0.18947	0.245059	0.125016	0.246027	0.52536	1	231831973	233765350	Body				NA		cg02581587	KCNK1	cg02581587	2.09e-06	0.000346213
C1orf86	cg01894875	0.434193	0.212765	0.410242	0.128552	0.220976	0.413064	0.176791	0.204936	0.395442	0.288551	0.130362	0.0823394	0.198029	0.0633483	0.133311	0.105351	0.106203	0.0891096	0.0803845	0.109826	0.178725	1	2111381	2121521	Body;Body;Body	chr1:2121017-2121818	Island		NA	Promoter_Associated	cg01894875	C1orf86	cg01894875	2.1e-06	0.000346251
C1orf116	cg14967804	0.75918	0.894033	0.765306	0.903168	0.487505	0.819467	0.532893	0.705672	0.839297	0.745169	0.0991841	0.105766	0.286298	0.204222	0.151121	0.158967	0.111812	0.100583	0.592568	0.201169	0.544	1	205264857	207198234	5'UTR;Body				TRUE		cg14967804	C1orf116	cg14967804	2.1e-06	0.000346716
RPS6KA1	cg13092108	0.828447	0.7526	0.734388	0.518181	0.821307	0.753709	0.836525	0.74978	0.722794	0.746415	0.493172	0.478479	0.407153	0.409082	0.585263	0.496636	0.681793	0.526302	0.529908	0.511976	0.234438	1	26729871	26857284	Body	chr1:26856191-26856684	S_Shore		TRUE	Promoter_Associated	cg13092108	RPS6KA1	cg13092108	2.14e-06	0.000350078
OPN3	cg08634082	0.774572	0.935332	0.893937	0.6937	0.915129	0.919476	0.721018	0.939757	0.917213	0.856682	0.645682	0.26369	0.603124	0.156422	0.0993942	0.183467	0.26071	0.196964	0.636512	0.338441	0.518241	1	239868323	241801700	Body	chr1:241802960-241803649	N_Shore	RDMR	NA		cg08634082	OPN3	cg08634082	2.16e-06	0.000351893
HLX	cg22041228	0.855895	0.455464	0.853561	0.233005	0.444032	0.638223	0.516505	0.899084	0.707707	0.622608	0.0716361	0.0376694	0.0517457	0.0489657	0.041817	0.0384436	0.0436966	0.0475253	0.0531307	0.0482922	0.574316	1	219120896	221054273	Body	chr1:221054554-221054888	N_Shore	CDMR	NA		cg22041228	HLX	cg22041228	2.2e-06	0.000355791
LPHN2	cg25974355	0.644773	0.461197	0.625118	0.241446	0.585742	0.494063	0.426565	0.615098	0.497152	0.510128	0.164329	0.190927	0.22427	0.185357	0.177654	0.204413	0.17464	0.206103	0.221764	0.194384	0.315744	1	82038240	82265652	TSS1500	chr1:82265998-82269048	N_Shore		NA		cg25974355	LPHN2	cg25974355	2.24e-06	0.00035992
CACHD1	cg21912203	0.917884	0.92149	0.937686	0.92102	0.909986	0.870763	0.871068	0.897054	0.872155	0.902123	0.181041	0.150512	0.141778	0.189183	0.08895	0.269131	0.148703	0.364898	0.159755	0.188217	0.713906	1	64775891	65003303	Body				TRUE		cg21912203	CACHD1	cg21912203	2.27e-06	0.000362566
HCRTR1	cg01639898	0.470603	0.838509	0.448624	0.434194	0.591186	0.588661	0.625168	0.442618	0.503793	0.549262	0.158563	0.48966	0.0904823	0.0840533	0.0826018	0.0646471	0.123447	0.10042	0.154702	0.149842	0.39942	1	31855599	32083012	TSS1500	chr1:32083149-32084069	N_Shore		TRUE		cg01639898	HCRTR1	cg01639898	2.31e-06	0.000365818
SDCCAG8	cg07132686	0.906102	0.921149	0.888183	0.903948	0.866671	0.877021	0.833398	0.859241	0.808238	0.873772	0.385916	0.161934	0.143462	0.254924	0.140359	0.170992	0.847592	0.580823	0.287508	0.33039	0.543382	1	241670090	243603467	Body				TRUE		cg07132686	SDCCAG8	cg07132686	2.34e-06	0.000368371
NHLH2	cg10230848	0.571981	0.680823	0.772311	0.624805	0.727159	0.719629	0.567515	0.767669	0.555832	0.665303	0.396893	0.263559	0.230347	0.429489	0.238068	0.353115	0.381778	0.300854	0.19406	0.309796	0.355507	1	116186528	116385005	TSS1500	chr1:116380359-116382364	S_Shelf		NA		cg10230848	NHLH2	cg10230848	2.49e-06	0.000381663
DNAJC6	cg04567445	0.229724	0.536375	0.310874	0.175679	0.295389	0.218178	0.428986	0.295339	0.150687	0.29347	0.0705295	0.0619469	0.0786107	0.0609916	0.10938	0.0541218	0.0762693	0.0557428	0.0632125	0.0700894	0.223381	1	65502997	65730409	TSS200	chr1:65731411-65731849	N_Shore		NA		cg04567445	DNAJC6	cg04567445	2.63e-06	0.00039246
SLC44A3	cg11582189	0.711442	0.824614	0.632214	0.508928	0.532687	0.683184	0.619768	0.551816	0.629851	0.632723	0.221795	0.203174	0.0727312	0.195063	0.134074	0.299722	0.243512	0.211688	0.475417	0.228575	0.404148	1	95085788	95313200	Body;Body				TRUE		cg11582189	SLC44A3	cg11582189	2.65e-06	0.000394425
LPPR5	cg07392838	0.949753	0.955447	0.941255	0.945564	0.944519	0.927879	0.947039	0.92505	0.938267	0.941642	0.362898	0.494974	0.218581	0.54892	0.341845	0.0915297	0.615425	0.666635	0.366907	0.411968	0.529673	1	99155813	99383225	Body;Body				NA		cg07392838	LPPR5	cg07392838	2.75e-06	0.00040263
LMO4	cg15818925	0.806326	0.84657	0.624348	0.879053	0.578024	0.641613	0.891031	0.779254	0.754996	0.755691	0.162349	0.130488	0.246759	0.331632	0.405411	0.129744	0.143858	0.217309	0.150094	0.213071	0.542619	1	87584790	87812202	3'UTR				NA		cg15818925	LMO4	cg15818925	2.78e-06	0.00040508
PRDM16	cg24298696	0.874593	0.832907	0.897297	0.875617	0.887421	0.841068	0.717446	0.73224	0.783768	0.826929	0.630545	0.560169	0.595466	0.517878	0.597746	0.413214	0.679595	0.421929	0.599208	0.557306	0.269623	1	3200284	3210424	Body;Body				NA		cg24298696	PRDM16	cg24298696	2.78e-06	0.00040519
VCAM1	cg25763716	0.773044	0.879045	0.773467	0.672441	0.822642	0.87009	0.678589	0.779025	0.827271	0.786179	0.188032	0.0842965	0.168076	0.231301	0.110576	0.138776	0.287384	0.116329	0.243282	0.174228	0.611951	1	100956892	101184304	TSS1500;TSS1500				NA		cg25763716	VCAM1	cg25763716	2.82e-06	0.000408143
PEX10	cg24850219	0.654871	0.808227	0.779943	0.413673	0.709974	0.780217	0.891313	0.819161	0.799081	0.739607	0.364126	0.415517	0.24504	0.287725	0.23419	0.076846	0.432759	0.106202	0.148843	0.256805	0.482801	1	2327423	2337563	Body;Body	chr1:2339876-2340246	N_Shelf		NA		cg24850219	PEX10	cg24850219	2.89e-06	0.000412135
ARHGEF10L	cg26218809	0.930238	0.906655	0.900597	0.886107	0.905009	0.832064	0.88372	0.879826	0.885966	0.89002	0.678788	0.305297	0.51644	0.727763	0.573217	0.695845	0.528025	0.63302	0.74248	0.600097	0.289923	1	17823206	17950619	Body;Body	chr1:17949452-17949670	S_Shore		TRUE	Unclassified_Cell_type_specific	cg26218809	ARHGEF10L	cg26218809	2.94e-06	0.000414902
DNM3	cg24002149	0.947158	0.947572	0.928146	0.0927194	0.92482	0.886979	0.949741	0.941262	0.938255	0.839628	0.0676008	0.0406259	0.0324064	0.0400425	0.0402551	0.0421429	0.0496387	0.0441402	0.0331159	0.0433298	0.796298	1	170380543	172113920	Body;TSS200;Body				NA		cg24002149	DNM3	cg24002149	2.98e-06	0.000417225
ADIPOR1	cg17218466	0.509552	0.763061	0.542512	0.694781	0.525214	0.73288	0.695292	0.774885	0.381434	0.624401	0.176708	0.144023	0.356658	0.180868	0.145212	0.433005	0.146198	0.19525	0.244212	0.224681	0.39972	1	201195187	202928564	TSS1500;TSS1500	chr1:202926879-202927476	S_Shore		NA		cg17218466	ADIPOR1	cg17218466	3.08e-06	0.00042399
KCNT2	cg24040450	0.924998	0.91408	0.858111	0.913736	0.831566	0.894923	0.736216	0.894435	0.802789	0.863428	0.325392	0.211567	0.260969	0.104277	0.118746	0.0872536	0.223926	0.168799	0.250812	0.194638	0.66879	1	194845486	196578863	TSS1500	chr1:196577708-196578011	S_Shore		NA		cg24040450	KCNT2	cg24040450	3.13e-06	0.000427879
C1orf175	cg10210690	0.212771	0.247146	0.339552	0.362192	0.267322	0.174342	0.0931398	0.201278	0.284498	0.242471	0.0711883	0.0823164	0.0570425	0.0832954	0.0568412	0.0609186	0.0771301	0.0848738	0.0428746	0.0684979	0.173973	1	54910647	55138059	Body;Body				NA	Unclassified	cg10210690	C1orf175	cg10210690	3.17e-06	0.00043105
C1orf21	cg24162801	0.951816	0.937268	0.94056	0.944764	0.897647	0.904615	0.94666	0.817391	0.903183	0.915989	0.584273	0.309549	0.424867	0.486662	0.0765051	0.460086	0.572284	0.609181	0.626267	0.461075	0.454914	1	182770907	184504284	Body				TRUE		cg24162801	C1orf21	cg24162801	3.27e-06	0.000436593
CCDC28B	cg01235983	0.233874	0.354764	0.206291	0.294262	0.216096	0.283069	0.139079	0.209206	0.261595	0.244248	0.0518484	0.0680693	0.0522841	0.168328	0.0639647	0.0385236	0.0471621	0.0474669	0.0454816	0.0647921	0.179456	1	32441737	32669150	Body	chr1:32670569-32671885	N_Shore		NA		cg01235983	CCDC28B	cg01235983	3.28e-06	0.00043701
FUCA1	cg20317437	0.709272	0.706253	0.840758	0.598785	0.800436	0.747192	0.593574	0.824164	0.808058	0.736499	0.0742426	0.101126	0.154734	0.435847	0.47145	0.340907	0.190695	0.414892	0.117692	0.255732	0.480768	1	24044707	24172120	3'UTR				NA		cg20317437	FUCA1	cg20317437	3.29e-06	0.000437969
CAPZB	cg15826519	0.862434	0.828933	0.790796	0.911109	0.832746	0.815087	0.704228	0.796155	0.843786	0.820586	0.559808	0.46216	0.514495	0.668751	0.591822	0.4643	0.571709	0.320994	0.286086	0.493347	0.327239	1	19681162	19808575	Body	chr1:19811703-19812644	N_Shelf		TRUE		cg15826519	CAPZB	cg15826519	3.34e-06	0.000441427
HTR1D	cg08872493	0.587545	0.870744	0.642533	0.240633	0.488952	0.620607	0.189186	0.783546	0.406409	0.536684	0.0490032	0.0533756	0.11027	0.0827012	0.0375396	0.0519687	0.0708599	0.05302	0.0772037	0.0651046	0.471579	1	23394004	23521417	TSS200				TRUE		cg08872493	HTR1D	cg08872493	3.39e-06	0.000443975
KCNC4	cg01522553	0.87058	0.9165	0.912308	0.880924	0.897262	0.887458	0.885635	0.910899	0.859057	0.89118	0.735699	0.583444	0.629988	0.630923	0.648666	0.574805	0.502727	0.613341	0.711162	0.625639	0.265541	1	110577077	110775554	Body;3'UTR				NA		cg01522553	KCNC4	cg01522553	3.41e-06	0.000445518
CGN	cg25198049	0.694925	0.689989	0.536853	0.831304	0.736213	0.602851	0.64383	0.709697	0.628805	0.674941	0.0754987	0.149627	0.2351	0.14479	0.0320845	0.146543	0.301682	0.282232	0.270099	0.181962	0.492979	1	149776347	151509723	Body	chr1:151512661-151513199	N_Shelf		NA		cg25198049	CGN	cg25198049	3.42e-06	0.000445978
LMO4	cg09871637	0.323878	0.239474	0.263377	0.106106	0.407147	0.416779	0.728218	0.568224	0.408718	0.384658	0.109107	0.0762739	0.0609788	0.0780002	0.0524544	0.0712725	0.0824943	0.113606	0.0618975	0.0784538	0.306204	1	87573099	87800511	Body	chr1:87800835-87801252	N_Shore		NA	Promoter_Associated	cg09871637	LMO4	cg09871637	3.44e-06	0.000447348
DNM3	cg21450888	0.943406	0.910503	0.901947	0.0943671	0.876033	0.930666	0.941442	0.903688	0.789945	0.810222	0.106607	0.0695212	0.0719274	0.0605137	0.0681811	0.107417	0.0916418	0.0705015	0.0584543	0.0783071	0.731915	1	170380670	172114047	Body;Body;TSS1500				NA		cg21450888	DNM3	cg21450888	3.46e-06	0.000448469
FGGY	cg00996847	0.644877	0.651879	0.574593	0.629398	0.553922	0.643092	0.898097	0.659315	0.506764	0.640215	0.291812	0.0655835	0.0566775	0.0511642	0.115982	0.178576	0.743158	0.079035	0.0860627	0.185339	0.454876	1	59675116	59902528	Body;Body				TRUE		cg00996847	FGGY	cg00996847	3.48e-06	0.000449305
CDK11A	cg11572942	0.67283	0.60841	0.809092	0.930124	0.655516	0.812319	0.545003	0.718795	0.848113	0.733356	0.202581	0.07287	0.151458	0.0697323	0.480494	0.144296	0.0748196	0.155645	0.167216	0.16879	0.564566	1	1646452	1656592	TSS1500;TSS1500;TSS1500;TSS1500;TSS1500;TSS1500;TSS1500;TSS1500	chr1:1655395-1656231	S_Shore		NA	Promoter_Associated	cg11572942	CDK11A	cg11572942	3.48e-06	0.000449794
CACHD1	cg01521258	0.524233	0.672406	0.411506	0.580093	0.586809	0.490871	0.343352	0.52571	0.400395	0.503931	0.0332525	0.0656491	0.0474558	0.0554238	0.0583613	0.119885	0.0502124	0.130735	0.0511561	0.0680145	0.435916	1	64710116	64937528	Body	chr1:64935554-64936614	S_Shore		NA		cg01521258	CACHD1	cg01521258	3.5e-06	0.000451035
NMNAT2	cg13843938	0.91039	0.923851	0.908792	0.892306	0.902925	0.920713	0.881049	0.893302	0.907895	0.90458	0.62416	0.139906	0.109205	0.543356	0.088931	0.202963	0.615668	0.142032	0.550883	0.335234	0.569346	1	181507869	183241246	Body;Body				TRUE		cg13843938	NMNAT2	cg13843938	3.5e-06	0.000451035
FLJ42875	cg09074856	0.917996	0.910943	0.659031	0.0487616	0.929937	0.893453	0.875763	0.89682	0.850351	0.775895	0.0704686	0.052929	0.0431806	0.0622127	0.0745064	0.0665796	0.0655524	0.0622832	0.0382517	0.0595516	0.716344	1	2969677	2979817	Body	chr1:2979275-2980758	Island	DMR	NA		cg09074856	FLJ42875	cg09074856	3.53e-06	0.000452062
FLJ42875	cg09074856	0.917996	0.910943	0.659031	0.0487616	0.929937	0.893453	0.875763	0.89682	0.850351	0.775895	0.0704686	0.052929	0.0431806	0.0622127	0.0745064	0.0665796	0.0655524	0.0622832	0.0382517	0.0595516	0.716344	1	2969677	2979817	Body	chr1:2979275-2980758	Island	DMR	NA		cg09074856.1	FLJ42875	cg09074856	3.53e-06	0.000452062
KIRREL	cg07356534	0.534167	0.456997	0.313479	0.0790872	0.379904	0.481816	0.418964	0.242867	0.462055	0.374371	0.105169	0.0872751	0.0740115	0.0715051	0.07385	0.0644301	0.0899725	0.0760576	0.0605088	0.0780866	0.296284	1	156274679	158008055	Body				TRUE		cg07356534	KIRREL	cg07356534	3.62e-06	0.000457877
RD3	cg00658007	0.428557	0.343736	0.462819	0.434266	0.364869	0.344657	0.136235	0.491887	0.48583	0.388095	0.0716141	0.0850526	0.354633	0.0994962	0.0575181	0.0594502	0.0771916	0.181048	0.0672136	0.117024	0.271071	1	209732752	211666129	1stExon;5'UTR;1stExon;5'UTR				NA		cg00658007	RD3	cg00658007	3.66e-06	0.000460611
CDC14A	cg07813265	0.938721	0.93524	0.901907	0.939947	0.940983	0.93053	0.913139	0.933659	0.925336	0.928829	0.16807	0.162619	0.36866	0.462458	0.0775629	0.532657	0.0912064	0.158455	0.538018	0.284412	0.644417	1	100593116	100820528	Body;Body;Body	chr1:100817709-100818899	S_Shore		NA	Unclassified_Cell_type_specific	cg07813265	CDC14A	cg07813265	3.67e-06	0.00046125
NBPF10	cg19940729	0.941795	0.940649	0.930081	0.944661	0.936046	0.95069	0.958424	0.938415	0.94673	0.943055	0.524704	0.679091	0.787111	0.858273	0.815919	0.719325	0.733483	0.812006	0.670193	0.733345	0.20971	1	144013305	145301948	Body				NA		cg19940729	NBPF10	cg19940729	3.7e-06	0.00046204
NBPF10	cg19940729	0.941795	0.940649	0.930081	0.944661	0.936046	0.95069	0.958424	0.938415	0.94673	0.943055	0.524704	0.679091	0.787111	0.858273	0.815919	0.719325	0.733483	0.812006	0.670193	0.733345	0.20971	1	144013305	145301948	Body				NA		cg19940729.1	NBPF10	cg19940729	3.7e-06	0.00046204
PRDM16	cg10519004	0.848728	0.800121	0.8914	0.553057	0.870994	0.841164	0.487314	0.875016	0.762913	0.770079	0.218205	0.0841076	0.370548	0.288215	0.0762313	0.135975	0.0456573	0.449877	0.311552	0.220041	0.550038	1	3304303	3314443	Body;Body	chr1:3310102-3311035	S_Shelf		NA	Unclassified_Cell_type_specific	cg10519004	PRDM16	cg10519004	3.73e-06	0.00046458
C1orf124	cg06796096	0.256938	0.581884	0.447178	0.666149	0.147574	0.497334	0.294895	0.192274	0.556714	0.404549	0.0767452	0.0632521	0.0623949	0.0632502	0.058684	0.0885101	0.0743417	0.0708305	0.0633399	0.0690387	0.33551	1	229541816	231475193	Body;Body	chr1:231473012-231474382	S_Shore		NA		cg06796096	C1orf124	cg06796096	3.78e-06	0.000468169
PHC2	cg09126995	0.287262	0.214864	0.250156	0.349871	0.350047	0.359848	0.198945	0.358831	0.342659	0.301387	0.116294	0.103427	0.115772	0.0939001	0.10016	0.142486	0.100573	0.143382	0.117813	0.114867	0.18652	1	33586593	33814006	5'UTR;Body	chr1:33814783-33815770	N_Shore	RDMR	NA		cg09126995	PHC2	cg09126995	3.79e-06	0.000468169
RERE	cg05045335	0.848661	0.897014	0.839516	0.921195	0.856621	0.796377	0.582389	0.883992	0.80248	0.825361	0.323567	0.0974976	0.435651	0.543364	0.0669911	0.0738963	0.125615	0.170406	0.256559	0.232616	0.592744	1	8380004	8457417	5'UTR;Body;Body				TRUE		cg05045335	RERE	cg05045335	3.79e-06	0.000468169
ATP1A2	cg05808709	0.684904	0.866297	0.717181	0.860487	0.696072	0.836591	0.746708	0.788531	0.693381	0.765572	0.143139	0.21164	0.39657	0.26481	0.190143	0.536403	0.396951	0.472453	0.533162	0.349475	0.416098	1	158361578	160094954	Body				TRUE	Unclassified_Cell_type_specific	cg05808709	ATP1A2	cg05808709	3.82e-06	0.000469439
MYOG	cg15470344	0.82138	0.840285	0.85809	0.903399	0.837027	0.820306	0.664905	0.894769	0.739804	0.819996	0.255702	0.671509	0.199902	0.672376	0.0655169	0.333925	0.14613	0.582756	0.20625	0.34823	0.471766	1	201323127	203056504	TSS1500				NA		cg15470344	MYOG	cg15470344	3.82e-06	0.000469439
HIVEP3	cg26038582	0.739403	0.971193	0.715891	0.139111	0.75505	0.881907	0.787828	0.753892	0.883653	0.736436	0.151311	0.51874	0.0706297	0.0575216	0.142852	0.558883	0.0513539	0.0450189	0.635934	0.248027	0.488409	1	42156977	42384390	1stExon;1stExon;5'UTR;5'UTR	chr1:42383640-42384003	S_Shore		TRUE	Unclassified_Cell_type_specific	cg26038582	HIVEP3	cg26038582	3.84e-06	0.00046947
HLX	cg09255910	0.894151	0.926321	0.926628	0.934818	0.929402	0.896397	0.918149	0.950329	0.876186	0.916931	0.293697	0.0981063	0.448061	0.292984	0.223276	0.310155	0.383275	0.747502	0.253224	0.33892	0.578011	1	219122413	221055790	Body	chr1:221055492-221055800	Island	RDMR	NA	Unclassified_Cell_type_specific	cg09255910	HLX	cg09255910	3.84e-06	0.00046947
RAP1GAP	cg01723876	0.337569	0.535343	0.428879	0.163546	0.369615	0.489382	0.234586	0.6379	0.623757	0.424509	0.0686009	0.0874038	0.091918	0.203883	0.098641	0.0745932	0.0846857	0.11563	0.157652	0.109223	0.315285	1	21851443	21978856	5'UTR;TSS1500;5'UTR	chr1:21978101-21978764	S_Shore	DMR	NA	Unclassified_Cell_type_specific	cg01723876	RAP1GAP	cg01723876	3.84e-06	0.00046947
HLX	cg21878149	0.916269	0.778168	0.908712	0.465105	0.673454	0.80135	0.933994	0.877627	0.917693	0.808041	0.103144	0.0620356	0.103468	0.199843	0.159699	0.126031	0.20242	0.0805668	0.0901616	0.125263	0.682778	1	219118646	221052023	TSS1500	chr1:221051966-221053673	Island	RDMR	NA		cg21878149	HLX	cg21878149	3.87e-06	0.000470508
ALPL	cg03213775	0.768866	0.578313	0.60706	0.563986	0.535703	0.469528	0.526327	0.621025	0.496657	0.574163	0.0677424	0.0557639	0.114991	0.459189	0.0739323	0.0483101	0.0484808	0.0757764	0.151466	0.121739	0.452424	1	21739078	21866491	5'UTR				TRUE	Unclassified_Cell_type_specific	cg03213775	ALPL	cg03213775	3.92e-06	0.000474458
ZC3H12A	cg19872095	0.625622	0.853237	0.657894	0.547479	0.663836	0.717173	0.833448	0.665025	0.545737	0.678828	0.130879	0.0712392	0.089422	0.079356	0.108921	0.0909682	0.0925577	0.532623	0.0744563	0.141158	0.53767	1	37713850	37941263	Body	chr1:37939723-37940650	S_Shore		TRUE		cg19872095	ZC3H12A	cg19872095	3.94e-06	0.000475835
OR2T33	cg06400301	0.409485	0.354546	0.435036	0.539418	0.510722	0.415486	0.132211	0.356164	0.381912	0.392775	0.0921101	0.0919372	0.159597	0.114487	0.15131	0.108823	0.116956	0.228324	0.083867	0.12749	0.265285	1	246505192	248438569	TSS1500				NA		cg06400301	OR2T33	cg06400301	3.97e-06	0.000479032
DSTYK	cg15542880	0.819428	0.900072	0.867046	0.819083	0.872428	0.903517	0.923493	0.870545	0.846445	0.869117	0.529899	0.519329	0.580399	0.415989	0.173668	0.910712	0.57983	0.366926	0.579594	0.517372	0.351746	1	203381257	205114634	3'UTR;3'UTR				TRUE		cg15542880	DSTYK	cg15542880	4e-06	0.000479463
HEYL	cg04977528	0.80083	0.756607	0.796868	0.240214	0.804751	0.720673	0.411206	0.799044	0.686293	0.668498	0.0855623	0.141324	0.594016	0.208941	0.0757048	0.125265	0.0647299	0.436998	0.290987	0.224836	0.443662	1	39863936	40091349	3'UTR				TRUE		cg04977528	HEYL	cg04977528	4.03e-06	0.000482045
ARHGEF10L	cg23034802	0.917536	0.894365	0.892041	0.909767	0.883597	0.840151	0.862133	0.90156	0.854664	0.883979	0.680835	0.730245	0.637129	0.690037	0.46141	0.419322	0.536378	0.684718	0.725415	0.618388	0.265592	1	17821799	17949212	Body;Body	chr1:17949452-17949670	N_Shore		NA		cg23034802	ARHGEF10L	cg23034802	4.21e-06	0.000494922
TRNAU1AP	cg26105310	0.955855	0.958288	0.956429	0.942521	0.952217	0.94263	0.946189	0.954774	0.932345	0.949028	0.783464	0.31527	0.70527	0.465885	0.446089	0.552802	0.842023	0.635172	0.462278	0.578695	0.370333	1	28750742	28878155	TSS1500;TSS1500	chr1:28879402-28879704	N_Shore		NA		cg26105310	TRNAU1AP	cg26105310	4.23e-06	0.000495984
PDE4DIP	cg06851240	0.907396	0.904667	0.911304	0.906051	0.901163	0.876754	0.886871	0.895048	0.815941	0.889466	0.394117	0.404685	0.385749	0.697399	0.283218	0.337603	0.372297	0.464981	0.475145	0.42391	0.465556	1	143752243	145040886	Body	chr1:145039740-145040180	S_Shore	RDMR	NA		cg06851240	PDE4DIP	cg06851240	4.29e-06	0.000499739
PDE4DIP	cg06851240	0.907396	0.904667	0.911304	0.906051	0.901163	0.876754	0.886871	0.895048	0.815941	0.889466	0.394117	0.404685	0.385749	0.697399	0.283218	0.337603	0.372297	0.464981	0.475145	0.42391	0.465556	1	143752243	145040886	Body	chr1:145039740-145040180	S_Shore	RDMR	NA		cg06851240.1	PDE4DIP	cg06851240	4.29e-06	0.000499739
FMN2	cg07418387	0.315972	0.576569	0.641928	0.382652	0.566225	0.652447	0.4657	0.206241	0.576098	0.487093	0.112978	0.0606904	0.122562	0.127986	0.0711147	0.102933	0.0782417	0.0890057	0.0533007	0.0909792	0.396113	1	238442087	240375464	Body	chr1:240370859-240371526	S_Shelf		TRUE		cg07418387	FMN2	cg07418387	4.35e-06	0.000503172
C1orf91	cg15726025	0.767202	0.798492	0.678353	0.691859	0.820997	0.699659	0.762412	0.745922	0.676971	0.737985	0.506745	0.146388	0.382723	0.437739	0.442629	0.445078	0.353675	0.207122	0.249173	0.352364	0.385622	1	32454582	32681995	3'UTR				NA	Unclassified	cg15726025	C1orf91	cg15726025	4.38e-06	0.00050568
CCNL2	cg24837149	0.449071	0.259631	0.236995	0.476141	0.100751	0.523697	0.353181	0.146679	0.272643	0.313199	0.106585	0.0850522	0.126812	0.130096	0.104744	0.133257	0.0861161	0.0649313	0.101826	0.10438	0.208819	1	1323641	1333778	Body;Body;Body;TSS1500;Body	chr1:1334071-1335602	N_Shore		NA		cg24837149	CCNL2	cg24837149	4.43e-06	0.000508401
CCNL2	cg24837149	0.449071	0.259631	0.236995	0.476141	0.100751	0.523697	0.353181	0.146679	0.272643	0.313199	0.106585	0.0850522	0.126812	0.130096	0.104744	0.133257	0.0861161	0.0649313	0.101826	0.10438	0.208819	1	1323641	1333778	Body;Body;Body;TSS1500;Body	chr1:1334071-1335602	N_Shore		NA		cg24837149.1	CCNL2	cg24837149	4.43e-06	0.000508401
FLJ42875	cg07523753	0.479256	0.47699	0.395448	0.0492665	0.401058	0.455133	0.687571	0.524982	0.605335	0.452782	0.07815	0.0390873	0.0490747	0.0456041	0.04983	0.0498809	0.0581165	0.0648362	0.0535015	0.0542312	0.398551	1	2969442	2979582	Body	chr1:2979275-2980758	Island		NA		cg07523753	FLJ42875	cg07523753	4.44e-06	0.000509132
FLJ42875	cg07523753	0.479256	0.47699	0.395448	0.0492665	0.401058	0.455133	0.687571	0.524982	0.605335	0.452782	0.07815	0.0390873	0.0490747	0.0456041	0.04983	0.0498809	0.0581165	0.0648362	0.0535015	0.0542312	0.398551	1	2969442	2979582	Body	chr1:2979275-2980758	Island		NA		cg07523753.1	FLJ42875	cg07523753	4.44e-06	0.000509132
SELP	cg01459453	0.417653	0.642085	0.820003	0.178352	0.753168	0.613078	0.921189	0.646795	0.694963	0.631921	0.153485	0.0533308	0.0630843	0.0395387	0.0514722	0.0440051	0.0408437	0.0454484	0.0365448	0.0586392	0.573282	1	167865836	169599212	Body				NA		cg01459453	SELP	cg01459453	4.46e-06	0.000510252
PTAFR	cg24492886	0.609987	0.423173	0.446053	0.609518	0.514964	0.652469	0.31684	0.513357	0.428447	0.501645	0.0949377	0.136826	0.102112	0.106838	0.132496	0.115924	0.138466	0.118172	0.391039	0.148535	0.353111	1	28347098	28474511	3'UTR;3'UTR;3'UTR;3'UTR				TRUE		cg24492886	PTAFR	cg24492886	4.49e-06	0.000511724
LPPR5	cg22228748	0.967562	0.956447	0.955715	0.957514	0.951534	0.945888	0.964635	0.952683	0.908164	0.951127	0.596888	0.630036	0.278431	0.541121	0.0963188	0.149177	0.0911746	0.587777	0.482073	0.383666	0.567461	1	99158388	99385800	Body;Body				TRUE		cg22228748	LPPR5	cg22228748	4.58e-06	0.000516171
HLX	cg23616139	0.932502	0.66141	0.903513	0.297552	0.764567	0.792374	0.921678	0.866156	0.915957	0.783968	0.0768919	0.0575309	0.0527058	0.0558855	0.165736	0.0665025	0.063904	0.0360173	0.066001	0.0712417	0.712726	1	219118530	221051907	TSS1500	chr1:221051966-221053673	N_Shore	RDMR	NA		cg23616139	HLX	cg23616139	4.61e-06	0.000518176
FCRL3	cg25259754	0.172612	0.185935	0.282382	0.233143	0.261282	0.22534	0.102241	0.177437	0.0875816	0.191995	0.0512803	0.0503238	0.092613	0.112027	0.159826	0.0730992	0.0555707	0.0421551	0.0484516	0.0761497	0.115845	1	155936844	157670220	Body				NA		cg25259754	FCRL3	cg25259754	4.71e-06	0.00052337
SLAMF1	cg01710351	0.796322	0.866835	0.850156	0.871199	0.821909	0.780128	0.829745	0.831888	0.821014	0.829911	0.570893	0.0708052	0.301925	0.10156	0.0646474	0.0794815	0.0990105	0.222727	0.0680895	0.17546	0.654451	1	158883716	160617092	TSS200				NA	Promoter_Associated	cg01710351	SLAMF1	cg01710351	4.74e-06	0.000524266
KCNK1	cg24809845	0.865861	0.723415	0.856972	0.782621	0.815813	0.808598	0.543894	0.833244	0.724692	0.77279	0.380932	0.303093	0.402975	0.476899	0.337655	0.345894	0.177211	0.467167	0.289548	0.353486	0.419304	1	231831822	233765199	Body				NA		cg24809845	KCNK1	cg24809845	4.82e-06	0.000529223
GJC2	cg22681074	0.515042	0.84251	0.696647	0.275213	0.758347	0.744726	0.591984	0.776707	0.659703	0.651209	0.198361	0.397148	0.174441	0.130373	0.0735443	0.276121	0.111854	0.181016	0.125203	0.18534	0.465869	1	226411947	228345324	5'UTR	chr1:228345377-228346700	N_Shore		NA	Unclassified_Cell_type_specific	cg22681074	GJC2	cg22681074	4.87e-06	0.000532302
CFH	cg18436810	0.951573	0.92971	0.945397	0.926177	0.91545	0.902583	0.924488	0.909888	0.939806	0.92723	0.493912	0.321937	0.151619	0.193896	0.688968	0.357341	0.138402	0.414433	0.351094	0.345733	0.581497	1	194886355	196619732	TSS1500;TSS1500				NA		cg18436810	CFH	cg18436810	4.87e-06	0.000532692
CAMTA1	cg16380632	0.395901	0.0691874	0.399331	0.146532	0.479023	0.351367	0.445616	0.245658	0.543423	0.341782	0.114522	0.0480152	0.0537722	0.0460187	0.094125	0.0509081	0.062642	0.0639135	0.107083	0.0712221	0.27056	1	7560103	7637516	Body				NA	Unclassified_Cell_type_specific	cg16380632	CAMTA1	cg16380632	4.87e-06	0.000532777
PEX10	cg12721952	0.899076	0.930034	0.884277	0.881099	0.891144	0.832832	0.914556	0.858761	0.817014	0.878755	0.530524	0.480031	0.601573	0.803459	0.52437	0.630032	0.421217	0.555013	0.524496	0.563413	0.315342	1	2327571	2337711	Body;Body	chr1:2339876-2340246	N_Shelf		NA		cg12721952	PEX10	cg12721952	4.87e-06	0.000532777
HLX	cg19306970	0.953907	0.930669	0.935182	0.920748	0.8887	0.927971	0.889519	0.910819	0.867539	0.913895	0.152837	0.100705	0.161459	0.108439	0.11662	0.140656	0.594628	0.209055	0.143285	0.191965	0.72193	1	219121720	221055097	Body	chr1:221055492-221055800	N_Shore	RDMR	NA		cg19306970	HLX	cg19306970	4.93e-06	0.0005362
PODN	cg01568973	0.698368	0.589157	0.736352	0.589923	0.810655	0.684567	0.86147	0.598411	0.766638	0.703949	0.387799	0.184613	0.477348	0.226887	0.499181	0.369756	0.19425	0.264844	0.172932	0.308623	0.395326	1	53301579	53528991	Body	chr1:53527572-53528974	S_Shore		NA	Unclassified_Cell_type_specific	cg01568973	PODN	cg01568973	4.99e-06	0.000540547
FMO4	cg14981176	0.851438	0.834264	0.876398	0.829668	0.82485	0.890333	0.775307	0.842045	0.865568	0.843319	0.703321	0.480284	0.583813	0.398137	0.742656	0.461831	0.335222	0.677834	0.550841	0.548215	0.295103	1	169551735	171285111	5'UTR				NA		cg14981176	FMO4	cg14981176	5.01e-06	0.000541419
MIR200A	cg13362546	0.608425	0.66917	0.703298	0.641918	0.646579	0.684866	0.72297	0.695016	0.587788	0.662226	0.558303	0.507568	0.32919	0.447365	0.284164	0.307248	0.331183	0.313116	0.240334	0.368719	0.293507	1	1092823	1102960	TSS1500;TSS1500	chr1:1098043-1100584	S_Shelf		NA		cg13362546	MIR200A	cg13362546	5.06e-06	0.000543939
SLC2A1	cg20294984	0.950057	0.951745	0.923549	0.910548	0.949076	0.934012	0.918535	0.84598	0.669504	0.894778	0.389584	0.16721	0.331116	0.135018	0.162336	0.250457	0.20489	0.147109	0.413172	0.244543	0.650235	1	43185339	43412752	Body				TRUE		cg20294984	SLC2A1	cg20294984	5.12e-06	0.000547193
GREM2	cg06361667	0.706046	0.926713	0.918458	0.69064	0.878716	0.884064	0.910634	0.657198	0.936481	0.834328	0.529097	0.633395	0.0667908	0.0721549	0.0644731	0.0553054	0.0574421	0.101902	0.191652	0.196913	0.637415	1	238729496	240662873	5'UTR				TRUE	Unclassified_Cell_type_specific	cg06361667	GREM2	cg06361667	5.14e-06	0.00054879
DARC	cg04922029	0.898541	0.924436	0.742314	0.36225	0.860993	0.878847	0.917765	0.639399	0.698607	0.769239	0.113955	0.589426	0.148563	0.0905196	0.121119	0.249553	0.598239	0.0722636	0.0960597	0.231078	0.538161	1	157441352	159174728	TSS1500;5'UTR;1stExon				NA		cg04922029	DARC	cg04922029	5.23e-06	0.000553877
SYT2	cg00982214	0.300405	0.318561	0.441563	0.553241	0.410789	0.404947	0.502006	0.460139	0.448459	0.426679	0.0990277	0.136446	0.332602	0.37095	0.15646	0.20452	0.124174	0.122055	0.111315	0.184172	0.242507	1	200880703	202614080	TSS1500;5'UTR	chr1:202611668-202613039	S_Shore		NA		cg00982214	SYT2	cg00982214	5.23e-06	0.000554186
SYT2	cg00982214	0.300405	0.318561	0.441563	0.553241	0.410789	0.404947	0.502006	0.460139	0.448459	0.426679	0.0990277	0.136446	0.332602	0.37095	0.15646	0.20452	0.124174	0.122055	0.111315	0.184172	0.242507	1	200880703	202614080	TSS1500;5'UTR	chr1:202611668-202613039	S_Shore		NA		cg00982214.1	SYT2	cg00982214	5.23e-06	0.000554186
SLAMF1	cg00149213	0.925239	0.937654	0.930463	0.584546	0.914802	0.922321	0.914569	0.954956	0.90291	0.887496	0.7088	0.0994429	0.0849462	0.275241	0.136229	0.116705	0.32271	0.166573	0.0798418	0.221165	0.66633	1	158883748	160617124	TSS200				NA	Promoter_Associated	cg00149213	SLAMF1	cg00149213	5.27e-06	0.000556399
CTNNBIP1	cg16578549	0.421341	0.449852	0.360772	0.738735	0.204665	0.515726	0.124406	0.40546	0.581037	0.422444	0.0844039	0.0555249	0.0642018	0.0792249	0.0745299	0.0691333	0.0662007	0.0732615	0.058793	0.0694749	0.352969	1	9873319	9950732	5'UTR;5'UTR				TRUE	Unclassified_Cell_type_specific	cg16578549	CTNNBIP1	cg16578549	5.31e-06	0.000559903
CHD5	cg15672498	0.460464	0.228117	0.459173	0.506498	0.489527	0.452071	0.266923	0.388659	0.286825	0.39314	0.107473	0.0576283	0.400251	0.186347	0.0875131	0.0994624	0.168633	0.122909	0.160812	0.154559	0.238581	1	6140703	6218116	Body				NA	Unclassified_Cell_type_specific	cg15672498	CHD5	cg15672498	5.37e-06	0.000563954
KCNQ4	cg11168433	0.524507	0.501863	0.388276	0.141483	0.386638	0.392903	0.608015	0.226594	0.340554	0.390093	0.111279	0.357318	0.0631607	0.111952	0.0829873	0.0740417	0.0568333	0.0813802	0.0905962	0.114394	0.275698	1	41056566	41283979	Body;Body	chr1:41283840-41284591	Island		TRUE	Promoter_Associated	cg11168433	KCNQ4	cg11168433	5.42e-06	0.000566937
TACSTD2	cg10347335	0.243458	0.408024	0.169797	0.526443	0.169152	0.399134	0.193808	0.288278	0.443634	0.315748	0.0440439	0.0767562	0.0866908	0.426979	0.0674952	0.0437375	0.0593752	0.0442479	0.0624481	0.101308	0.214439	1	58815559	59042971	5'UTR;1stExon	chr1:59042013-59043295	Island		TRUE		cg10347335	TACSTD2	cg10347335	5.45e-06	0.000568167
EXOC8	cg09862914	0.845728	0.936891	0.719948	0.933136	0.702857	0.903243	0.817852	0.830992	0.725302	0.823994	0.865138	0.161052	0.0439097	0.37461	0.0662232	0.0701177	0.0570897	0.0712566	0.0633776	0.196975	0.627019	1	229538775	231472152	1stExon	chr1:231473012-231474382	N_Shore	CDMR	NA		cg09862914	EXOC8	cg09862914	5.47e-06	0.000568552
CAPN2	cg05761882	0.114572	0.264014	0.266915	0.10868	0.184154	0.249913	0.0662932	0.251799	0.260866	0.196356	0.0434634	0.0421014	0.0591991	0.0476314	0.040849	0.0526273	0.0399549	0.0473212	0.0350427	0.0453545	0.151002	1	221967810	223901187	Body;Body	chr1:223899990-223900823	S_Shore	RDMR	NA	Promoter_Associated	cg05761882	CAPN2	cg05761882	5.55e-06	0.000572732
AURKAIP1	cg14094639	0.460467	0.741787	0.655631	0.901789	0.503671	0.836101	0.825321	0.874357	0.54987	0.705444	0.23707	0.304409	0.300055	0.278749	0.411623	0.29867	0.274593	0.31063	0.28041	0.299579	0.405865	1	1299340	1309477	Body;Body;Body	chr1:1309140-1311039	Island		NA		cg14094639	AURKAIP1	cg14094639	5.56e-06	0.000572876
AURKAIP1	cg14094639	0.460467	0.741787	0.655631	0.901789	0.503671	0.836101	0.825321	0.874357	0.54987	0.705444	0.23707	0.304409	0.300055	0.278749	0.411623	0.29867	0.274593	0.31063	0.28041	0.299579	0.405865	1	1299340	1309477	Body;Body;Body	chr1:1309140-1311039	Island		NA		cg14094639.1	AURKAIP1	cg14094639	5.56e-06	0.000572876
ARHGEF10L	cg09854011	0.955948	0.934713	0.938333	0.941402	0.952114	0.935961	0.932333	0.943225	0.935393	0.941047	0.887325	0.813589	0.739678	0.833104	0.749472	0.568282	0.690768	0.670565	0.860971	0.757084	0.183963	1	17779611	17907024	TSS200;5'UTR				NA		cg09854011	ARHGEF10L	cg09854011	5.58e-06	0.000573533
B3GALT2	cg16608652	0.571423	0.934133	0.882319	0.938198	0.883583	0.909021	0.939204	0.908253	0.822223	0.865373	0.301847	0.212606	0.117676	0.157363	0.149829	0.137082	0.128136	0.16894	0.737373	0.234539	0.630834	1	191422013	193155390	5'UTR;1stExon;Body				TRUE		cg16608652	B3GALT2	cg16608652	5.62e-06	0.000575524
MACF1	cg08456420	0.524011	0.487267	0.386061	0.299267	0.430679	0.472641	0.628817	0.559512	0.411613	0.466652	0.131334	0.12516	0.330373	0.116207	0.253037	0.159967	0.107209	0.199076	0.106836	0.169911	0.296741	1	39342762	39570175	Body	chr1:39570665-39571859	N_Shore	RDMR	TRUE		cg08456420	MACF1	cg08456420	5.64e-06	0.000576579
MACF1	cg08456420	0.524011	0.487267	0.386061	0.299267	0.430679	0.472641	0.628817	0.559512	0.411613	0.466652	0.131334	0.12516	0.330373	0.116207	0.253037	0.159967	0.107209	0.199076	0.106836	0.169911	0.296741	1	39342762	39570175	Body	chr1:39570665-39571859	N_Shore	RDMR	TRUE		cg08456420.1	MACF1	cg08456420	5.64e-06	0.000576579
HTR1D	cg11953164	0.907219	0.905574	0.815751	0.918683	0.853541	0.86389	0.703871	0.892604	0.83195	0.854787	0.0627414	0.0783171	0.0821781	0.459779	0.068854	0.0621478	0.0391576	0.0471887	0.242756	0.127013	0.727774	1	23393894	23521307	TSS200				TRUE		cg11953164	HTR1D	cg11953164	5.71e-06	0.000580575
CASZ1	cg22853713	0.916671	0.908626	0.873702	0.931768	0.857164	0.854364	0.787506	0.762839	0.969282	0.873547	0.232707	0.221485	0.087495	0.578287	0.0895747	0.180209	0.245112	0.180322	0.279191	0.232709	0.640838	1	10655459	10732872	Body;Body				NA		cg22853713	CASZ1	cg22853713	5.91e-06	0.000592172
CASZ1	cg22853713	0.916671	0.908626	0.873702	0.931768	0.857164	0.854364	0.787506	0.762839	0.969282	0.873547	0.232707	0.221485	0.087495	0.578287	0.0895747	0.180209	0.245112	0.180322	0.279191	0.232709	0.640838	1	10655459	10732872	Body;Body				NA		cg22853713.1	CASZ1	cg22853713	5.91e-06	0.000592172
CASZ1	cg22853713	0.916671	0.908626	0.873702	0.931768	0.857164	0.854364	0.787506	0.762839	0.969282	0.873547	0.232707	0.221485	0.087495	0.578287	0.0895747	0.180209	0.245112	0.180322	0.279191	0.232709	0.640838	1	10655459	10732872	Body;Body				NA		cg22853713.2	CASZ1	cg22853713	5.91e-06	0.000592172
KIAA1614	cg23217419	0.640189	0.61946	0.695411	0.874658	0.664003	0.641862	0.858724	0.855613	0.562685	0.712512	0.11269	0.0620976	0.074597	0.0968794	0.156087	0.0777212	0.128828	0.37492	0.0875931	0.130157	0.582355	1	179147711	180881088	TSS1500	chr1:180881316-180882592	N_Shore		NA	Unclassified_Cell_type_specific	cg23217419	KIAA1614	cg23217419	5.93e-06	0.00059371
HLX	cg18645081	0.957543	0.949445	0.93067	0.955131	0.940453	0.920332	0.950416	0.918369	0.88151	0.933763	0.499184	0.408906	0.39745	0.372564	0.400049	0.352101	0.602456	0.194992	0.233853	0.384617	0.549146	1	219118381	221051758	TSS1500	chr1:221051966-221053673	N_Shore	RDMR	NA	Unclassified_Cell_type_specific	cg18645081	HLX	cg18645081	5.96e-06	0.000595161
HLX	cg07584855	0.982716	0.972718	0.983935	0.973707	0.98397	0.984888	0.9897	0.979231	0.961574	0.97916	0.767475	0.069949	0.465369	0.338945	0.806981	0.16564	0.201557	0.505079	0.319513	0.404501	0.574659	1	219122168	221055545	Body	chr1:221055492-221055800	Island	RDMR	NA	Unclassified_Cell_type_specific	cg07584855	HLX	cg07584855	6.12e-06	0.000604288
FMN2	cg12804283	0.828233	0.93971	0.91527	0.957518	0.680006	0.930427	0.963581	0.962788	0.938899	0.901826	0.0552335	0.786925	0.407115	0.943397	0.524057	0.531391	0.573685	0.47134	0.294839	0.509776	0.39205	1	238636349	240569726	Body	chr1:240569320-240569679	S_Shore		NA		cg12804283	FMN2	cg12804283	6.13e-06	0.000604587
SLC2A1	cg22025263	0.872173	0.932837	0.909849	0.919203	0.746659	0.881369	0.922253	0.908162	0.867976	0.884498	0.290862	0.0550688	0.265826	0.428756	0.151155	0.129453	0.0982866	0.129845	0.265136	0.201599	0.682899	1	43192062	43419475	Body	chr1:43423467-43424768	N_Shelf		NA		cg22025263	SLC2A1	cg22025263	6.16e-06	0.000605927
LAMB3	cg03967293	0.716077	0.893467	0.785206	0.908995	0.81496	0.854579	0.915679	0.785645	0.857158	0.836863	0.266475	0.160525	0.182504	0.516569	0.0831575	0.492608	0.833725	0.473196	0.459323	0.385343	0.45152	1	207893486	209826863	TSS1500;TSS1500				NA		cg03967293	LAMB3	cg03967293	6.18e-06	0.000606635
TRIM62	cg10503992	0.821233	0.891954	0.845452	0.759658	0.788418	0.796551	0.830175	0.758269	0.874288	0.818444	0.487003	0.488948	0.226265	0.57635	0.606625	0.36012	0.223458	0.25375	0.123836	0.371817	0.446627	1	33416863	33644276	Body	chr1:33646613-33647878	N_Shelf		NA		cg10503992	TRIM62	cg10503992	6.29e-06	0.000613053
DNM3	cg17178220	0.912652	0.714515	0.900929	0.0643326	0.856708	0.867291	0.942734	0.921871	0.901413	0.786938	0.0540185	0.0537923	0.071761	0.0528006	0.043371	0.112469	0.0536969	0.0528623	0.0527557	0.0608364	0.726102	1	170380691	172114068	Body;Body;TSS1500				NA		cg17178220	DNM3	cg17178220	6.3e-06	0.000613102
KIAA2013	cg22932223	0.401682	0.457605	0.363341	0.2934	0.383605	0.475854	0.364301	0.304705	0.259338	0.367092	0.358838	0.0717208	0.117149	0.0983683	0.0679237	0.149025	0.0792034	0.13661	0.0697245	0.127618	0.239474	1	11909321	11986734	TSS1500	chr1:11985643-11986634	S_Shore		NA	Promoter_Associated_Cell_type_specific	cg22932223	KIAA2013	cg22932223	6.32e-06	0.000614078
KIAA2013	cg22932223	0.401682	0.457605	0.363341	0.2934	0.383605	0.475854	0.364301	0.304705	0.259338	0.367092	0.358838	0.0717208	0.117149	0.0983683	0.0679237	0.149025	0.0792034	0.13661	0.0697245	0.127618	0.239474	1	11909321	11986734	TSS1500	chr1:11985643-11986634	S_Shore		NA	Promoter_Associated_Cell_type_specific	cg22932223.1	KIAA2013	cg22932223	6.32e-06	0.000614078
C1orf77	cg22706106	0.63282	0.611204	0.713422	0.529261	0.805706	0.649253	0.827658	0.805405	0.698088	0.69698	0.147142	0.116854	0.189574	0.108375	0.130523	0.127186	0.131272	0.153927	0.113921	0.135419	0.56156	1	151874325	153607701	5'UTR;TSS1500	chr1:153606177-153606974	S_Shore	RDMR	NA		cg22706106	C1orf77	cg22706106	6.34e-06	0.00061569
FAM89A	cg19814744	0.854468	0.354509	0.620045	0.893492	0.537228	0.567884	0.866174	0.808144	0.864103	0.707338	0.399733	0.166449	0.217076	0.206043	0.127473	0.161764	0.186608	0.180279	0.145709	0.199015	0.508324	1	229223797	231157174	Body				NA		cg19814744	FAM89A	cg19814744	6.35e-06	0.000616068
PRDM16	cg21160149	0.903689	0.902306	0.930046	0.888539	0.929781	0.911537	0.790583	0.919343	0.885344	0.895685	0.58774	0.607725	0.528088	0.886724	0.461529	0.64577	0.558488	0.604225	0.63602	0.612923	0.282762	1	3198725	3208865	Body;Body				NA		cg21160149	PRDM16	cg21160149	6.38e-06	0.000617376
GPR88	cg13876809	0.783268	0.901637	0.826893	0.90437	0.830437	0.691078	0.677016	0.859182	0.825028	0.81099	0.360551	0.515251	0.591158	0.250965	0.555747	0.0702804	0.061838	0.610569	0.127495	0.349317	0.461673	1	100778559	101005971	3'UTR	chr1:101004471-101005885	S_Shore		NA		cg13876809	GPR88	cg13876809	6.46e-06	0.000621712
ADAM15	cg10249703	0.485017	0.129462	0.331746	0.856098	0.335569	0.253308	0.507712	0.0728033	0.313968	0.365076	0.0659253	0.0599284	0.0767047	0.495718	0.0558106	0.077186	0.111083	0.0757412	0.0581085	0.119578	0.245497	1	153291925	155025301	Body;Body;Body;Body;Body;Body	chr1:155022988-155024332	S_Shore		NA	Promoter_Associated	cg10249703	ADAM15	cg10249703	6.48e-06	0.000622183
ATP6V1G3	cg13100753	0.83104	0.920305	0.875582	0.934082	0.849343	0.86397	0.870052	0.894858	0.824987	0.873802	0.653783	0.170656	0.40752	0.378903	0.124262	0.16834	0.300032	0.217347	0.0837147	0.278284	0.595518	1	196776876	198510253	TSS200;TSS200				NA		cg13100753	ATP6V1G3	cg13100753	6.5e-06	0.000624239
MORN1	cg13102658	0.724487	0.589142	0.59799	0.686818	0.631792	0.695604	0.592296	0.555775	0.428643	0.611394	0.403693	0.103617	0.109841	0.0746297	0.124059	0.127421	0.118326	0.115794	0.0893027	0.140743	0.470652	1	2314084	2324224	TSS1500;5'UTR	chr1:2322481-2323764	S_Shore		NA	Promoter_Associated	cg13102658	MORN1	cg13102658	6.53e-06	0.00062575
BRDT	cg03421440	0.940218	0.904912	0.942529	0.927131	0.9429	0.893067	0.928144	0.936406	0.909817	0.925014	0.938537	0.0911878	0.582762	0.404833	0.0828487	0.170313	0.156009	0.52059	0.145789	0.343652	0.581362	1	92187108	92414520	TSS1500	chr1:92414718-92414986	N_Shore		NA	Unclassified_Cell_type_specific	cg03421440	BRDT	cg03421440	6.64e-06	0.000631141
PRDM16	cg27229529	0.843477	0.641001	0.849834	0.718438	0.849338	0.797223	0.731199	0.824176	0.742379	0.777452	0.147498	0.149324	0.688483	0.347354	0.438474	0.250306	0.615901	0.177818	0.109857	0.325002	0.45245	1	3152536	3162676	Body;Body	chr1:3163969-3164643	N_Shore		NA		cg27229529	PRDM16	cg27229529	6.78e-06	0.000639124
PDE4DIP	cg08708629	0.719795	0.60292	0.756876	0.813113	0.723655	0.611423	0.616017	0.705589	0.685293	0.692742	0.35165	0.271119	0.358603	0.444552	0.348076	0.490701	0.38329	0.289798	0.32908	0.362986	0.329757	1	143710226	144998869	Body				NA	NonGene_Associated	cg08708629	PDE4DIP	cg08708629	6.82e-06	0.00064137
PDE4DIP	cg08708629	0.719795	0.60292	0.756876	0.813113	0.723655	0.611423	0.616017	0.705589	0.685293	0.692742	0.35165	0.271119	0.358603	0.444552	0.348076	0.490701	0.38329	0.289798	0.32908	0.362986	0.329757	1	143710226	144998869	Body				NA	NonGene_Associated	cg08708629.1	PDE4DIP	cg08708629	6.82e-06	0.00064137
PRPF3	cg15720675	0.882535	0.234991	0.836349	0.917153	0.511699	0.797185	0.912877	0.515526	0.784746	0.71034	0.163719	0.0776158	0.262035	0.209535	0.192272	0.147768	0.215791	0.142509	0.155298	0.17406	0.53628	1	148559880	150293256	TSS1500	chr1:150293835-150294140	N_Shore		NA		cg15720675	PRPF3	cg15720675	6.9e-06	0.000645692
RERE	cg15148088	0.924823	0.948549	0.915921	0.932309	0.934124	0.941423	0.910221	0.940346	0.917117	0.929426	0.694749	0.884707	0.265106	0.7293	0.703182	0.788207	0.601578	0.885569	0.745065	0.699718	0.229708	1	8440732	8518145	Body;Body				TRUE		cg15148088	RERE	cg15148088	6.92e-06	0.00064653
RAB3B	cg00714309	0.638514	0.91891	0.83152	0.665061	0.644674	0.846694	0.529081	0.819774	0.840997	0.748358	0.225904	0.0612086	0.0642976	0.112485	0.0639524	0.0554743	0.131958	0.0730939	0.0598856	0.094251	0.654107	1	52195262	52422674	Body				TRUE		cg00714309	RAB3B	cg00714309	6.95e-06	0.000648235
TMEM167B	cg05708073	0.762411	0.722555	0.795141	0.872593	0.674384	0.735958	0.692778	0.690619	0.833563	0.753334	0.162817	0.0781561	0.131391	0.0785485	0.175492	0.18513	0.130942	0.0852174	0.155827	0.131502	0.621831	1	109438685	109637162	3'UTR	chr1:109633188-109633632	S_Shelf		NA		cg05708073	TMEM167B	cg05708073	6.98e-06	0.000649614
TMEM167B	cg05708073	0.762411	0.722555	0.795141	0.872593	0.674384	0.735958	0.692778	0.690619	0.833563	0.753334	0.162817	0.0781561	0.131391	0.0785485	0.175492	0.18513	0.130942	0.0852174	0.155827	0.131502	0.621831	1	109438685	109637162	3'UTR	chr1:109633188-109633632	S_Shelf		NA		cg05708073.1	TMEM167B	cg05708073	6.98e-06	0.000649614
ATP1B1	cg06176471	0.908581	0.917077	0.905119	0.923974	0.932667	0.906495	0.849392	0.90354	0.920183	0.907447	0.665342	0.0816533	0.635304	0.0972038	0.195524	0.355289	0.296146	0.223987	0.533878	0.342703	0.564744	1	167355431	169088807	Body;Body				TRUE		cg06176471	ATP1B1	cg06176471	7.19e-06	0.000660554
ADAMTS4	cg24329783	0.869973	0.85836	0.755073	0.771711	0.770893	0.730654	0.619886	0.781168	0.670194	0.758657	0.279406	0.0913034	0.273279	0.119759	0.116663	0.179614	0.156552	0.100489	0.197302	0.168263	0.590394	1	159427511	161160887	3'UTR				NA		cg24329783	ADAMTS4	cg24329783	7.24e-06	0.00066312
TTLL10	cg00699898	0.296361	0.420589	0.417297	0.405551	0.399158	0.376889	0.321223	0.318435	0.411246	0.374083	0.102397	0.0705915	0.133085	0.110332	0.0797641	0.10607	0.0819212	0.0722258	0.0667658	0.0914613	0.282622	1	1107425	1117562	Body;Body	chr1:1115574-1116006	S_Shore		NA	Unclassified_Cell_type_specific	cg00699898	TTLL10	cg00699898	7.3e-06	0.000666385
KIF26B	cg22226656	0.735711	0.482561	0.727168	0.177787	0.625614	0.576626	0.146148	0.822781	0.587188	0.542398	0.0665222	0.122332	0.118256	0.0943635	0.124899	0.137131	0.111034	0.129238	0.0869056	0.110076	0.432322	1	243531439	245464816	Body				TRUE		cg22226656	KIF26B	cg22226656	7.35e-06	0.000668349
WARS2	cg07142325	0.931444	0.940915	0.938759	0.924238	0.934572	0.944138	0.955816	0.94738	0.946196	0.940384	0.702446	0.600664	0.229787	0.656392	0.739229	0.673394	0.823518	0.73098	0.903667	0.673342	0.267042	1	119485524	119684001	TSS1500;TSS1500	chr1:119682874-119683411	S_Shore		NA	Promoter_Associated	cg07142325	WARS2	cg07142325	7.47e-06	0.000674378
SMG7	cg01808708	0.612382	0.622435	0.593186	0.706611	0.472619	0.712241	0.455055	0.622172	0.319564	0.568474	0.284112	0.0513412	0.232052	0.0256425	0.0591855	0.13745	0.0696298	0.0489876	0.107358	0.112862	0.455612	1	181750728	183484105	5'UTR;Body;Body				TRUE		cg01808708	SMG7	cg01808708	7.51e-06	0.000676389
ITPKB	cg23717186	0.943827	0.939097	0.891813	0.518696	0.905231	0.720206	0.906875	0.914413	0.911704	0.850207	0.371393	0.261997	0.219254	0.302637	0.516321	0.364059	0.596909	0.560564	0.361058	0.39491	0.455297	1	224990934	226924311	Body	chr1:226924560-226926553	N_Shore		NA		cg23717186	ITPKB	cg23717186	7.51e-06	0.000676715
DARC	cg18552413	0.725304	0.472992	0.469909	0.348024	0.644287	0.56907	0.629952	0.382319	0.560686	0.533616	0.116773	0.065395	0.0473301	0.113833	0.118669	0.218917	0.0474723	0.0495098	0.102082	0.0977757	0.43584	1	157441234	159174610	TSS1500;5'UTR;1stExon				NA		cg18552413	DARC	cg18552413	7.54e-06	0.000677917
FLJ42875	cg12050271	0.806968	0.952067	0.317409	0.0193673	0.808585	0.570127	0.934497	0.760333	0.722419	0.654641	0.0213602	0.0151623	0.0325374	0.016959	0.0312738	0.031651	0.0165565	0.0150237	0.0192301	0.0221949	0.632446	1	2970259	2980399	Body	chr1:2979275-2980758	Island		NA		cg12050271	FLJ42875	cg12050271	7.6e-06	0.000680856
FLJ42875	cg12050271	0.806968	0.952067	0.317409	0.0193673	0.808585	0.570127	0.934497	0.760333	0.722419	0.654641	0.0213602	0.0151623	0.0325374	0.016959	0.0312738	0.031651	0.0165565	0.0150237	0.0192301	0.0221949	0.632446	1	2970259	2980399	Body	chr1:2979275-2980758	Island		NA		cg12050271.1	FLJ42875	cg12050271	7.6e-06	0.000680856
CAMTA1	cg07173049	0.895401	0.907277	0.887862	0.947173	0.873646	0.908267	0.912212	0.904869	0.890729	0.903048	0.699027	0.534643	0.878039	0.781068	0.469209	0.556841	0.890866	0.656144	0.688133	0.683774	0.219274	1	7212524	7289937	Body				TRUE		cg07173049	CAMTA1	cg07173049	7.69e-06	0.000685098
PDE4DIP	cg25340674	0.789752	0.606372	0.749784	0.721634	0.590641	0.603516	0.867347	0.72474	0.587881	0.693518	0.495941	0.357175	0.443196	0.419727	0.158999	0.285294	0.446813	0.598968	0.314214	0.391147	0.302371	1	143751863	145040506	Body	chr1:145039740-145040180	S_Shore	RDMR	NA		cg25340674	PDE4DIP	cg25340674	7.88e-06	0.000694681
PDE4DIP	cg25340674	0.789752	0.606372	0.749784	0.721634	0.590641	0.603516	0.867347	0.72474	0.587881	0.693518	0.495941	0.357175	0.443196	0.419727	0.158999	0.285294	0.446813	0.598968	0.314214	0.391147	0.302371	1	143751863	145040506	Body	chr1:145039740-145040180	S_Shore	RDMR	NA		cg25340674.1	PDE4DIP	cg25340674	7.88e-06	0.000694681
PDE4DIP	cg26565113	0.955233	0.941235	0.940275	0.953182	0.865296	0.941865	0.949511	0.938893	0.843293	0.92542	0.908959	0.684643	0.743082	0.852422	0.767033	0.715699	0.689973	0.696351	0.673671	0.747981	0.177439	1	143663530	144952173	3'UTR;3'UTR;Body;Body				NA		cg26565113	PDE4DIP	cg26565113	7.88e-06	0.000694704
PDE4DIP	cg26565113	0.955233	0.941235	0.940275	0.953182	0.865296	0.941865	0.949511	0.938893	0.843293	0.92542	0.908959	0.684643	0.743082	0.852422	0.767033	0.715699	0.689973	0.696351	0.673671	0.747981	0.177439	1	143663530	144952173	3'UTR;3'UTR;Body;Body				NA		cg26565113.1	PDE4DIP	cg26565113	7.88e-06	0.000694704
PLEKHM2	cg03343063	0.556756	0.508408	0.590642	0.856957	0.579994	0.565391	0.884647	0.597697	0.307607	0.605344	0.336097	0.0707905	0.169495	0.535467	0.134404	0.134197	0.114731	0.193903	0.138497	0.203065	0.40228	1	15896293	16023706	Body				NA	Promoter_Associated	cg03343063	PLEKHM2	cg03343063	8.15e-06	0.000708241
NR5A2	cg04605987	0.908407	0.918963	0.899027	0.909182	0.934345	0.929233	0.928533	0.944977	0.951799	0.924941	0.542926	0.3805	0.615186	0.61919	0.100374	0.741556	0.696127	0.761661	0.20821	0.518414	0.406526	1	198274026	200007403	Body;Body	chr1:200008392-200009047	N_Shore	RDMR	NA		cg04605987	NR5A2	cg04605987	8.17e-06	0.000709315
FAM19A3	cg09126636	0.67109	0.534085	0.555937	0.522377	0.486736	0.477554	0.600656	0.660526	0.363271	0.541359	0.229428	0.21812	0.297152	0.131587	0.128209	0.310981	0.151674	0.379128	0.124918	0.219022	0.322337	1	113067276	113265753	Body;Body	chr1:113265573-113265787	Island		TRUE	Unclassified_Cell_type_specific	cg09126636	FAM19A3	cg09126636	8.25e-06	0.000712537
C1orf52	cg09385306	0.644525	0.755883	0.451382	0.132935	0.838324	0.729959	0.610537	0.762849	0.676952	0.622594	0.167314	0.167809	0.118443	0.209698	0.582686	0.173304	0.0780765	0.134202	0.183899	0.201715	0.420879	1	85496916	85724328	Body;Body	chr1:85724701-85725524	N_Shore		NA		cg09385306	C1orf52	cg09385306	8.28e-06	0.000713792
MIA3	cg06186137	0.821899	0.916541	0.730776	0.874186	0.653412	0.781475	0.931512	0.843646	0.778769	0.814691	0.232253	0.102886	0.565535	0.146489	0.132702	0.138218	0.35844	0.2646	0.359245	0.255596	0.559094	1	220859210	222792587	Body	chr1:222790947-222791220	S_Shore		NA		cg06186137	MIA3	cg06186137	8.45e-06	0.00072255
PRDM2	cg26608693	0.628532	0.663329	0.62898	0.887367	0.226872	0.602847	0.621082	0.397236	0.407341	0.56262	0.0788549	0.0886959	0.0785234	0.073123	0.0971507	0.125608	0.0712838	0.091501	0.0922344	0.0885528	0.474068	1	13900168	14027581	5'UTR	chr1:14026481-14027200	S_Shore		NA		cg26608693	PRDM2	cg26608693	8.64e-06	0.00073201
OR2C3	cg23016600	0.501926	0.375824	0.495674	0.496719	0.378919	0.418805	0.151266	0.224862	0.249366	0.365929	0.197647	0.0797306	0.070039	0.156032	0.0842429	0.065955	0.183376	0.0879444	0.0694314	0.110489	0.25544	1	245764809	247698186	TSS1500	chr1:247694035-247694501	S_Shelf		NA		cg23016600	OR2C3	cg23016600	8.71e-06	0.000735037
KCNJ9	cg00026803	0.636434	0.854581	0.460492	0.577947	0.286151	0.56317	0.498242	0.620094	0.456358	0.550385	0.0607336	0.107085	0.165772	0.346685	0.0486793	0.0338379	0.0511245	0.0530825	0.117905	0.109434	0.440952	1	158321877	160055253	Body	chr1:160053721-160054738	S_Shore		NA	Unclassified	cg00026803	KCNJ9	cg00026803	8.77e-06	0.000738066
RBM8A	cg13131501	0.190426	0.77701	0.344655	0.481854	0.336417	0.337408	0.488988	0.420631	0.547106	0.436055	0.100868	0.172947	0.0867269	0.079487	0.0763705	0.102841	0.0915434	0.0783291	0.331979	0.124566	0.311489	1	144219619	145508262	Body	chr1:145507588-145507931	S_Shore	RDMR	NA	Unclassified	cg13131501	RBM8A	cg13131501	8.89e-06	0.000743852
DENND2D	cg23631538	0.638663	0.881076	0.73947	0.643176	0.785311	0.809051	0.877001	0.816452	0.729031	0.768803	0.146485	0.112555	0.156867	0.434129	0.137165	0.191811	0.0819175	0.416948	0.526783	0.244962	0.523842	1	111545060	111743537	TSS1500	chr1:111746337-111747303	N_Shelf		NA	Unclassified	cg23631538	DENND2D	cg23631538	8.92e-06	0.000744943
S100A9	cg23277715	0.146191	0.0859515	0.265882	0.0813359	0.353224	0.4208	0.142117	0.508062	0.3696	0.263685	0.0607604	0.0418197	0.0413849	0.0420057	0.0550224	0.0559684	0.0461632	0.0540511	0.212008	0.0676871	0.195998	1	151596692	153330068	TSS1500				NA		cg23277715	S100A9	cg23277715	8.98e-06	0.000747617
NTRK1	cg12039611	0.562694	0.319503	0.362299	0.594584	0.244504	0.323387	0.491749	0.455673	0.229691	0.398231	0.078317	0.0562526	0.0743351	0.115649	0.0688058	0.104722	0.113694	0.0584567	0.06753	0.0819735	0.316258	1	155053277	156786653	Body;TSS200;TSS200;TSS1500;TSS200;TSS200	chr1:156783523-156784037	S_Shelf		NA	Promoter_Associated	cg12039611	NTRK1	cg12039611	9.07e-06	0.000751553
ARHGEF10L	cg09076010	0.847963	0.725726	0.740844	0.8761	0.686467	0.680577	0.815885	0.787626	0.732763	0.765994	0.410853	0.390153	0.556661	0.383797	0.427949	0.337195	0.174953	0.495739	0.402562	0.397763	0.368232	1	17895434	18022847	Body;Body	chr1:18023481-18023792	N_Shore		NA	Unclassified_Cell_type_specific	cg09076010	ARHGEF10L	cg09076010	9.42e-06	0.000767105
TACSTD2	cg27398499	0.574841	0.413922	0.349853	0.564286	0.302272	0.460752	0.781487	0.493741	0.610386	0.505727	0.193139	0.0883468	0.066943	0.331215	0.107783	0.174413	0.0905065	0.08907	0.105976	0.138599	0.367128	1	58816461	59043873	TSS1500	chr1:59042013-59043295	S_Shore		NA		cg27398499	TACSTD2	cg27398499	9.52e-06	0.000772266
CADM3	cg24580655	0.772634	0.687356	0.721159	0.877275	0.724291	0.735179	0.611699	0.37884	0.409554	0.657554	0.210197	0.242034	0.283781	0.235062	0.61823	0.314733	0.285714	0.202821	0.190338	0.28699	0.370564	1	157412262	159145638	Body;Body	chr1:159141202-159141718	S_Shelf		NA		cg24580655	CADM3	cg24580655	9.84e-06	0.000790327
PEX14	cg06542282	0.905396	0.906944	0.913838	0.770664	0.88428	0.875649	0.913145	0.901898	0.9124	0.887135	0.788305	0.236532	0.267734	0.217003	0.292344	0.32046	0.757895	0.848635	0.296117	0.447225	0.43991	1	10522809	10600222	Body				TRUE		cg06542282	PEX14	cg06542282	9.86e-06	0.000790579
CAMTA1	cg01436424	0.439577	0.437359	0.329889	0.389818	0.3593	0.257129	0.420273	0.366115	0.176858	0.352924	0.0955109	0.431515	0.175218	0.0978135	0.104022	0.0738363	0.161946	0.15205	0.104333	0.155138	0.197786	1	7591657	7669070	Body				TRUE	Unclassified_Cell_type_specific	cg01436424	CAMTA1	cg01436424	9.93e-06	0.000793574
RAP1GAP	cg24117274	0.0962299	0.115632	0.208901	0.0805437	0.165339	0.264521	0.255919	0.252403	0.298802	0.193143	0.0308364	0.0681068	0.0644898	0.0837098	0.0539457	0.0942754	0.0386392	0.0692597	0.0883694	0.0657369	0.127406	1	21818392	21945805	Body;Body;Body	chr1:21948674-21949263	N_Shelf		TRUE		cg24117274	RAP1GAP	cg24117274	9.94e-06	0.000794282
ZNF692	cg00809399	0.739381	0.82666	0.601526	0.790624	0.685952	0.624957	0.819665	0.824849	0.6899	0.733724	0.410217	0.323492	0.510274	0.574982	0.531141	0.459556	0.370526	0.538021	0.507018	0.46947	0.264254	1	247120379	249153756	TSS1500;TSS1500	chr1:249152411-249153419	S_Shore		NA		cg00809399	ZNF692	cg00809399	9.97e-06	0.000795915
PDE4DIP	cg25317315	0.911396	0.780708	0.840206	0.886337	0.631125	0.668895	0.754718	0.80076	0.684934	0.773231	0.255668	0.200613	0.290579	0.366114	0.0969773	0.42922	0.404985	0.368664	0.313822	0.30296	0.470271	1	143706458	144995101	TSS200;Body;TSS200;TSS200				TRUE		cg25317315	PDE4DIP	cg25317315	1e-05	0.000799105
PDE4DIP	cg25317315	0.911396	0.780708	0.840206	0.886337	0.631125	0.668895	0.754718	0.80076	0.684934	0.773231	0.255668	0.200613	0.290579	0.366114	0.0969773	0.42922	0.404985	0.368664	0.313822	0.30296	0.470271	1	143706458	144995101	TSS200;Body;TSS200;TSS200				TRUE		cg25317315.1	PDE4DIP	cg25317315	1e-05	0.000799105
TACSTD2	cg00667789	0.278835	0.465389	0.277611	0.0549067	0.360092	0.146434	0.211887	0.215242	0.276849	0.254138	0.0280462	0.0200502	0.0171775	0.0741275	0.0276579	0.0272727	0.020047	0.0217545	0.0283126	0.0293829	0.224756	1	58814653	59042065	1stExon	chr1:59042013-59043295	Island	DMR	NA		cg00667789	TACSTD2	cg00667789	1.04e-05	0.000814965
DARC	cg11950577	0.764387	0.694758	0.770549	0.284362	0.715971	0.789773	0.716605	0.882623	0.756903	0.708437	0.083871	0.231957	0.124313	0.106671	0.571584	0.146884	0.106474	0.486372	0.18093	0.226562	0.481875	1	157441835	159175211	5'UTR;Body;1stExon				NA		cg11950577	DARC	cg11950577	1.04e-05	0.000816481
C1orf228	cg26246947	0.719951	0.838636	0.694458	0.796555	0.84393	0.675646	0.528354	0.783277	0.449037	0.703316	0.253134	0.260778	0.58874	0.526331	0.209688	0.577499	0.167241	0.466871	0.200631	0.361213	0.342104	1	44963697	45191110	3'UTR	chr1:45189705-45190558	S_Shore		NA		cg26246947	C1orf228	cg26246947	1.05e-05	0.000819738
MACF1	cg19856520	0.455127	0.815576	0.451388	0.499679	0.486915	0.525697	0.5544	0.668952	0.43206	0.54331	0.164199	0.0693986	0.237934	0.102806	0.0557481	0.16431	0.151465	0.27385	0.10528	0.147221	0.396089	1	39469263	39696676	Body				TRUE	Promoter_Associated_Cell_type_specific	cg19856520	MACF1	cg19856520	1.05e-05	0.000821852
MACF1	cg19856520	0.455127	0.815576	0.451388	0.499679	0.486915	0.525697	0.5544	0.668952	0.43206	0.54331	0.164199	0.0693986	0.237934	0.102806	0.0557481	0.16431	0.151465	0.27385	0.10528	0.147221	0.396089	1	39469263	39696676	Body				TRUE	Promoter_Associated_Cell_type_specific	cg19856520.1	MACF1	cg19856520	1.05e-05	0.000821852
DENND2D	cg20970369	0.805661	0.893207	0.836442	0.54295	0.796835	0.776479	0.893677	0.896115	0.867719	0.812121	0.192024	0.614402	0.104449	0.610442	0.145587	0.253356	0.598962	0.547882	0.101279	0.352042	0.460078	1	111545631	111744108	TSS1500	chr1:111746337-111747303	N_Shelf		NA		cg20970369	DENND2D	cg20970369	1.05e-05	0.000822746
TGFBR3	cg10324998	0.851475	0.608208	0.830653	0.511077	0.854637	0.747819	0.878517	0.745841	0.814033	0.760251	0.113202	0.410106	0.147995	0.0644775	0.0637636	0.0907964	0.0966896	0.472732	0.459673	0.213271	0.54698	1	92110850	92338262	5'UTR				TRUE		cg10324998	TGFBR3	cg10324998	1.07e-05	0.000828186
CDC42BPA	cg24860534	0.788437	0.587991	0.569816	0.211448	0.296395	0.628179	0.886055	0.512936	0.619834	0.566788	0.235979	0.105278	0.101616	0.175074	0.133045	0.11892	0.404345	0.182775	0.414888	0.207991	0.358797	1	225573491	227506868	TSS1500;TSS1500	chr1:227505446-227506752	S_Shore		NA		cg24860534	CDC42BPA	cg24860534	1.07e-05	0.000830362
PTPRU	cg05928980	0.878741	0.897132	0.851183	0.839667	0.89402	0.864288	0.737567	0.86582	0.794974	0.847044	0.386361	0.168663	0.617159	0.198222	0.415204	0.281904	0.615911	0.365157	0.334596	0.375908	0.471135	1	29440012	29567425	Body;Body;Body	chr1:29562745-29565307	S_Shelf		NA		cg05928980	PTPRU	cg05928980	1.07e-05	0.000830362
ARHGEF10L	cg11824121	0.754454	0.543662	0.742093	0.871791	0.792601	0.691352	0.824929	0.788697	0.688415	0.744221	0.557257	0.0785845	0.26062	0.381264	0.102704	0.413515	0.0927486	0.280923	0.0841667	0.250198	0.494023	1	17758097	17885510	5'UTR				TRUE		cg11824121	ARHGEF10L	cg11824121	1.08e-05	0.000833519
ARHGEF10L	cg13299927	0.893938	0.889395	0.874051	0.904056	0.92761	0.820681	0.845092	0.903651	0.865456	0.880437	0.672244	0.699844	0.773174	0.469557	0.635559	0.569053	0.66152	0.629649	0.815236	0.658426	0.22201	1	17892288	18019701	Body;Body	chr1:18023481-18023792	N_Shelf		NA		cg13299927	ARHGEF10L	cg13299927	1.09e-05	0.00083511
PRDM16	cg17421241	0.533089	0.491973	0.753664	0.384818	0.756326	0.599302	0.253779	0.700331	0.547472	0.557862	0.308242	0.0962412	0.144834	0.30924	0.378741	0.128756	0.139516	0.327177	0.367547	0.244477	0.313384	1	3191813	3201953	Body;Body	chr1:3203765-3204453	N_Shore		TRUE		cg17421241	PRDM16	cg17421241	1.1e-05	0.000839808
TP73	cg06996273	0.722401	0.147013	0.519938	0.96088	0.531539	0.346873	0.47818	0.543022	0.746392	0.555137	0.0523276	0.0608117	0.0678002	0.1176	0.0554537	0.067105	0.04604	0.0668236	0.0542863	0.0653609	0.489776	1	3610589	3620729	Body;Body;Body;Body	chr1:3623318-3623521	N_Shelf		NA	Unclassified_Cell_type_specific	cg06996273	TP73	cg06996273	1.11e-05	0.000840808
LCK	cg07571745	0.589682	0.688777	0.421198	0.816947	0.472765	0.512876	0.315573	0.46492	0.662709	0.549494	0.336924	0.18129	0.134675	0.236869	0.196788	0.120263	0.222383	0.240249	0.264494	0.214882	0.334612	1	32488015	32715428	TSS1500	chr1:32713918-32714186	S_Shore		NA	Promoter_Associated	cg07571745	LCK	cg07571745	1.12e-05	0.000844767
DEGS1	cg09502069	0.927398	0.798392	0.94038	0.874427	0.874041	0.852853	0.927904	0.844123	0.91723	0.884083	0.24555	0.178122	0.19048	0.225237	0.722593	0.409457	0.571903	0.697508	0.776864	0.446413	0.437671	1	222439181	224372558	Body;Body	chr1:224370585-224371755	S_Shore		NA		cg09502069	DEGS1	cg09502069	1.12e-05	0.00084586
FAM63A	cg21937128	0.836393	0.850115	0.802167	0.892796	0.894808	0.898197	0.873366	0.882569	0.852994	0.864823	0.597213	0.582	0.433107	0.16621	0.121182	0.55726	0.173657	0.0508559	0.19972	0.320134	0.544689	1	149238513	150971889	Body;Body;Body;Body;Body				TRUE		cg21937128	FAM63A	cg21937128	1.13e-05	0.000850845
TUFT1	cg27577972	0.751738	0.677859	0.702337	0.910686	0.693479	0.65769	0.923346	0.738696	0.618675	0.741612	0.166391	0.174627	0.588576	0.198803	0.108972	0.102631	0.573001	0.217225	0.0912505	0.246831	0.494781	1	149780126	151513502	Body;Body	chr1:151512661-151513199	S_Shore		NA	Promoter_Associated	cg27577972	TUFT1	cg27577972	1.14e-05	0.00085386
ARHGEF10L	cg11806633	0.827087	0.897173	0.878731	0.891872	0.828459	0.745899	0.817814	0.877236	0.703871	0.829794	0.443408	0.434548	0.607023	0.563546	0.169857	0.280721	0.389468	0.449393	0.7048	0.449196	0.380598	1	17759652	17887065	5'UTR				NA	Unclassified_Cell_type_specific	cg11806633	ARHGEF10L	cg11806633	1.14e-05	0.000854314
KIAA0040	cg27226320	0.917894	0.678351	0.871973	0.624314	0.863943	0.881803	0.95054	0.924991	0.894561	0.845375	0.637908	0.323815	0.592832	0.0683609	0.121077	0.347685	0.350792	0.532304	0.0780735	0.339205	0.506169	1	173424949	175158326	5'UTR;5'UTR;5'UTR;5'UTR	chr1:175161900-175162364	N_Shelf		NA	Unclassified	cg27226320	KIAA0040	cg27226320	1.14e-05	0.000855751
CAPZB	cg12763668	0.907682	0.902595	0.888192	0.886882	0.887083	0.894897	0.907319	0.873665	0.750515	0.877648	0.721711	0.223815	0.347558	0.337782	0.61265	0.45043	0.769979	0.396116	0.430706	0.47675	0.400898	1	19559844	19687257	Body				TRUE		cg12763668	CAPZB	cg12763668	1.15e-05	0.000857421
TTLL10	cg10962754	0.798304	0.65223	0.82171	0.746785	0.878426	0.818527	0.840954	0.770591	0.750504	0.786448	0.490071	0.233802	0.338411	0.549955	0.414569	0.433489	0.191233	0.457128	0.316431	0.380565	0.405882	1	1107488	1117625	Body;Body	chr1:1115574-1116006	S_Shore		NA	Unclassified_Cell_type_specific	cg10962754	TTLL10	cg10962754	1.15e-05	0.000860102
ALPL	cg22943875	0.918439	0.932847	0.92655	0.932595	0.924622	0.909362	0.732612	0.909131	0.909308	0.899496	0.752406	0.617523	0.618892	0.514354	0.584633	0.5529	0.0999074	0.923837	0.584621	0.58323	0.316266	1	21749909	21877322	5'UTR;TSS1500				NA		cg22943875	ALPL	cg22943875	1.15e-05	0.00086018
ARHGEF10L	cg12623625	0.840243	0.831792	0.848644	0.844586	0.752509	0.761985	0.818737	0.852414	0.828302	0.819912	0.46728	0.629385	0.542074	0.736385	0.470285	0.45171	0.468203	0.661723	0.704821	0.570207	0.249705	1	17819510	17946923	Body;Body	chr1:17949452-17949670	N_Shelf		NA		cg12623625	ARHGEF10L	cg12623625	1.17e-05	0.000866048
LPPR5	cg22514075	0.907895	0.926059	0.895942	0.897007	0.900132	0.838236	0.837895	0.908121	0.853847	0.885015	0.724512	0.145088	0.40449	0.318822	0.0823088	0.119331	0.370685	0.347302	0.116256	0.292088	0.592927	1	99129661	99357073	3'UTR;3'UTR				NA		cg22514075	LPPR5	cg22514075	1.18e-05	0.000868449
FLJ42875	cg27197651	0.652652	0.449334	0.540665	0.169653	0.78576	0.716863	0.825658	0.666928	0.630322	0.604204	0.101381	0.104448	0.120436	0.129767	0.149602	0.15059	0.128544	0.122923	0.110961	0.124295	0.479909	1	2969898	2980038	Body	chr1:2979275-2980758	Island		NA		cg27197651	FLJ42875	cg27197651	1.18e-05	0.000869768
FLJ42875	cg27197651	0.652652	0.449334	0.540665	0.169653	0.78576	0.716863	0.825658	0.666928	0.630322	0.604204	0.101381	0.104448	0.120436	0.129767	0.149602	0.15059	0.128544	0.122923	0.110961	0.124295	0.479909	1	2969898	2980038	Body	chr1:2979275-2980758	Island		NA		cg27197651.1	FLJ42875	cg27197651	1.18e-05	0.000869768
HLX	cg02455346	0.970948	0.964243	0.967798	0.959238	0.949947	0.970322	0.97177	0.934412	0.910662	0.955482	0.39152	0.0369885	0.0943062	0.0486447	0.622377	0.398391	0.320978	0.321965	0.206619	0.27131	0.684172	1	219122024	221055401	Body	chr1:221055492-221055800	N_Shore	RDMR	NA	Unclassified_Cell_type_specific	cg02455346	HLX	cg02455346	1.18e-05	0.000871098
EXOC8	cg26227044	0.763445	0.778167	0.718809	0.0879886	0.693246	0.874751	0.912973	0.411334	0.66827	0.656554	0.155254	0.104457	0.225452	0.0805654	0.140858	0.0987179	0.124961	0.0381702	0.547656	0.168454	0.488099	1	229538614	231471991	1stExon	chr1:231473012-231474382	N_Shore	CDMR	NA	Promoter_Associated	cg26227044	EXOC8	cg26227044	1.19e-05	0.000874501
PLA2G2F	cg11933267	0.357083	0.40846	0.580765	0.506338	0.452077	0.526571	0.467021	0.449747	0.400836	0.460989	0.134718	0.0691873	0.433641	0.149272	0.370747	0.201449	0.144329	0.0565359	0.158168	0.190894	0.270095	1	20338719	20466132	Body				NA		cg11933267	PLA2G2F	cg11933267	1.21e-05	0.000883889
TP53BP2	cg03992323	0.897007	0.917758	0.831977	0.912566	0.855539	0.803139	0.892581	0.861927	0.816569	0.865451	0.143085	0.104433	0.202995	0.142545	0.126462	0.129459	0.390492	0.387388	0.106542	0.1926	0.672851	1	222089920	224023297	Body;5'UTR				TRUE	Promoter_Associated_Cell_type_specific	cg03992323	TP53BP2	cg03992323	1.22e-05	0.000888047
SAMD11	cg13856810	0.799811	0.815092	0.757288	0.763453	0.638121	0.782972	0.574302	0.85272	0.74865	0.748046	0.207597	0.286005	0.15549	0.562417	0.149976	0.150748	0.196163	0.0943258	0.235216	0.226437	0.521608	1	851749	861886	Body	chr1:858970-861632	S_Shore		NA		cg13856810	SAMD11	cg13856810	1.23e-05	0.00089189
ARHGEF10L	cg06980341	0.919181	0.922416	0.919968	0.90536	0.921992	0.880769	0.913216	0.919012	0.878811	0.908969	0.765785	0.78029	0.872933	0.797893	0.532853	0.738269	0.721165	0.769047	0.770744	0.749887	0.159083	1	17747189	17874602	5'UTR				TRUE		cg06980341	ARHGEF10L	cg06980341	1.25e-05	0.000898966
CAPN2	cg19029214	0.879148	0.91405	0.842741	0.827176	0.798566	0.842452	0.729685	0.883301	0.793789	0.834545	0.608813	0.165905	0.46924	0.348448	0.118388	0.347614	0.154607	0.0809236	0.275526	0.285496	0.549049	1	221955968	223889345	5'UTR;1stExon				TRUE		cg19029214	CAPN2	cg19029214	1.25e-05	0.000902277
PRDM16	cg25150520	0.785148	0.735478	0.855495	0.78018	0.883809	0.806031	0.569732	0.804501	0.728859	0.772137	0.348226	0.630655	0.61203	0.531518	0.690277	0.431955	0.388501	0.37948	0.688886	0.522392	0.249745	1	3132390	3142530	Body;Body				NA	Unclassified_Cell_type_specific	cg25150520	PRDM16	cg25150520	1.26e-05	0.000906742
PRDM16	cg01071314	0.965839	0.946756	0.964019	0.963557	0.958658	0.957586	0.96335	0.973867	0.96115	0.961642	0.909465	0.660332	0.671481	0.835514	0.930692	0.583295	0.845616	0.764618	0.946564	0.794175	0.167467	1	3267483	3277623	Body;Body	chr1:3275029-3275284	S_Shelf		NA		cg01071314	PRDM16	cg01071314	1.27e-05	0.000912473
DNM3	cg25722073	0.75041	0.838765	0.812375	0.861112	0.69319	0.702317	0.650096	0.789195	0.778621	0.764009	0.363245	0.184583	0.320274	0.204103	0.200097	0.147589	0.218699	0.342817	0.220037	0.244605	0.519404	1	170617980	172351357	Body;Body				TRUE		cg25722073	DNM3	cg25722073	1.28e-05	0.00091324
RERE	cg09767658	0.821556	0.786678	0.830613	0.918626	0.848334	0.844384	0.927686	0.765624	0.861709	0.845024	0.603599	0.203562	0.258898	0.394636	0.151041	0.328432	0.723363	0.582594	0.639252	0.431709	0.413315	1	8355676	8433089	5'UTR;Body;Body				TRUE		cg09767658	RERE	cg09767658	1.29e-05	0.000920775
ZNF238	cg23829949	0.91106	0.929157	0.773636	0.117905	0.718057	0.843471	0.891252	0.640737	0.591581	0.712984	0.0841786	0.132952	0.0899531	0.0931811	0.0705524	0.0790619	0.0737992	0.102821	0.096208	0.0914119	0.621572	1	242281302	244214679	1stExon;5'UTR	chr1:244213397-244213619	S_Shore		NA		cg23829949	ZNF238	cg23829949	1.32e-05	0.000931999
SRGAP2	cg12587213	0.841334	0.904919	0.834459	0.64797	0.893424	0.900793	0.89057	0.740117	0.904415	0.839778	0.447106	0.119718	0.168197	0.127957	0.146194	0.0871638	0.148539	0.14132	0.132368	0.168729	0.671049	1	204656491	206589868	Body;Body;Body				TRUE		cg12587213	SRGAP2	cg12587213	1.34e-05	0.000939301
SRGAP2	cg12587213	0.841334	0.904919	0.834459	0.64797	0.893424	0.900793	0.89057	0.740117	0.904415	0.839778	0.447106	0.119718	0.168197	0.127957	0.146194	0.0871638	0.148539	0.14132	0.132368	0.168729	0.671049	1	204656491	206589868	Body;Body;Body				TRUE		cg12587213.1	SRGAP2	cg12587213	1.34e-05	0.000939301
PRELP	cg22704788	0.673144	0.748661	0.691657	0.74114	0.696739	0.789131	0.637026	0.867885	0.673668	0.724339	0.13886	0.653633	0.107942	0.740904	0.073155	0.10351	0.128258	0.599624	0.173525	0.302157	0.422182	1	201711141	203444518	TSS1500;TSS1500				TRUE		cg22704788	PRELP	cg22704788	1.35e-05	0.000942802
PLEKHA6	cg08109345	0.948993	0.923957	0.942581	0.957586	0.937704	0.843549	0.944607	0.91833	0.86845	0.92064	0.821245	0.735605	0.707837	0.779408	0.75634	0.680499	0.788977	0.770299	0.805291	0.760611	0.160029	1	202492841	204226218	Body	chr1:204226544-204226908	N_Shore		NA		cg08109345	PLEKHA6	cg08109345	1.35e-05	0.000945227
NR5A2	cg06880420	0.857911	0.859499	0.796499	0.876407	0.854726	0.724916	0.893133	0.875469	0.816153	0.839413	0.675836	0.349404	0.281625	0.637452	0.733861	0.561598	0.516448	0.567394	0.207118	0.503415	0.335998	1	198386610	200119987	Body;Body	chr1:200116696-200117204	S_Shelf		NA		cg06880420	NR5A2	cg06880420	1.35e-05	0.00094525
EPHA10	cg22425711	0.866954	0.873581	0.89982	0.906231	0.71344	0.894637	0.919153	0.897633	0.878682	0.872237	0.194799	0.63464	0.683559	0.744802	0.703697	0.401529	0.780211	0.659825	0.295908	0.566552	0.305685	1	37972838	38200251	Body	chr1:38200919-38201200	N_Shore		NA		cg22425711	EPHA10	cg22425711	1.36e-05	0.000947646
EPHA10	cg22425711	0.866954	0.873581	0.89982	0.906231	0.71344	0.894637	0.919153	0.897633	0.878682	0.872237	0.194799	0.63464	0.683559	0.744802	0.703697	0.401529	0.780211	0.659825	0.295908	0.566552	0.305685	1	37972838	38200251	Body	chr1:38200919-38201200	N_Shore		NA		cg22425711.1	EPHA10	cg22425711	1.36e-05	0.000947646
GJC2	cg12461930	0.736571	0.913833	0.827432	0.141818	0.868746	0.776961	0.644748	0.857928	0.789621	0.728629	0.504856	0.45488	0.17749	0.101872	0.067198	0.0874197	0.0963855	0.0837793	0.0697962	0.182631	0.545998	1	226412001	228345378	5'UTR	chr1:228345377-228346700	Island		NA	Unclassified_Cell_type_specific	cg12461930	GJC2	cg12461930	1.37e-05	0.000951298
PLXNA2	cg00545705	0.900254	0.839745	0.811396	0.899743	0.832555	0.900404	0.910741	0.774797	0.744969	0.846067	0.550802	0.606029	0.427744	0.661837	0.56402	0.692526	0.14734	0.577966	0.27123	0.499944	0.346123	1	206448809	208382186	Body				TRUE		cg00545705	PLXNA2	cg00545705	1.38e-05	0.000955538
PRDM16	cg24679453	0.975164	0.971669	0.963743	0.968779	0.966219	0.976047	0.934169	0.964658	0.948056	0.963167	0.0982168	0.23743	0.355288	0.831765	0.191189	0.561105	0.726613	0.921966	0.737536	0.517901	0.445266	1	3068929	3079069	Body;Body	chr1:3080934-3081292	N_Shore		NA		cg24679453	PRDM16	cg24679453	1.39e-05	0.000962096
SMYD2	cg10820715	0.903595	0.884959	0.852172	0.901662	0.897166	0.913552	0.855653	0.876345	0.858421	0.882614	0.169043	0.468909	0.177272	0.116956	0.664424	0.23551	0.674997	0.426676	0.146368	0.34224	0.540374	1	212536647	214470024	Body				TRUE		cg10820715	SMYD2	cg10820715	1.4e-05	0.000964496
CTSE	cg08924343	0.899765	0.903879	0.792514	0.920238	0.649186	0.780849	0.866675	0.838081	0.646065	0.810806	0.337565	0.524632	0.381912	0.531627	0.488245	0.47315	0.533948	0.221933	0.422708	0.43508	0.375726	1	204498480	206331857	3'UTR;3'UTR				NA		cg08924343	CTSE	cg08924343	1.41e-05	0.000966503
IFFO2	cg16552822	0.822406	0.359074	0.719849	0.657848	0.856453	0.828363	0.894301	0.734525	0.699375	0.730244	0.2789	0.0585705	0.178556	0.203642	0.0667575	0.380318	0.226783	0.0887762	0.0616082	0.171546	0.558698	1	19151321	19278734	Body	chr1:19281948-19283883	N_Shelf		NA	Promoter_Associated	cg16552822	IFFO2	cg16552822	1.41e-05	0.000968087
FMN2	cg02623718	0.648559	0.848803	0.84096	0.530364	0.74746	0.789886	0.680721	0.597679	0.780272	0.7183	0.368067	0.520326	0.303498	0.385541	0.611335	0.612924	0.31934	0.36977	0.608317	0.455457	0.262843	1	238632327	240565704	Body	chr1:240569320-240569679	N_Shelf		NA		cg02623718	FMN2	cg02623718	1.41e-05	0.000968771
IL12RB2	cg02566391	0.754433	0.888864	0.893886	0.932062	0.85426	0.873055	0.685538	0.910219	0.86832	0.851182	0.0766297	0.0875665	0.652005	0.706797	0.603538	0.725326	0.101273	0.0660498	0.598401	0.401954	0.449228	1	67578116	67805528	Body				TRUE		cg02566391	IL12RB2	cg02566391	1.43e-05	0.000974006
PDE4DIP	cg03892566	0.771335	0.748666	0.879424	0.929594	0.758954	0.700628	0.481257	0.716203	0.774755	0.751202	0.371236	0.126882	0.438461	0.40222	0.235998	0.237152	0.382934	0.440963	0.245794	0.320182	0.43102	1	143785100	145073743	Body	chr1:145075483-145075845	N_Shore		NA	NonGene_Associated	cg03892566	PDE4DIP	cg03892566	1.44e-05	0.000979288
PDE4DIP	cg03892566	0.771335	0.748666	0.879424	0.929594	0.758954	0.700628	0.481257	0.716203	0.774755	0.751202	0.371236	0.126882	0.438461	0.40222	0.235998	0.237152	0.382934	0.440963	0.245794	0.320182	0.43102	1	143785100	145073743	Body	chr1:145075483-145075845	N_Shore		NA	NonGene_Associated	cg03892566.1	PDE4DIP	cg03892566	1.44e-05	0.000979288
RNF2	cg18449956	0.924071	0.914027	0.92833	0.937618	0.921972	0.929967	0.943663	0.931986	0.894417	0.925117	0.897693	0.488245	0.527377	0.540418	0.629282	0.600163	0.606181	0.574952	0.522052	0.598485	0.326632	1	183290094	185023471	5'UTR				NA		cg18449956	RNF2	cg18449956	1.44e-05	0.000980494
NBPF10	cg00297334	0.88323	0.884625	0.858565	0.885535	0.786604	0.79049	0.912989	0.842117	0.803122	0.849697	0.26016	0.421572	0.31433	0.323676	0.699539	0.306515	0.507154	0.403105	0.241886	0.386437	0.46326	1	144013908	145302551	Body				NA		cg00297334	NBPF10	cg00297334	1.45e-05	0.000982315
NBPF10	cg00297334	0.88323	0.884625	0.858565	0.885535	0.786604	0.79049	0.912989	0.842117	0.803122	0.849697	0.26016	0.421572	0.31433	0.323676	0.699539	0.306515	0.507154	0.403105	0.241886	0.386437	0.46326	1	144013908	145302551	Body				NA		cg00297334.1	NBPF10	cg00297334	1.45e-05	0.000982315
NR5A2	cg21851672	0.889248	0.893792	0.892026	0.51585	0.880435	0.916338	0.922401	0.906393	0.911085	0.858619	0.237267	0.336009	0.392193	0.441632	0.137673	0.181312	0.313922	0.625721	0.249982	0.323968	0.534651	1	198274486	200007863	Body;Body	chr1:200008392-200009047	N_Shore	RDMR	NA		cg21851672	NR5A2	cg21851672	1.45e-05	0.000984343
PDE4DIP	cg12271433	0.921653	0.927821	0.905492	0.918158	0.885506	0.875661	0.932376	0.917465	0.837619	0.902417	0.72597	0.632863	0.772592	0.791842	0.768175	0.776545	0.895639	0.706611	0.682237	0.750275	0.152142	1	143707039	144995682	Body;TSS1500;TSS1500;TSS1500				NA		cg12271433	PDE4DIP	cg12271433	1.46e-05	0.000988231
PDE4DIP	cg12271433	0.921653	0.927821	0.905492	0.918158	0.885506	0.875661	0.932376	0.917465	0.837619	0.902417	0.72597	0.632863	0.772592	0.791842	0.768175	0.776545	0.895639	0.706611	0.682237	0.750275	0.152142	1	143707039	144995682	Body;TSS1500;TSS1500;TSS1500				NA		cg12271433.1	PDE4DIP	cg12271433	1.46e-05	0.000988231
MACF1	cg08259526	0.391901	0.318945	0.383772	0.21123	0.381967	0.460669	0.612636	0.597002	0.360688	0.413201	0.148349	0.168483	0.179551	0.19169	0.222989	0.182122	0.220057	0.168081	0.164297	0.182847	0.230355	1	39342910	39570323	Body	chr1:39570665-39571859	N_Shore	RDMR	NA		cg08259526	MACF1	cg08259526	1.47e-05	0.000990061
MACF1	cg08259526	0.391901	0.318945	0.383772	0.21123	0.381967	0.460669	0.612636	0.597002	0.360688	0.413201	0.148349	0.168483	0.179551	0.19169	0.222989	0.182122	0.220057	0.168081	0.164297	0.182847	0.230355	1	39342910	39570323	Body	chr1:39570665-39571859	N_Shore	RDMR	NA		cg08259526.1	MACF1	cg08259526	1.47e-05	0.000990061
SLC45A1	cg07123038	0.475336	0.845898	0.716358	0.875395	0.577945	0.713751	0.739432	0.701698	0.671912	0.70197	0.496286	0.417893	0.129354	0.316185	0.225444	0.274789	0.374579	0.0990222	0.134365	0.274213	0.427756	1	8326512	8403925	Body	chr1:8403697-8404102	Island		TRUE		cg07123038	SLC45A1	cg07123038	1.47e-05	0.000993849
GUCA2A	cg04701869	0.880239	0.259724	0.795338	0.253886	0.830499	0.815809	0.620758	0.815554	0.776609	0.672046	0.38374	0.130148	0.144961	0.139127	0.235603	0.0805929	0.1235	0.106841	0.227118	0.174626	0.49742	1	42401036	42628449	3'UTR				NA		cg04701869	GUCA2A	cg04701869	1.49e-05	0.000998433
PRDM16	cg06354193	0.939913	0.862749	0.924932	0.476748	0.958284	0.924083	0.707355	0.745956	0.710684	0.805634	0.526219	0.580035	0.63178	0.298903	0.724089	0.559201	0.477139	0.580829	0.252311	0.514501	0.291133	1	3172932	3183072	Body;Body	chr1:3182821-3183216	Island		NA		cg06354193	PRDM16	cg06354193	1.51e-05	0.00100815
PADI3	cg03612692	0.640225	0.743647	0.668121	0.113783	0.388512	0.575312	0.171416	0.508672	0.551384	0.484564	0.147542	0.099557	0.0848903	0.0792229	0.112257	0.155521	0.0837558	0.0849205	0.140089	0.109751	0.374813	1	17458634	17586047	Body				TRUE		cg03612692	PADI3	cg03612692	1.51e-05	0.00100825
DPYD	cg14072140	0.906292	0.93017	0.858721	0.896787	0.863807	0.909535	0.905539	0.884966	0.77347	0.881032	0.702564	0.281941	0.237104	0.380518	0.176201	0.196737	0.650649	0.292063	0.540932	0.384301	0.496731	1	97804427	98031839	Body				TRUE		cg14072140	DPYD	cg14072140	1.52e-05	0.00100937
ADORA1	cg20142535	0.403554	0.540281	0.396962	0.464842	0.2921	0.399882	0.216267	0.534401	0.348885	0.399686	0.095035	0.0730535	0.0813282	0.0735468	0.0937209	0.0687423	0.0815371	0.148576	0.101163	0.0907447	0.308941	1	201364251	203097628	5'UTR;5'UTR	chr1:203097233-203097496	S_Shore		NA		cg20142535	ADORA1	cg20142535	1.52e-05	0.00101152
TTC39A	cg18755643	0.830908	0.782124	0.825836	0.844161	0.800974	0.678887	0.660175	0.816297	0.699057	0.770935	0.764477	0.119129	0.416714	0.415725	0.0892428	0.161638	0.211564	0.412817	0.644816	0.359569	0.411366	1	51561221	51788633	TSS1500;Body				NA		cg18755643	TTC39A	cg18755643	1.53e-05	0.00101513
C1orf21	cg11201256	0.916164	0.870967	0.89263	0.903081	0.782681	0.850232	0.888536	0.867131	0.727503	0.855436	0.423464	0.412359	0.353882	0.53047	0.0860817	0.350513	0.731037	0.531323	0.351081	0.418912	0.436524	1	182669849	184403226	5'UTR				TRUE		cg11201256	C1orf21	cg11201256	1.53e-05	0.00101624
CASZ1	cg01399485	0.677021	0.737287	0.764101	0.76807	0.71472	0.71933	0.684763	0.750363	0.729093	0.727194	0.349509	0.315503	0.17134	0.373556	0.363521	0.338773	0.102979	0.329614	0.172329	0.279681	0.447513	1	10655617	10733030	Body;Body				NA		cg01399485	CASZ1	cg01399485	1.55e-05	0.00102258
CASZ1	cg01399485	0.677021	0.737287	0.764101	0.76807	0.71472	0.71933	0.684763	0.750363	0.729093	0.727194	0.349509	0.315503	0.17134	0.373556	0.363521	0.338773	0.102979	0.329614	0.172329	0.279681	0.447513	1	10655617	10733030	Body;Body				NA		cg01399485.1	CASZ1	cg01399485	1.55e-05	0.00102258
CASZ1	cg01399485	0.677021	0.737287	0.764101	0.76807	0.71472	0.71933	0.684763	0.750363	0.729093	0.727194	0.349509	0.315503	0.17134	0.373556	0.363521	0.338773	0.102979	0.329614	0.172329	0.279681	0.447513	1	10655617	10733030	Body;Body				NA		cg01399485.2	CASZ1	cg01399485	1.55e-05	0.00102258
EXOC8	cg06978604	0.89576	0.933168	0.903183	0.923829	0.742023	0.836882	0.923411	0.900566	0.832549	0.876819	0.636969	0.141181	0.086445	0.716224	0.072297	0.0752635	0.0616273	0.573835	0.576692	0.326726	0.550093	1	229538127	231471504	1stExon	chr1:231473012-231474382	N_Shore	CDMR	NA	Promoter_Associated	cg06978604	EXOC8	cg06978604	1.55e-05	0.00102496
UBE4B	cg01415937	0.158751	0.518904	0.406914	0.668504	0.340886	0.426677	0.0829136	0.428593	0.326149	0.373143	0.0456374	0.0682776	0.125383	0.0318603	0.0358746	0.0279209	0.0315247	0.0257257	0.0398651	0.0480077	0.325136	1	10057207	10134620	Body;Body				TRUE		cg01415937	UBE4B	cg01415937	1.56e-05	0.00102846
FCN3	cg02365086	0.527368	0.555886	0.648098	0.5585	0.548801	0.54839	0.342056	0.422037	0.45172	0.511428	0.116614	0.207459	0.138773	0.353018	0.0568926	0.118951	0.127044	0.120838	0.384722	0.180479	0.330949	1	27573758	27701171	Body;Body				NA		cg02365086	FCN3	cg02365086	1.56e-05	0.00102873
SPRR4	cg08948808	0.318158	0.350529	0.40321	0.445203	0.429709	0.427401	0.200861	0.216437	0.586653	0.375351	0.267414	0.0763253	0.0526294	0.0685865	0.0728812	0.0522275	0.0516679	0.147355	0.355912	0.127222	0.248129	1	151208627	152942003	TSS1500				NA		cg08948808	SPRR4	cg08948808	1.57e-05	0.00103049
SLC26A9	cg05122040	0.904485	0.906758	0.644534	0.847053	0.868498	0.865009	0.863867	0.899441	0.868078	0.851969	0.852826	0.415	0.322178	0.695985	0.253393	0.650771	0.393912	0.662018	0.410202	0.517365	0.334604	1	204170056	205903433	Body;Body				TRUE		cg05122040	SLC26A9	cg05122040	1.57e-05	0.00103255
CACNA1E	cg17143291	0.407113	0.291342	0.501264	0.54324	0.496527	0.41286	0.122654	0.338116	0.295869	0.378776	0.0518957	0.18888	0.117231	0.0722348	0.0571622	0.0590017	0.0688587	0.167564	0.1415	0.102703	0.276073	1	179725462	181458839	Body	chr1:181454974-181455261	S_Shelf		NA		cg17143291	CACNA1E	cg17143291	1.6e-05	0.00104608
TP73	cg04159546	0.599517	0.691513	0.773545	0.753416	0.7744	0.727103	0.638121	0.612711	0.684451	0.694975	0.248531	0.182085	0.0953453	0.671056	0.0643612	0.553514	0.0886361	0.213068	0.126638	0.249248	0.445727	1	3594947	3605087	Body	chr1:3607096-3607553	N_Shelf		TRUE	Unclassified_Cell_type_specific	cg04159546	TP73	cg04159546	1.62e-05	0.00105111
ATAD3C	cg21001441	0.574376	0.718047	0.762433	0.851346	0.640649	0.712171	0.509222	0.684434	0.749302	0.689109	0.448581	0.0851913	0.0813258	0.195936	0.0847898	0.116534	0.0845881	0.600146	0.162294	0.206598	0.482511	1	1373901	1384038	TSS1500				NA		cg21001441	ATAD3C	cg21001441	1.62e-05	0.0010519
CD34	cg03004102	0.914818	0.945276	0.921895	0.919378	0.792965	0.935271	0.925159	0.942167	0.903507	0.91116	0.785821	0.746718	0.890372	0.302327	0.267956	0.711158	0.280209	0.343889	0.737897	0.562928	0.348232	1	206127373	208060750	3'UTR;3'UTR				NA		cg03004102	CD34	cg03004102	1.62e-05	0.00105222
KLHL12	cg11231849	0.941801	0.554983	0.902075	0.948845	0.833696	0.932929	0.951439	0.919125	0.877555	0.873605	0.359499	0.347762	0.340878	0.249471	0.597749	0.393667	0.193241	0.366079	0.614914	0.384807	0.488799	1	201164154	202897531	TSS1500	chr1:202896204-202896524	S_Shore		NA		cg11231849	KLHL12	cg11231849	1.67e-05	0.00107329
ARHGEF10L	cg10115348	0.930218	0.891741	0.895827	0.937252	0.844846	0.837595	0.922252	0.907528	0.637771	0.867225	0.885495	0.114952	0.218957	0.578007	0.0682302	0.167802	0.0647921	0.135028	0.531826	0.307232	0.559993	1	17738240	17865653	TSS1500	chr1:17865863-17866630	N_Shore		NA		cg10115348	ARHGEF10L	cg10115348	1.68e-05	0.00107742
FBXO44	cg07006551	0.909719	0.90454	0.909336	0.923242	0.933678	0.937479	0.913955	0.926688	0.682614	0.893472	0.616063	0.615473	0.759855	0.557134	0.875475	0.514078	0.502135	0.795022	0.537713	0.641439	0.252034	1	11638624	11716037	Body;Body;Body;TSS1500;Body	chr1:11714217-11715304	S_Shore		NA		cg07006551	FBXO44	cg07006551	1.7e-05	0.00108546
NR5A2	cg10513702	0.180693	0.459458	0.639659	0.0447693	0.628389	0.470216	0.570247	0.324805	0.475475	0.421523	0.0381542	0.034921	0.0627787	0.0412368	0.0245761	0.0323781	0.111534	0.140082	0.0390822	0.0583047	0.363219	1	198270423	200003800	Body;Body	chr1:200004474-200004933	N_Shore		NA		cg10513702	NR5A2	cg10513702	1.71e-05	0.00108836
PLEKHA6	cg07010486	0.819061	0.79882	0.823171	0.871698	0.8333	0.781149	0.81537	0.843059	0.772607	0.817582	0.651997	0.546009	0.514448	0.550074	0.621969	0.632308	0.548732	0.549061	0.575701	0.5767	0.240881	1	202567973	204301350	5'UTR				NA		cg07010486	PLEKHA6	cg07010486	1.72e-05	0.00109126
FAM129A	cg04870918	0.884309	0.840539	0.892155	0.783102	0.878364	0.813301	0.789791	0.867267	0.874631	0.847051	0.589922	0.630039	0.653474	0.64248	0.610968	0.560903	0.554581	0.577563	0.684582	0.611612	0.235438	1	183058534	184791911	Body				TRUE		cg04870918	FAM129A	cg04870918	1.72e-05	0.00109134
MARK1	cg14154859	0.447765	0.578108	0.518555	0.935082	0.580099	0.614252	0.664678	0.811962	0.681623	0.648014	0.0368448	0.749138	0.196849	0.48832	0.051452	0.171336	0.0611371	0.101599	0.0454741	0.21135	0.436664	1	218769449	220702826	Body	chr1:220701507-220702348	S_Shore		NA	Unclassified	cg14154859	MARK1	cg14154859	1.72e-05	0.00109201
PEX14	cg12806121	0.930992	0.892585	0.884525	0.647675	0.900563	0.869942	0.889588	0.924734	0.86064	0.866805	0.781041	0.184395	0.506686	0.324218	0.546906	0.417839	0.510458	0.453552	0.432376	0.461941	0.404864	1	10523976	10601389	Body				TRUE		cg12806121	PEX14	cg12806121	1.72e-05	0.00109368
C1orf114	cg13380669	0.898692	0.926164	0.881656	0.907485	0.894223	0.916697	0.908932	0.888427	0.830251	0.894725	0.659327	0.59318	0.797032	0.737545	0.653065	0.687839	0.697586	0.646097	0.106467	0.619793	0.274932	1	167662100	169395476	5'UTR	chr1:169396621-169396869	N_Shore		NA		cg13380669	C1orf114	cg13380669	1.75e-05	0.00110331
ABCD3	cg26908356	0.666667	0.859845	0.618921	0.776218	0.515757	0.54991	0.661944	0.0501449	0.891614	0.621224	0.0468918	0.0645467	0.0666664	0.0534679	0.0530305	0.200865	0.0813246	0.0436803	0.0571926	0.0741851	0.547039	1	94702072	94929484	Body;Body				NA	Gene_Associated_Cell_type_specific	cg26908356	ABCD3	cg26908356	1.75e-05	0.00110412
ARHGEF10L	cg00172227	0.824944	0.862057	0.854871	0.888271	0.88622	0.606946	0.828922	0.799695	0.875597	0.82528	0.520036	0.539468	0.458688	0.566585	0.136089	0.402699	0.423521	0.506781	0.416196	0.441118	0.384162	1	17879474	18006887	Body;Body				NA	Unclassified_Cell_type_specific	cg00172227	ARHGEF10L	cg00172227	1.75e-05	0.00110412
NOTCH2	cg26196087	0.948985	0.944401	0.941906	0.921626	0.9534	0.92666	0.960253	0.942165	0.890951	0.936705	0.586304	0.63925	0.590886	0.521515	0.11206	0.52455	0.813599	0.797829	0.421352	0.556372	0.380334	1	120331774	120530251	Body				TRUE		cg26196087	NOTCH2	cg26196087	1.75e-05	0.00110486
PRDM16	cg08160128	0.900381	0.909777	0.93036	0.870048	0.920035	0.896654	0.875652	0.810636	0.881859	0.888378	0.510916	0.748147	0.47815	0.53229	0.264504	0.386406	0.786742	0.579026	0.83516	0.569038	0.31934	1	3148060	3158200	Body;Body	chr1:3157509-3158300	Island		NA		cg08160128	PRDM16	cg08160128	1.76e-05	0.00110546
C1orf146	cg02998281	0.902675	0.928707	0.928871	0.908377	0.775694	0.946971	0.917577	0.9226	0.932202	0.907075	0.142933	0.487774	0.433888	0.916976	0.288879	0.169371	0.524251	0.496654	0.126609	0.398593	0.508482	1	92456042	92683454	TSS200	chr1:92683438-92683682	Island		NA		cg02998281	C1orf146	cg02998281	1.77e-05	0.00111048
PEX10	cg16272425	0.924701	0.878427	0.898153	0.287194	0.867646	0.894984	0.901817	0.807706	0.908638	0.818808	0.635684	0.472599	0.694992	0.513243	0.269259	0.362361	0.403449	0.196245	0.544278	0.454679	0.364129	1	2327058	2337198	3'UTR;3'UTR	chr1:2339876-2340246	N_Shelf		TRUE		cg16272425	PEX10	cg16272425	1.78e-05	0.0011169
ITLN2	cg18641937	0.827506	0.719675	0.807113	0.837946	0.69374	0.826296	0.807675	0.818991	0.761372	0.788924	0.571286	0.488886	0.402731	0.631449	0.233674	0.466449	0.104632	0.593502	0.472708	0.440591	0.348333	1	159191013	160924389	Body				NA	Unclassified	cg18641937	ITLN2	cg18641937	1.79e-05	0.00111799
GRHL3	cg27298252	0.877454	0.907444	0.783191	0.716001	0.818061	0.768731	0.903954	0.632047	0.813938	0.802313	0.415021	0.61803	0.612996	0.442632	0.498465	0.575177	0.432797	0.309888	0.728966	0.514886	0.287428	1	24517967	24645380	TSS1500	chr1:24648202-24648985	N_Shelf		TRUE		cg27298252	GRHL3	cg27298252	1.79e-05	0.00111882
ITPKB	cg01910727	0.913341	0.832141	0.847568	0.883235	0.770562	0.855649	0.93166	0.827668	0.595648	0.828608	0.288327	0.764178	0.245521	0.587715	0.123522	0.264223	0.237188	0.168789	0.287262	0.329636	0.498972	1	224909078	226842455	Body				TRUE		cg01910727	ITPKB	cg01910727	1.8e-05	0.00112093
LMO4	cg10574861	0.905838	0.934776	0.89434	0.866245	0.90333	0.87674	0.91242	0.895097	0.918671	0.900829	0.221795	0.465034	0.772091	0.655603	0.129359	0.426023	0.0660673	0.336284	0.790858	0.429235	0.471594	1	87574654	87802066	Body	chr1:87800835-87801252	S_Shore	RDMR	TRUE		cg10574861	LMO4	cg10574861	1.82e-05	0.00112892
ARHGEF10L	cg13095091	0.762152	0.835249	0.843722	0.834477	0.862951	0.684072	0.773449	0.789127	0.729404	0.790511	0.572054	0.631395	0.519343	0.551642	0.446523	0.534356	0.582256	0.576318	0.167624	0.509057	0.281455	1	17822191	17949604	Body;Body	chr1:17949452-17949670	Island		NA		cg13095091	ARHGEF10L	cg13095091	1.82e-05	0.00112975
SLC9A1	cg03769927	0.654099	0.610831	0.727384	0.820327	0.701846	0.459183	0.816486	0.762662	0.821278	0.708233	0.423175	0.134852	0.0621015	0.086502	0.0956211	0.197281	0.414781	0.0782444	0.194329	0.187432	0.520801	1	27353436	27480849	1stExon;5'UTR	chr1:27481345-27481742	N_Shore		TRUE		cg03769927	SLC9A1	cg03769927	1.82e-05	0.0011314
MAN1C1	cg12701302	0.882479	0.917887	0.909645	0.905566	0.942789	0.921271	0.936413	0.903648	0.871483	0.910131	0.80029	0.210946	0.381945	0.153177	0.162913	0.46778	0.384068	0.167613	0.473285	0.35578	0.554352	1	25840255	25967668	Body				TRUE		cg12701302	MAN1C1	cg12701302	1.83e-05	0.00113319
KIAA0040	cg19917639	0.92711	0.905069	0.924828	0.911517	0.946653	0.907649	0.918939	0.959132	0.92127	0.924685	0.818582	0.410013	0.687974	0.454962	0.609115	0.472093	0.149739	0.514834	0.615451	0.525862	0.398823	1	173395004	175128381	3'UTR;3'UTR;3'UTR;3'UTR				NA		cg19917639	KIAA0040	cg19917639	1.84e-05	0.00113566
CACNA1S	cg00068153	0.771067	0.863808	0.807007	0.862512	0.82556	0.807539	0.779565	0.807949	0.786822	0.812425	0.0816263	0.400993	0.593258	0.587652	0.55407	0.698547	0.494963	0.553743	0.160869	0.458413	0.354012	1	199295225	201028602	Body				TRUE		cg00068153	CACNA1S	cg00068153	1.84e-05	0.00113576
FAIM3	cg23088126	0.687702	0.612755	0.625061	0.584923	0.728877	0.651463	0.761215	0.585452	0.503045	0.637833	0.392105	0.0801965	0.150316	0.116416	0.143592	0.114588	0.360525	0.201996	0.181733	0.193496	0.444336	1	205145535	207078912	Body;Body;Body	chr1:207082693-207083202	N_Shelf		TRUE		cg23088126	FAIM3	cg23088126	1.85e-05	0.00113874
ALPL	cg06035250	0.854921	0.894146	0.906687	0.914397	0.859737	0.890728	0.901772	0.914027	0.855178	0.887955	0.161553	0.166998	0.743389	0.700768	0.119097	0.589199	0.296472	0.571688	0.843847	0.46589	0.422064	1	21707804	21835217	TSS1500	chr1:21835548-21836344	N_Shore		NA	Unclassified	cg06035250	ALPL	cg06035250	1.85e-05	0.00113942
SAMD11	cg24362661	0.4674	0.529638	0.580029	0.458057	0.401244	0.578709	0.530977	0.569859	0.424352	0.504474	0.104671	0.459685	0.210735	0.101093	0.121013	0.180901	0.109004	0.372092	0.419639	0.230981	0.273493	1	861409	871546	Body	chr1:869332-871872	Island		NA		cg24362661	SAMD11	cg24362661	1.86e-05	0.00114202
IL28RA	cg26835312	0.227027	0.173398	0.281538	0.185124	0.268649	0.411214	0.307003	0.312777	0.419238	0.28733	0.0978329	0.0679584	0.091948	0.0585204	0.0580498	0.284966	0.0438982	0.11175	0.0501299	0.0961171	0.191213	1	24386060	24513473	Body;Body;Body	chr1:24513540-24514477	N_Shore		TRUE	Unclassified	cg26835312	IL28RA	cg26835312	1.86e-05	0.00114387
RAP1GAP	cg14515812	0.696719	0.53693	0.614501	0.264394	0.46413	0.524125	0.71528	0.602933	0.864215	0.587025	0.0319705	0.0681936	0.0362228	0.107386	0.0432845	0.026184	0.186442	0.644684	0.065023	0.134377	0.452648	1	21851450	21978863	5'UTR;TSS1500;5'UTR	chr1:21978101-21978764	S_Shore		NA	Unclassified_Cell_type_specific	cg14515812	RAP1GAP	cg14515812	1.86e-05	0.00114412
IL6R	cg24346686	0.887877	0.797973	0.842015	0.941396	0.692281	0.760254	0.934354	0.879047	0.758347	0.832616	0.207361	0.546096	0.553316	0.742731	0.219247	0.554342	0.580197	0.673805	0.675438	0.528059	0.304557	1	152643988	154377364	TSS1500;TSS1500	chr1:154377670-154378445	N_Shore		NA	Promoter_Associated	cg24346686	IL6R	cg24346686	1.87e-05	0.00114528
HLX	cg04436994	0.935808	0.936246	0.931668	0.90553	0.918432	0.920787	0.947028	0.938608	0.887093	0.924578	0.536632	0.0279823	0.509321	0.117613	0.511425	0.0981527	0.15257	0.412193	0.132468	0.277595	0.646983	1	219122288	221055665	Body	chr1:221055492-221055800	Island	RDMR	NA	Unclassified_Cell_type_specific	cg04436994	HLX	cg04436994	1.87e-05	0.00114617
KIAA1751	cg16813854	0.593695	0.641072	0.648111	0.705351	0.63605	0.637199	0.681647	0.377582	0.496173	0.601875	0.459465	0.161646	0.511392	0.420252	0.0752813	0.173344	0.111006	0.226782	0.163893	0.255896	0.34598	1	1910527	1920667	Body				TRUE		cg16813854	KIAA1751	cg16813854	1.9e-05	0.00115255
NUAK2	cg01012936	0.884863	0.918106	0.899358	0.949588	0.810757	0.885227	0.921704	0.74679	0.889832	0.878469	0.551021	0.763933	0.192031	0.709958	0.486996	0.313618	0.740348	0.563323	0.542526	0.540417	0.338052	1	203556007	205289384	Body	chr1:205290232-205291035	N_Shore		NA		cg01012936	NUAK2	cg01012936	1.93e-05	0.00116468
KIAA0495	cg08919846	0.732699	0.942464	0.868332	0.935944	0.837738	0.846452	0.782911	0.914567	0.823624	0.853859	0.562926	0.269593	0.248756	0.552739	0.857379	0.202512	0.191447	0.402304	0.296492	0.398239	0.45562	1	3654446	3664586	TSS1500	chr1:3662963-3664085	S_Shore		NA	Unclassified_Cell_type_specific	cg08919846	KIAA0495	cg08919846	1.94e-05	0.00116832
PRPF3	cg04212235	0.653462	0.638698	0.738	0.735728	0.674331	0.791239	0.829257	0.660521	0.657319	0.708728	0.485527	0.35468	0.519478	0.538821	0.46936	0.442874	0.536055	0.509184	0.522285	0.486474	0.222255	1	148559694	150293070	TSS1500	chr1:150293835-150294140	N_Shore		NA		cg04212235	PRPF3	cg04212235	1.94e-05	0.00116905
SLC2A1	cg00737593	0.876541	0.366616	0.534206	0.936279	0.765517	0.405805	0.708875	0.609318	0.238486	0.604627	0.0615435	0.0454987	0.0662572	0.0621429	0.0541987	0.0700645	0.0539759	0.0539234	0.0540263	0.057959	0.546668	1	43194924	43422337	Body	chr1:43423467-43424768	N_Shore		NA		cg00737593	SLC2A1	cg00737593	1.94e-05	0.00116905
KIAA1804	cg07117596	0.92694	0.922404	0.931423	0.926173	0.927803	0.930218	0.911818	0.934925	0.874033	0.920637	0.784579	0.80788	0.717294	0.593469	0.874195	0.62675	0.409569	0.675283	0.856367	0.705043	0.215595	1	231561789	233495166	Body	chr1:233497707-233497917	N_Shelf		NA		cg07117596	KIAA1804	cg07117596	1.97e-05	0.00117918
KCNK1	cg14853341	0.828513	0.686817	0.893472	0.791455	0.829331	0.735653	0.641148	0.841136	0.810907	0.78427	0.525704	0.496762	0.574293	0.628098	0.490386	0.482439	0.415513	0.531484	0.519916	0.518288	0.265982	1	231831904	233765281	Body				NA		cg14853341	KCNK1	cg14853341	1.97e-05	0.00117972
C1orf105	cg02288969	0.460155	0.482917	0.68076	0.351796	0.737971	0.632757	0.372205	0.35183	0.372906	0.4937	0.076646	0.0878889	0.194629	0.102352	0.105489	0.0699735	0.144661	0.0544478	0.0962186	0.10359	0.39011	1	170680115	172413492	Body;TSS1500;TSS1500	chr1:172412867-172413281	S_Shore		NA	Promoter_Associated	cg02288969	C1orf105	cg02288969	1.99e-05	0.00118363
KCNC4	cg06807905	0.889617	0.900815	0.847099	0.897062	0.889553	0.735692	0.838948	0.885597	0.658494	0.838097	0.549785	0.343093	0.549841	0.437978	0.160636	0.306503	0.257565	0.381421	0.448403	0.381692	0.456406	1	110578069	110776546	3'UTR;3'UTR				NA		cg06807905	KCNC4	cg06807905	1.99e-05	0.00118524
ANKRD35	cg07015079	0.43215	0.764992	0.406192	0.519435	0.36428	0.482663	0.278946	0.476258	0.438197	0.462568	0.159593	0.21496	0.294479	0.150319	0.113907	0.212368	0.191908	0.124495	0.11201	0.174893	0.287675	1	144260798	145549441	Body				TRUE	Unclassified	cg07015079	ANKRD35	cg07015079	2e-05	0.00118875
MCOLN3	cg21147310	0.414467	0.120996	0.645565	0.598068	0.56304	0.676938	0.611146	0.451221	0.486837	0.507586	0.0911044	0.0928215	0.139726	0.107889	0.59944	0.108619	0.1423	0.0580573	0.105576	0.160615	0.346972	1	85287296	85514708	TSS1500	chr1:85513509-85514555	S_Shore		NA	Unclassified	cg21147310	MCOLN3	cg21147310	2.01e-05	0.00119368
PLEKHN1	cg26679367	0.869459	0.848085	0.834679	0.85555	0.905478	0.789273	0.56761	0.871177	0.841115	0.82027	0.65531	0.28417	0.33723	0.546677	0.359441	0.462884	0.627168	0.538395	0.55524	0.485168	0.335101	1	897481	907618	Body;Body	chr1:906296-906538	S_Shore		NA		cg26679367	PLEKHN1	cg26679367	2.03e-05	0.00119878
RPS8	cg03043406	0.569851	0.491665	0.392096	0.577107	0.453402	0.523122	0.15079	0.398994	0.505014	0.451338	0.272257	0.268547	0.163943	0.1425	0.185262	0.146797	0.170064	0.226225	0.181917	0.195279	0.256059	1	45014943	45242356	Body;TSS1500	chr1:45241013-45241900	S_Shore		NA	Promoter_Associated	cg03043406	RPS8	cg03043406	2.04e-05	0.00120198
SLAMF1	cg18886071	0.844415	0.88503	0.855996	0.589207	0.834841	0.858501	0.822499	0.84824	0.80328	0.815779	0.351265	0.127013	0.380946	0.116033	0.108435	0.18234	0.135191	0.0981266	0.111863	0.179024	0.636755	1	158883681	160617057	5'UTR;1stExon				NA	Promoter_Associated	cg18886071	SLAMF1	cg18886071	2.06e-05	0.001211
FLJ42875	cg03969902	0.948668	0.818412	0.475989	0.0179421	0.798102	0.852534	0.929043	0.566268	0.96299	0.707772	0.0203805	0.0396291	0.0401278	0.0349604	0.0253929	0.0274035	0.0329026	0.0423314	0.0649897	0.0364575	0.671314	1	2970406	2980546	Body	chr1:2979275-2980758	Island		NA		cg03969902	FLJ42875	cg03969902	2.07e-05	0.00121309
FLJ42875	cg03969902	0.948668	0.818412	0.475989	0.0179421	0.798102	0.852534	0.929043	0.566268	0.96299	0.707772	0.0203805	0.0396291	0.0401278	0.0349604	0.0253929	0.0274035	0.0329026	0.0423314	0.0649897	0.0364575	0.671314	1	2970406	2980546	Body	chr1:2979275-2980758	Island		NA		cg03969902.1	FLJ42875	cg03969902	2.07e-05	0.00121309
DNM3	cg02633729	0.94573	0.941499	0.954225	0.164795	0.948104	0.950949	0.955782	0.942926	0.926949	0.858995	0.1125	0.0586312	0.0784761	0.061752	0.0726159	0.480331	0.055309	0.131167	0.0789189	0.125522	0.733473	1	170380129	172113506	Body;Body				NA		cg02633729	DNM3	cg02633729	2.07e-05	0.00121452
IFI16	cg21406461	0.714375	0.622248	0.616243	0.824691	0.39008	0.641122	0.691527	0.774726	0.824369	0.677709	0.189368	0.068163	0.140277	0.0860478	0.447118	0.153472	0.0884739	0.149361	0.128406	0.161187	0.516522	1	157245581	158978957	TSS1500				NA		cg21406461	IFI16	cg21406461	2.08e-05	0.00121452
UTS2	cg12606891	0.239598	0.585518	0.736133	0.675332	0.662283	0.754412	0.443311	0.703448	0.328547	0.569842	0.13134	0.166484	0.0882969	0.387078	0.0798027	0.367699	0.0739016	0.291613	0.144926	0.192349	0.377493	1	7836459	7913872	TSS1500;TSS1500				NA		cg12606891	UTS2	cg12606891	2.09e-05	0.0012208
CAP1	cg23639565	0.431393	0.701747	0.561752	0.389345	0.595025	0.65358	0.232468	0.62563	0.575612	0.529617	0.048348	0.0603838	0.06298	0.544953	0.0506086	0.0744641	0.0601729	0.142675	0.0381231	0.120301	0.409316	1	40280444	40507857	5'UTR;5'UTR	chr1:40505411-40506703	S_Shore	DMR	NA		cg23639565	CAP1	cg23639565	2.1e-05	0.00122356
KCNN3	cg13396821	0.87221	0.919619	0.886315	0.519731	0.919615	0.775755	0.896434	0.908689	0.813066	0.834604	0.0782264	0.163125	0.0884389	0.447494	0.133765	0.155739	0.15485	0.130106	0.378857	0.192289	0.642315	1	153079576	154812952	Body;Body				TRUE		cg13396821	KCNN3	cg13396821	2.1e-05	0.00122356
EPHB2	cg15447913	0.955552	0.966506	0.9724	0.96475	0.953909	0.968027	0.972001	0.971376	0.93133	0.961761	0.793562	0.890292	0.956833	0.901486	0.682192	0.836969	0.806677	0.909089	0.504107	0.809023	0.152738	1	23035137	23162550	Body;Body				NA		cg15447913	EPHB2	cg15447913	2.12e-05	0.001229
B3GALT2	cg23627149	0.862382	0.920035	0.892579	0.924209	0.826882	0.856597	0.890518	0.90965	0.842367	0.88058	0.43779	0.5551	0.386167	0.402878	0.794687	0.493381	0.747924	0.537322	0.706756	0.562445	0.318135	1	191421896	193155273	5'UTR;1stExon;Body				TRUE		cg23627149	B3GALT2	cg23627149	2.14e-05	0.00123795
CASZ1	cg20935317	0.916453	0.940246	0.906051	0.924316	0.917971	0.920429	0.933396	0.839658	0.867016	0.907282	0.467278	0.617368	0.2027	0.503005	0.633511	0.382249	0.66061	0.675521	0.685871	0.536457	0.370825	1	10661771	10739184	Body;Body				NA	Unclassified_Cell_type_specific	cg20935317	CASZ1	cg20935317	2.16e-05	0.00124597
CASZ1	cg20935317	0.916453	0.940246	0.906051	0.924316	0.917971	0.920429	0.933396	0.839658	0.867016	0.907282	0.467278	0.617368	0.2027	0.503005	0.633511	0.382249	0.66061	0.675521	0.685871	0.536457	0.370825	1	10661771	10739184	Body;Body				NA	Unclassified_Cell_type_specific	cg20935317.1	CASZ1	cg20935317	2.16e-05	0.00124597
CASZ1	cg20935317	0.916453	0.940246	0.906051	0.924316	0.917971	0.920429	0.933396	0.839658	0.867016	0.907282	0.467278	0.617368	0.2027	0.503005	0.633511	0.382249	0.66061	0.675521	0.685871	0.536457	0.370825	1	10661771	10739184	Body;Body				NA	Unclassified_Cell_type_specific	cg20935317.2	CASZ1	cg20935317	2.16e-05	0.00124597
CAMTA1	cg07911171	0.461099	0.567918	0.584222	0.563098	0.354387	0.465693	0.0931461	0.662315	0.550139	0.478002	0.0728258	0.0618699	0.115514	0.164112	0.0953773	0.0731318	0.0540498	0.0580392	0.588753	0.14263	0.335372	1	7263243	7340656	Body				TRUE		cg07911171	CAMTA1	cg07911171	2.18e-05	0.0012532
RGS2	cg05374271	0.608051	0.659799	0.804086	0.0721809	0.858054	0.81611	0.653107	0.748418	0.635835	0.650627	0.0793169	0.0799141	0.058794	0.101005	0.0703931	0.0702825	0.0468376	0.113765	0.303764	0.102675	0.547952	1	191045513	192778890	Body	chr1:192777632-192778198	S_Shore		NA		cg05374271	RGS2	cg05374271	2.19e-05	0.00125694
ITPKB	cg05262829	0.948296	0.340065	0.850689	0.677621	0.669578	0.821505	0.881114	0.552868	0.883196	0.736104	0.259505	0.163099	0.328193	0.192414	0.109022	0.202693	0.270485	0.34307	0.153186	0.22463	0.511474	1	224988199	226921576	Body	chr1:226924560-226926553	N_Shelf		NA		cg05262829	ITPKB	cg05262829	2.2e-05	0.00125838
ITPKB	cg04102510	0.195245	0.210683	0.21216	0.0493429	0.104223	0.190625	0.35689	0.195812	0.175099	0.187787	0.0732671	0.0482234	0.0409751	0.0442803	0.0402724	0.0598794	0.045743	0.0570231	0.0432874	0.0503279	0.137459	1	224917364	226850741	Body				NA	Promoter_Associated	cg04102510	ITPKB	cg04102510	2.2e-05	0.00125995
C1orf95	cg11211263	0.829296	0.86799	0.842542	0.779647	0.842502	0.82182	0.825655	0.613705	0.69448	0.790848	0.175182	0.12124	0.364167	0.656559	0.125498	0.133935	0.428506	0.185928	0.141916	0.259215	0.531634	1	224806525	226739902	Body	chr1:226736354-226737412	S_Shelf	RDMR	NA		cg11211263	C1orf95	cg11211263	2.21e-05	0.00126079
GABRD	cg23288755	0.81414	0.585374	0.709338	0.879567	0.656104	0.775049	0.838147	0.589014	0.746251	0.732554	0.552322	0.0774984	0.0659301	0.478375	0.0630023	0.215106	0.0737699	0.490904	0.354117	0.263447	0.469107	1	1947180	1957320	Body	chr1:1957046-1957386	Island		NA	Unclassified_Cell_type_specific	cg23288755	GABRD	cg23288755	2.21e-05	0.00126292
UBE2J2	cg17869799	0.758753	0.30326	0.599283	0.49035	0.583473	0.602163	0.43396	0.609858	0.493516	0.541624	0.250134	0.226756	0.343643	0.214292	0.234768	0.290788	0.249362	0.152253	0.216305	0.242033	0.299591	1	1186958	1197095	Body;Body;TSS200;Body;Body				NA		cg17869799	UBE2J2	cg17869799	2.21e-05	0.00126292
RHOU	cg12762413	0.853309	0.885948	0.845738	0.241333	0.861503	0.886116	0.899633	0.901972	0.796489	0.796893	0.149325	0.0589485	0.104063	0.177593	0.0518488	0.384331	0.0828588	0.643469	0.164903	0.201927	0.594967	1	226940043	228873420	Body	chr1:228870810-228872297	S_Shore		NA		cg12762413	RHOU	cg12762413	2.22e-05	0.00126454
ARHGEF10L	cg24394336	0.893101	0.897968	0.903046	0.914723	0.904723	0.912287	0.896665	0.936467	0.879315	0.904255	0.65239	0.755441	0.646078	0.835988	0.79698	0.41163	0.624034	0.740065	0.733941	0.688505	0.21575	1	17835292	17962705	Body;Body				TRUE		cg24394336	ARHGEF10L	cg24394336	2.22e-05	0.00126477
PAQR7	cg11143175	0.588523	0.4674	0.466408	0.535551	0.600482	0.588984	0.518777	0.44302	0.563362	0.530279	0.214495	0.14704	0.399549	0.111879	0.510233	0.271052	0.111158	0.150596	0.192588	0.234288	0.295991	1	26070759	26198172	TSS1500	chr1:26201722-26202516	N_Shelf		NA		cg11143175	PAQR7	cg11143175	2.23e-05	0.0012651
GFI1	cg23624705	0.805894	0.929628	0.82991	0.931135	0.853312	0.638714	0.947299	0.665708	0.837786	0.826599	0.214319	0.187524	0.0888622	0.0857653	0.106005	0.532026	0.115304	0.530579	0.0984713	0.217651	0.608948	1	92725243	92952655	TSS1500;TSS1500	chr1:92945907-92952609	S_Shore	RDMR	NA		cg23624705	GFI1	cg23624705	2.23e-05	0.00126519
GNAT2	cg23985820	0.903797	0.930567	0.902126	0.940036	0.931183	0.934177	0.817135	0.808087	0.894747	0.895762	0.339779	0.108357	0.437256	0.0960468	0.610975	0.131114	0.266012	0.572718	0.107915	0.296686	0.599076	1	109954623	110153100	Body				TRUE		cg23985820	GNAT2	cg23985820	2.23e-05	0.00126672
ASTN1	cg08104310	0.226628	0.303412	0.458203	0.332817	0.378512	0.341592	0.0530592	0.259063	0.239541	0.288092	0.0528646	0.0596658	0.258856	0.0328224	0.0309572	0.0348646	0.0261042	0.18733	0.046542	0.0811119	0.20698	1	175097783	176831160	3'UTR				NA		cg08104310	ASTN1	cg08104310	2.23e-05	0.0012676
SYT2	cg24592621	0.194842	0.11767	0.351243	0.429538	0.327529	0.260249	0.127919	0.328787	0.231074	0.263206	0.122813	0.0861556	0.0577974	0.160363	0.0815205	0.0957711	0.0705577	0.143976	0.142753	0.106856	0.156349	1	200836210	202569587	Body;Body				TRUE	Unclassified	cg24592621	SYT2	cg24592621	2.28e-05	0.00128298
SYT2	cg24592621	0.194842	0.11767	0.351243	0.429538	0.327529	0.260249	0.127919	0.328787	0.231074	0.263206	0.122813	0.0861556	0.0577974	0.160363	0.0815205	0.0957711	0.0705577	0.143976	0.142753	0.106856	0.156349	1	200836210	202569587	Body;Body				TRUE	Unclassified	cg24592621.1	SYT2	cg24592621	2.28e-05	0.00128298
ARHGEF10L	cg04894027	0.845992	0.830511	0.859826	0.8244	0.828314	0.751666	0.780384	0.812906	0.725641	0.806627	0.558716	0.545736	0.532692	0.63855	0.457282	0.610803	0.51885	0.432298	0.552104	0.538559	0.268067	1	17823771	17951184	Body;Body	chr1:17949452-17949670	S_Shore		TRUE		cg04894027	ARHGEF10L	cg04894027	2.29e-05	0.00128422
GABRD	cg24105782	0.759116	0.842221	0.713823	0.920573	0.597625	0.748917	0.820451	0.589358	0.853061	0.760572	0.153153	0.0751431	0.0733496	0.408306	0.0827942	0.503301	0.0939117	0.380034	0.275751	0.227305	0.533267	1	1947245	1957385	Body	chr1:1957046-1957386	Island		NA	Unclassified_Cell_type_specific	cg24105782	GABRD	cg24105782	2.29e-05	0.00128487
CAMTA1	cg26669159	0.330122	0.463193	0.32595	0.504487	0.301213	0.250541	0.289695	0.483704	0.213631	0.351393	0.127321	0.0646992	0.0502376	0.126951	0.0607504	0.140394	0.215658	0.131928	0.0954337	0.112597	0.238796	1	6889624	6967037	Body				TRUE		cg26669159	CAMTA1	cg26669159	2.3e-05	0.00129034
COL24A1	cg18917270	0.834837	0.823056	0.856174	0.879263	0.798585	0.813705	0.782057	0.81318	0.736325	0.815242	0.718536	0.65829	0.629159	0.702459	0.651822	0.642392	0.658479	0.689143	0.703246	0.672614	0.142628	1	86068934	86296346	Body				NA		cg18917270	COL24A1	cg18917270	2.31e-05	0.00129162
S100A7A	cg21696975	0.444861	0.574182	0.559771	0.490342	0.502767	0.509538	0.109624	0.353968	0.362547	0.434178	0.080556	0.172353	0.23631	0.382867	0.0728913	0.190659	0.101699	0.136633	0.087633	0.1624	0.271778	1	151658268	153391644	Body				NA		cg21696975	S100A7A	cg21696975	2.32e-05	0.00129403
ISG20L2	cg02833725	0.611941	0.810825	0.547629	0.870716	0.611006	0.573682	0.673374	0.599698	0.680122	0.664333	0.114891	0.431013	0.346137	0.427374	0.117588	0.496038	0.453582	0.0721663	0.0919322	0.283413	0.380919	1	154963392	156696768	1stExon;TSS1500;TSS1500	chr1:156698111-156698916	N_Shore	RDMR	TRUE		cg02833725	ISG20L2	cg02833725	2.34e-05	0.00130065
LCE3A	cg16046605	0.415211	0.778334	0.583448	0.0697376	0.618902	0.592432	0.736889	0.460018	0.452103	0.523008	0.0544798	0.0942395	0.0836003	0.0901653	0.455399	0.0675594	0.0773953	0.0648795	0.188861	0.130731	0.392277	1	150863037	152596413	TSS1500				NA		cg16046605	LCE3A	cg16046605	2.38e-05	0.00131393
PRDM16	cg08247866	0.736827	0.647018	0.769416	0.585456	0.682557	0.619728	0.52458	0.595309	0.751272	0.656907	0.430823	0.23802	0.389536	0.493911	0.245227	0.260985	0.287637	0.498419	0.260127	0.344965	0.311942	1	3086389	3096529	Body;Body				NA		cg08247866	PRDM16	cg08247866	2.4e-05	0.00132087
PLEKHA6	cg24537993	0.803417	0.829742	0.808075	0.818091	0.809407	0.761441	0.836784	0.835006	0.771877	0.808205	0.666421	0.649147	0.646163	0.561877	0.427445	0.470811	0.451756	0.565532	0.528171	0.551925	0.25628	1	202542549	204275926	5'UTR				TRUE		cg24537993	PLEKHA6	cg24537993	2.4e-05	0.00132206
ICMT	cg18975791	0.491905	0.655753	0.621018	0.813482	0.59198	0.73257	0.663667	0.658172	0.58727	0.646202	0.397781	0.175078	0.175499	0.429376	0.2069	0.371125	0.121393	0.157369	0.334674	0.263244	0.382958	1	6207694	6285107	3'UTR				NA	Gene_Associated_Cell_type_specific	cg18975791	ICMT	cg18975791	2.41e-05	0.00132303
UBE4B	cg07209987	0.948575	0.973715	0.954521	0.9714	0.95881	0.975411	0.970452	0.954894	0.937267	0.96056	0.892221	0.49656	0.47173	0.553473	0.748481	0.785675	0.24646	0.844201	0.925179	0.662664	0.297896	1	10143790	10221203	Body;Body				TRUE		cg07209987	UBE4B	cg07209987	2.41e-05	0.00132371
PAX7	cg03739172	0.538395	0.419798	0.534784	0.49492	0.465511	0.470251	0.178004	0.655353	0.61625	0.485919	0.0871568	0.138348	0.674408	0.0673049	0.0778288	0.148814	0.0847236	0.0841951	0.0897967	0.161397	0.324521	1	18919294	19046707	Body;Body;Body	chr1:19043390-19043828	S_Shelf		NA		cg03739172	PAX7	cg03739172	2.43e-05	0.00133119
RGS5	cg24901474	0.613233	0.148132	0.298837	0.0886844	0.394951	0.364007	0.495855	0.180008	0.142166	0.302875	0.0954633	0.0932497	0.0742763	0.0555494	0.0805985	0.0759085	0.0701066	0.0700837	0.0745401	0.0766418	0.226233	1	161439664	163173040	TSS200				TRUE		cg24901474	RGS5	cg24901474	2.44e-05	0.00133308
CTNNBIP1	cg24592782	0.425609	0.716764	0.532963	0.448416	0.397848	0.46801	0.197372	0.852152	0.318935	0.48423	0.125927	0.057562	0.0559805	0.151817	0.0490177	0.185428	0.127985	0.2742	0.0891456	0.124118	0.360112	1	9848493	9925906	Body;Body				NA	Unclassified_Cell_type_specific	cg24592782	CTNNBIP1	cg24592782	2.44e-05	0.00133505
FNBP1L	cg09185386	0.93282	0.935727	0.927755	0.90628	0.905697	0.880884	0.962327	0.945533	0.880244	0.919696	0.838453	0.611272	0.686779	0.575949	0.559432	0.596995	0.663885	0.459364	0.657705	0.627759	0.291937	1	93791566	94018978	3'UTR;3'UTR;3'UTR				NA		cg09185386	FNBP1L	cg09185386	2.44e-05	0.00133505
AGBL4	cg04509365	0.751074	0.730403	0.791906	0.781456	0.707532	0.765457	0.761212	0.723307	0.745759	0.750901	0.649758	0.544099	0.53549	0.707495	0.61872	0.59036	0.659007	0.499995	0.54937	0.594922	0.155979	1	49521067	49748480	Body				NA		cg04509365	AGBL4	cg04509365	2.45e-05	0.00133634
BRDT	cg09250199	0.791425	0.678844	0.784142	0.783279	0.757843	0.580706	0.806867	0.701707	0.689817	0.730515	0.534055	0.0251738	0.117647	0.0674973	0.0536918	0.0447649	0.0600346	0.56011	0.0461679	0.167683	0.562832	1	92187733	92415145	5'UTR;1stExon	chr1:92414718-92414986	S_Shore		NA		cg09250199	BRDT	cg09250199	2.46e-05	0.00133902
PRDM16	cg04483711	0.888078	0.916329	0.899263	0.187528	0.895949	0.883977	0.892833	0.889651	0.926313	0.819991	0.194484	0.349783	0.199233	0.52657	0.152627	0.127031	0.0499364	0.34012	0.362779	0.25584	0.564151	1	3337854	3347994	Body;Body	chr1:3351365-3351632	N_Shelf		NA	Unclassified	cg04483711	PRDM16	cg04483711	2.49e-05	0.00135328
SDCCAG8	cg00295780	0.363563	0.775343	0.569746	0.474299	0.239581	0.578025	0.411907	0.480338	0.677069	0.507763	0.0868315	0.0837586	0.12021	0.479192	0.0599463	0.167204	0.0727052	0.0726064	0.0712821	0.13486	0.372904	1	241702423	243635800	Body	chr1:243637639-243638142	N_Shore		TRUE		cg00295780	SDCCAG8	cg00295780	2.51e-05	0.00135926
C1orf54	cg16501235	0.336192	0.281083	0.343885	0.502024	0.394904	0.635675	0.635655	0.514925	0.538348	0.464743	0.127437	0.0931745	0.0756779	0.0974205	0.11489	0.305342	0.172847	0.0922475	0.129152	0.134243	0.3305	1	148512612	150245988	Body				NA		cg16501235	C1orf54	cg16501235	2.52e-05	0.00136042
PRDM16	cg22497969	0.875458	0.891767	0.914347	0.780223	0.926353	0.923461	0.787443	0.902559	0.91625	0.879762	0.793122	0.528257	0.420216	0.665116	0.545159	0.176011	0.128405	0.632286	0.710226	0.510978	0.368785	1	3132878	3143018	Body;Body				NA		cg22497969	PRDM16	cg22497969	2.54e-05	0.00136749
PRDM16	cg14380230	0.248188	0.126799	0.393768	0.460582	0.358579	0.312333	0.320531	0.357453	0.325316	0.322616	0.100317	0.0776006	0.113204	0.350439	0.0975919	0.117303	0.109666	0.145702	0.117739	0.136618	0.185998	1	3105169	3115309	Body;Body	chr1:3111579-3111909	S_Shelf		NA		cg14380230	PRDM16	cg14380230	2.55e-05	0.00137436
FLJ42875	cg23969554	0.907336	0.855255	0.770245	0.0826087	0.847135	0.757107	0.806691	0.877826	0.832144	0.748483	0.109313	0.0840975	0.107702	0.324549	0.0994312	0.0658121	0.101369	0.0663497	0.100326	0.117661	0.630822	1	2969171	2979311	Body	chr1:2979275-2980758	Island		TRUE		cg23969554	FLJ42875	cg23969554	2.56e-05	0.00137664
FLJ42875	cg23969554	0.907336	0.855255	0.770245	0.0826087	0.847135	0.757107	0.806691	0.877826	0.832144	0.748483	0.109313	0.0840975	0.107702	0.324549	0.0994312	0.0658121	0.101369	0.0663497	0.100326	0.117661	0.630822	1	2969171	2979311	Body	chr1:2979275-2980758	Island		TRUE		cg23969554.1	FLJ42875	cg23969554	2.56e-05	0.00137664
GBP6	cg12105183	0.909357	0.895283	0.869929	0.894534	0.895912	0.881762	0.834331	0.901155	0.825084	0.878594	0.725034	0.422761	0.35801	0.791477	0.503948	0.58008	0.590694	0.66046	0.596111	0.580953	0.297641	1	89602464	89829876	5'UTR				NA		cg12105183	GBP6	cg12105183	2.58e-05	0.00138155
SARS	cg02896776	0.897227	0.92327	0.878566	0.889603	0.889744	0.858692	0.902739	0.849714	0.857042	0.882955	0.902265	0.686952	0.565951	0.578016	0.595298	0.277575	0.728237	0.735259	0.608814	0.630929	0.252026	1	109557481	109755958	TSS1500	chr1:109756442-109757098	N_Shore		NA	Promoter_Associated	cg02896776	SARS	cg02896776	2.61e-05	0.00139098
FAM20B	cg10887069	0.827582	0.893424	0.858526	0.834377	0.782695	0.729117	0.744434	0.751948	0.732406	0.794945	0.741649	0.696339	0.663369	0.562142	0.558423	0.158765	0.0717342	0.18862	0.11729	0.417592	0.377353	1	177260321	178993698	TSS1500	chr1:178994804-178995917	N_Shore	CDMR	NA		cg10887069	FAM20B	cg10887069	2.62e-05	0.00139481
GJC2	cg08521967	0.744803	0.914622	0.878458	0.322114	0.927347	0.826004	0.928733	0.884909	0.845382	0.808041	0.302814	0.473312	0.305368	0.576244	0.104848	0.23007	0.247512	0.281871	0.229331	0.305708	0.502334	1	226412113	228345490	Body	chr1:228345377-228346700	Island		NA		cg08521967	GJC2	cg08521967	2.62e-05	0.00139551
GFI1	cg24517501	0.950335	0.949514	0.936551	0.956828	0.948352	0.935261	0.948016	0.92731	0.95512	0.945254	0.258087	0.202514	0.108968	0.920349	0.937528	0.686559	0.706436	0.649709	0.37211	0.538029	0.407225	1	92725290	92952702	TSS1500;TSS1500	chr1:92945907-92952609	S_Shore	RDMR	NA		cg24517501	GFI1	cg24517501	2.63e-05	0.00139808
SLC2A1	cg00102166	0.37585	0.0977191	0.278039	0.551674	0.188172	0.15548	0.657679	0.614069	0.254695	0.352597	0.0640149	0.0630229	0.0799254	0.0514995	0.0938504	0.0648569	0.100722	0.0651509	0.0586539	0.0712996	0.281298	1	43197924	43425337	TSS1500	chr1:43423467-43424768	S_Shore		NA		cg00102166	SLC2A1	cg00102166	2.65e-05	0.00140393
ARHGEF10L	cg26863563	0.936005	0.920854	0.945187	0.929335	0.940337	0.921716	0.950249	0.940491	0.911386	0.93284	0.688214	0.652785	0.61273	0.664288	0.798267	0.620776	0.483748	0.856524	0.766501	0.682648	0.250192	1	17845928	17973341	Body;Body				NA		cg26863563	ARHGEF10L	cg26863563	2.66e-05	0.00140689
NFASC	cg24683255	0.827049	0.859591	0.869307	0.713724	0.92995	0.800752	0.750235	0.816633	0.815342	0.820287	0.724531	0.658724	0.66695	0.508864	0.777127	0.543497	0.527393	0.615624	0.626286	0.627666	0.192621	1	203217654	204951031	Body;Body;Body;Body	chr1:204950982-204951210	Island		NA		cg24683255	NFASC	cg24683255	2.66e-05	0.0014084
C1QC	cg00136477	0.609401	0.476882	0.654321	0.71474	0.646446	0.631801	0.54379	0.656754	0.602888	0.615225	0.18634	0.361983	0.460937	0.563283	0.442834	0.351442	0.151692	0.450583	0.506105	0.386133	0.229092	1	22842926	22970339	5'UTR;5'UTR	chr1:22974050-22974303	N_Shelf		NA		cg00136477	C1QC	cg00136477	2.67e-05	0.00140912
CYB561D1	cg24897320	0.407798	0.545	0.354305	0.422637	0.420498	0.41222	0.309464	0.439619	0.382793	0.410482	0.142619	0.181118	0.318663	0.229027	0.120558	0.317429	0.117323	0.304217	0.191803	0.21364	0.196842	1	109844051	110042528	3'UTR;3'UTR;3'UTR;3'UTR;3'UTR				TRUE	Gene_Associated	cg24897320	CYB561D1	cg24897320	2.68e-05	0.00141343
PRDM16	cg00103908	0.91937	0.900243	0.943508	0.898041	0.913462	0.918161	0.83542	0.906246	0.941882	0.908481	0.572364	0.820804	0.833958	0.659816	0.760998	0.696498	0.58109	0.844517	0.901051	0.741233	0.167249	1	3173966	3184106	Body;Body	chr1:3184546-3184824	N_Shore		NA		cg00103908	PRDM16	cg00103908	2.69e-05	0.00141878
SLC44A5	cg02772132	0.614068	0.661182	0.685628	0.797785	0.6857	0.672479	0.644921	0.707992	0.630819	0.677842	0.501308	0.494979	0.410752	0.449704	0.32818	0.475115	0.465246	0.456383	0.440577	0.446916	0.230926	1	75614398	75841810	Body;Body				NA		cg02772132	SLC44A5	cg02772132	2.71e-05	0.00142428
TP73	cg20768358	0.787919	0.847942	0.868762	0.6806	0.840125	0.785882	0.806056	0.644902	0.694649	0.772982	0.198765	0.180889	0.268924	0.193617	0.292715	0.371109	0.223459	0.456872	0.184371	0.263413	0.509568	1	3564859	3574999	5'UTR				NA		cg20768358	TP73	cg20768358	2.73e-05	0.00143
GNG4	cg14099468	0.617261	0.580449	0.445615	0.916496	0.654577	0.594673	0.241887	0.222052	0.601566	0.54162	0.0938383	0.071816	0.40189	0.135731	0.0795013	0.066064	0.0619336	0.124868	0.128041	0.129298	0.412321	1	233881437	235814814	TSS1500;TSS1500	chr1:235811841-235814066	S_Shore		NA	Unclassified_Cell_type_specific	cg14099468	GNG4	cg14099468	2.74e-05	0.00143273
PEX14	cg22515654	0.91572	0.651884	0.758632	0.408724	0.758275	0.744313	0.915808	0.91712	0.918267	0.776527	0.284254	0.0611229	0.203006	0.205026	0.0412501	0.0422788	0.141508	0.120368	0.0540159	0.128092	0.648435	1	10513259	10590672	Body				NA		cg22515654	PEX14	cg22515654	2.76e-05	0.00143866
EDARADD	cg15086439	0.824675	0.868938	0.921298	0.932188	0.890621	0.829371	0.835758	0.87462	0.86629	0.871529	0.692307	0.541958	0.479172	0.896347	0.615336	0.584046	0.486514	0.614174	0.604771	0.612736	0.258793	1	234629693	236563070	Body;Body	chr1:236558459-236559336	S_Shelf		NA		cg15086439	EDARADD	cg15086439	2.76e-05	0.0014399
ZNF238	cg01105418	0.881324	0.875829	0.788614	0.16459	0.769553	0.781484	0.908173	0.884236	0.657839	0.745738	0.0973099	0.153912	0.0312344	0.0849725	0.146876	0.0908368	0.0873797	0.591763	0.0489431	0.148136	0.597602	1	242281216	244214593	1stExon;5'UTR	chr1:244213397-244213619	S_Shore		NA		cg01105418	ZNF238	cg01105418	2.78e-05	0.00144442
DNM3	cg07802362	0.938502	0.944696	0.945673	0.937485	0.920453	0.931966	0.94989	0.920756	0.887355	0.930753	0.806568	0.729225	0.713213	0.750183	0.665657	0.89667	0.853309	0.800109	0.725746	0.771187	0.159566	1	170580421	172313798	Body;Body				TRUE		cg07802362	DNM3	cg07802362	2.8e-05	0.0014483
PLEKHA6	cg11131599	0.917336	0.916192	0.833495	0.926644	0.790429	0.736583	0.872023	0.87343	0.65656	0.835855	0.602889	0.29674	0.282915	0.120821	0.287318	0.249409	0.176291	0.28723	0.100819	0.267159	0.568695	1	202490834	204224211	Body	chr1:204226544-204226908	N_Shelf		TRUE		cg11131599	PLEKHA6	cg11131599	2.81e-05	0.00145361
ECE1	cg12460254	0.428742	0.427479	0.494511	0.370434	0.578599	0.452702	0.260123	0.685015	0.5759	0.474834	0.161684	0.110999	0.140483	0.175802	0.14902	0.197005	0.106132	0.147586	0.133712	0.146936	0.327898	1	21502313	21629726	Body				TRUE	Unclassified_Cell_type_specific	cg12460254	ECE1	cg12460254	2.82e-05	0.00145681
ESRRG	cg11694362	0.848481	0.876863	0.902847	0.824638	0.905389	0.822416	0.800904	0.858243	0.752279	0.843562	0.580864	0.482343	0.353061	0.405949	0.145852	0.426388	0.54017	0.640895	0.614265	0.465532	0.37803	1	214763137	216696514	Body;Body;Body;Body;Body				TRUE		cg11694362	ESRRG	cg11694362	2.83e-05	0.00145899
TPM3	cg16289421	0.388026	0.610654	0.617584	0.0932902	0.767037	0.704081	0.563357	0.599185	0.697524	0.560082	0.17169	0.100151	0.369454	0.129947	0.108712	0.0896855	0.0833496	0.112011	0.083384	0.138709	0.421373	1	152418604	154151980	Body;Body;Body;Body;Body	chr1:154155268-154155926	N_Shelf		TRUE		cg16289421	TPM3	cg16289421	2.86e-05	0.00146824
TPM3	cg16289421	0.388026	0.610654	0.617584	0.0932902	0.767037	0.704081	0.563357	0.599185	0.697524	0.560082	0.17169	0.100151	0.369454	0.129947	0.108712	0.0896855	0.0833496	0.112011	0.083384	0.138709	0.421373	1	152418604	154151980	Body;Body;Body;Body;Body	chr1:154155268-154155926	N_Shelf		TRUE		cg16289421.1	TPM3	cg16289421	2.86e-05	0.00146824
RCAN3	cg15458504	0.693769	0.510908	0.548048	0.427603	0.455555	0.602988	0.179905	0.269151	0.305167	0.443677	0.0796436	0.100289	0.301314	0.0975002	0.0818538	0.114983	0.0908659	0.102328	0.366765	0.148394	0.295283	1	24701121	24828534	TSS1500	chr1:24828865-24829878	N_Shore		NA		cg15458504	RCAN3	cg15458504	2.86e-05	0.00146962
C1orf21	cg11855643	0.84368	0.898101	0.87492	0.907755	0.799629	0.923422	0.888637	0.884356	0.750658	0.863462	0.25719	0.14689	0.311321	0.362559	0.112984	0.136245	0.199558	0.164019	0.286361	0.219681	0.643781	1	182739964	184473341	Body				TRUE		cg11855643	C1orf21	cg11855643	2.9e-05	0.00147987
KLHDC8A	cg03975844	0.546176	0.566178	0.584456	0.103	0.424642	0.44844	0.818548	0.479371	0.493248	0.496007	0.0970279	0.0994832	0.174848	0.0778832	0.104605	0.11576	0.166526	0.230052	0.121654	0.131982	0.364024	1	203585511	205318888	5'UTR				TRUE		cg03975844	KLHDC8A	cg03975844	2.92e-05	0.00148513
HLX	cg14166284	0.957869	0.938777	0.943859	0.43927	0.958605	0.953716	0.957865	0.957953	0.935984	0.893766	0.439249	0.0498374	0.515276	0.424495	0.405019	0.11233	0.190196	0.501999	0.147757	0.309573	0.584193	1	219122342	221055719	Body	chr1:221055492-221055800	Island	RDMR	NA	Unclassified_Cell_type_specific	cg14166284	HLX	cg14166284	2.93e-05	0.00148914
LUZP1	cg01435109	0.13146	0.308433	0.191367	0.0614503	0.255082	0.369768	0.478458	0.108939	0.281095	0.242895	0.0583488	0.0480024	0.0503397	0.0530456	0.0559394	0.0611519	0.0475175	0.0513363	0.0348983	0.0511755	0.191719	1	23369235	23496648	TSS1500;TSS1500				NA	Promoter_Associated	cg01435109	LUZP1	cg01435109	2.95e-05	0.0014948
HSPB7	cg06521827	0.54747	0.545972	0.407268	0.556758	0.37238	0.439973	0.330694	0.551145	0.300285	0.450216	0.451697	0.310524	0.195823	0.112256	0.214156	0.241848	0.105144	0.256679	0.122685	0.223424	0.226792	1	16219021	16346434	TSS1500				NA	Unclassified_Cell_type_specific	cg06521827	HSPB7	cg06521827	2.96e-05	0.00149977
ESRRG	cg00575003	0.428914	0.405474	0.676222	0.663344	0.41915	0.557658	0.526052	0.39593	0.628859	0.5224	0.0710117	0.110669	0.182822	0.0590963	0.206125	0.0903367	0.087589	0.0825416	0.0860298	0.108469	0.413931	1	215328572	217261949	5'UTR;5'UTR;5'UTR	chr1:217262998-217263214	N_Shore		TRUE		cg00575003	ESRRG	cg00575003	2.96e-05	0.00149979
PLD5	cg18181201	0.823673	0.854087	0.605431	0.671124	0.499179	0.559635	0.0720944	0.553509	0.500916	0.571072	0.145193	0.286133	0.0402276	0.0398554	0.038872	0.0898401	0.0730997	0.040829	0.510091	0.14046	0.430612	1	240753332	242686709	5'UTR	chr1:242686916-242687476	N_Shore		NA		cg18181201	PLD5	cg18181201	2.98e-05	0.00150577
GFI1	cg20125091	0.324749	0.884011	0.547694	0.234089	0.556389	0.563994	0.550226	0.442051	0.494386	0.510843	0.106014	0.107775	0.49538	0.0827071	0.104941	0.110861	0.120266	0.123483	0.0872263	0.148739	0.362104	1	92725229	92952641	TSS1500;TSS1500	chr1:92945907-92952609	S_Shore	RDMR	NA		cg20125091	GFI1	cg20125091	3.01e-05	0.00151458
HLX	cg22698272	0.817531	0.814162	0.830041	0.87039	0.483603	0.726447	0.476518	0.851974	0.520689	0.710151	0.116962	0.1035	0.137985	0.0846862	0.0886728	0.179621	0.114734	0.104894	0.0859721	0.113003	0.597148	1	219121238	221054615	Body	chr1:221054554-221054888	Island	RDMR	NA		cg22698272	HLX	cg22698272	3.02e-05	0.00151677
FMO6P	cg25541621	0.655054	0.633702	0.521623	0.759465	0.576643	0.430733	0.574854	0.534196	0.627084	0.590373	0.341287	0.191375	0.33696	0.411914	0.0772756	0.207885	0.0792659	0.233259	0.0856787	0.218322	0.37205	1	169373488	171106864	TSS200				TRUE		cg25541621	FMO6P	cg25541621	3.03e-05	0.00151714
PDE4DIP	cg16528597	0.539983	0.498884	0.592709	0.638823	0.528936	0.570093	0.645527	0.505686	0.364273	0.542768	0.16725	0.143727	0.145159	0.291652	0.196334	0.0714045	0.168124	0.343379	0.279532	0.200729	0.342039	1	143724837	145013480	Body				NA	Unclassified_Cell_type_specific	cg16528597	PDE4DIP	cg16528597	3.04e-05	0.00152201
PDE4DIP	cg16528597	0.539983	0.498884	0.592709	0.638823	0.528936	0.570093	0.645527	0.505686	0.364273	0.542768	0.16725	0.143727	0.145159	0.291652	0.196334	0.0714045	0.168124	0.343379	0.279532	0.200729	0.342039	1	143724837	145013480	Body				NA	Unclassified_Cell_type_specific	cg16528597.1	PDE4DIP	cg16528597	3.04e-05	0.00152201
MIR29B2	cg03446399	0.890337	0.927065	0.84705	0.874898	0.677345	0.915105	0.93999	0.678708	0.783185	0.837076	0.387995	0.122305	0.32125	0.484519	0.568648	0.226189	0.177287	0.225879	0.149886	0.295995	0.54108	1	206043863	207977240	TSS1500				NA		cg03446399	MIR29B2	cg03446399	3.05e-05	0.00152614
KIAA1614	cg19708901	0.872565	0.580451	0.677055	0.755459	0.672351	0.639342	0.766735	0.572706	0.63887	0.686171	0.327324	0.117918	0.399458	0.248922	0.251159	0.360013	0.418632	0.395756	0.223649	0.304759	0.381412	1	179149278	180882655	Body	chr1:180881316-180882592	S_Shore		NA		cg19708901	KIAA1614	cg19708901	3.07e-05	0.00153046
MEGF6	cg16295880	0.806739	0.792868	0.826958	0.846955	0.796087	0.816998	0.78832	0.72979	0.722054	0.791863	0.787102	0.290365	0.34408	0.305917	0.558723	0.547787	0.272538	0.276978	0.143845	0.391926	0.399937	1	3453908	3464048	Body	chr1:3459874-3460269	S_Shelf		TRUE	Unclassified_Cell_type_specific	cg16295880	MEGF6	cg16295880	3.1e-05	0.00153855
PRDM16	cg03082523	0.387308	0.206124	0.718254	0.287907	0.645133	0.473999	0.121167	0.511591	0.438773	0.42114	0.12825	0.0393365	0.307047	0.0403537	0.134328	0.0819195	0.103264	0.0732976	0.153113	0.117879	0.303261	1	3145825	3155965	Body;Body	chr1:3157509-3158300	N_Shore		NA		cg03082523	PRDM16	cg03082523	3.11e-05	0.00154053
RGS13	cg24679007	0.769389	0.739919	0.842232	0.848195	0.749577	0.788925	0.692162	0.762231	0.667157	0.762198	0.510719	0.38002	0.543668	0.29538	0.466618	0.519409	0.434076	0.251716	0.505941	0.434172	0.328027	1	190871036	192604413	TSS1500;TSS1500				NA		cg24679007	RGS13	cg24679007	3.11e-05	0.00154334
PDE4DIP	cg10505902	0.62328	0.713222	0.697366	0.742644	0.842809	0.67118	0.637134	0.680099	0.675483	0.698135	0.347854	0.251797	0.20029	0.26111	0.283604	0.304062	0.318653	0.257825	0.365594	0.287865	0.41027	1	143603468	144892111	3'UTR;3'UTR;Body				NA		cg10505902	PDE4DIP	cg10505902	3.14e-05	0.00155156
PDE4DIP	cg10505902	0.62328	0.713222	0.697366	0.742644	0.842809	0.67118	0.637134	0.680099	0.675483	0.698135	0.347854	0.251797	0.20029	0.26111	0.283604	0.304062	0.318653	0.257825	0.365594	0.287865	0.41027	1	143603468	144892111	3'UTR;3'UTR;Body				NA		cg10505902.1	PDE4DIP	cg10505902	3.14e-05	0.00155156
KIAA1804	cg27313012	0.885317	0.823188	0.765223	0.874658	0.720873	0.863816	0.628198	0.682339	0.67958	0.769244	0.111444	0.136128	0.203065	0.21047	0.0725171	0.170262	0.0928365	0.413106	0.284734	0.188285	0.580959	1	231564165	233497542	Body	chr1:233497707-233497917	N_Shore		NA		cg27313012	KIAA1804	cg27313012	3.15e-05	0.00155237
NBPF9	cg01800128	0.882695	0.857036	0.828252	0.811633	0.865809	0.838699	0.767532	0.862861	0.847433	0.840217	0.765467	0.693199	0.604326	0.737499	0.498909	0.673295	0.74364	0.663621	0.523494	0.655939	0.184278	1	143526659	144815302	Body				NA		cg01800128	NBPF9	cg01800128	3.17e-05	0.00155981
PRDM16	cg01065697	0.724859	0.54853	0.533536	0.77865	0.651116	0.702018	0.582304	0.625446	0.462618	0.623231	0.112839	0.386533	0.246949	0.220568	0.149413	0.235248	0.0600781	0.449192	0.101573	0.218044	0.405187	1	3310598	3320738	Body;Body	chr1:3321269-3322310	N_Shore		NA		cg01065697	PRDM16	cg01065697	3.19e-05	0.00156378
EPHA2	cg07959609	0.18807	0.456672	0.350374	0.53317	0.0983094	0.483974	0.435632	0.387592	0.519357	0.383683	0.102308	0.0952138	0.0342879	0.0584866	0.0553507	0.462282	0.0355995	0.0387742	0.0515771	0.103764	0.279919	1	16338967	16466380	Body	chr1:16464376-16464621	S_Shore		TRUE		cg07959609	EPHA2	cg07959609	3.19e-05	0.00156475
C1orf21	cg06533042	0.907331	0.919349	0.903197	0.934321	0.895962	0.901855	0.889856	0.896063	0.91173	0.906629	0.70152	0.594237	0.721615	0.828865	0.4039	0.722474	0.753796	0.72136	0.66606	0.679314	0.227315	1	182652540	184385917	5'UTR				TRUE		cg06533042	C1orf21	cg06533042	3.22e-05	0.00157238
TNNT2	cg19233001	0.842235	0.700735	0.80488	0.901359	0.834453	0.852039	0.873837	0.88952	0.486124	0.798354	0.536352	0.586973	0.603708	0.59208	0.420171	0.558688	0.339297	0.554575	0.560001	0.527983	0.270371	1	199613499	201346876	TSS200;TSS200;TSS200;TSS200				TRUE		cg19233001	TNNT2	cg19233001	3.22e-05	0.00157436
ARHGEF10L	cg27172331	0.899999	0.903522	0.891305	0.874514	0.906222	0.837741	0.850753	0.858555	0.771546	0.866017	0.700267	0.651628	0.61229	0.601509	0.630194	0.657142	0.351608	0.584637	0.670455	0.606637	0.259381	1	17778892	17906305	TSS1500;5'UTR				NA		cg27172331	ARHGEF10L	cg27172331	3.23e-05	0.00157718
ISG15	cg20062691	0.336266	0.446616	0.446418	0.666097	0.44667	0.456178	0.366231	0.263499	0.0475564	0.38617	0.0723851	0.0540284	0.0720505	0.0749423	0.0712938	0.106891	0.0758699	0.0517542	0.0792228	0.0731598	0.31301	1	939255	949392	Body	chr1:949329-949851	Island		TRUE		cg20062691	ISG15	cg20062691	3.24e-05	0.00158021
RALGPS2	cg00833394	0.42715	0.922181	0.234447	0.138897	0.416815	0.533169	0.460935	0.342242	0.574261	0.450011	0.143422	0.0722011	0.0585539	0.0627693	0.0563696	0.105007	0.0903618	0.242931	0.0456643	0.0974755	0.352535	1	176960595	178693972	TSS1500	chr1:178693968-178695075	Island	RDMR	NA		cg00833394	RALGPS2	cg00833394	3.27e-05	0.00158776
PLA2G4A	cg09067029	0.877873	0.887032	0.753977	0.858546	0.878646	0.874957	0.922023	0.879494	0.925104	0.873072	0.433174	0.129261	0.156362	0.272864	0.136183	0.0653395	0.261656	0.186914	0.480563	0.235813	0.637259	1	185220882	186954259	Body				TRUE		cg09067029	PLA2G4A	cg09067029	3.27e-05	0.0015884
SLC2A1	cg05034603	0.647436	0.597708	0.537325	0.419979	0.477943	0.570843	0.487981	0.404363	0.500279	0.515984	0.246903	0.0884678	0.0604992	0.114124	0.14065	0.0965254	0.208699	0.165334	0.0587445	0.131105	0.384879	1	43169458	43396871	Body				TRUE	Promoter_Associated	cg05034603	SLC2A1	cg05034603	3.28e-05	0.00159168
S100A9	cg05848175	0.637716	0.520109	0.525054	0.580086	0.543329	0.601056	0.540168	0.704773	0.552073	0.578263	0.0961245	0.0741764	0.0626562	0.476264	0.0666027	0.522293	0.458782	0.0745595	0.26513	0.232954	0.345309	1	151596881	153330257	TSS200				NA		cg05848175	S100A9	cg05848175	3.29e-05	0.0015964
CD244	cg10106388	0.714824	0.770543	0.835295	0.779234	0.818541	0.741444	0.442822	0.67286	0.638169	0.712637	0.39978	0.269887	0.0996202	0.556198	0.419228	0.494352	0.12237	0.54479	0.357446	0.36263	0.350007	1	159099286	160832662	1stExon;5'UTR;1stExon;5'UTR;5'UTR;1stExon				NA		cg10106388	CD244	cg10106388	3.29e-05	0.00159642
RABGAP1L	cg04261102	0.710942	0.765202	0.798771	0.809981	0.749819	0.77858	0.685556	0.77264	0.700697	0.752465	0.644416	0.570311	0.446648	0.544278	0.528541	0.594193	0.476396	0.606824	0.577653	0.554362	0.198103	1	172619307	174352684	Body				NA		cg04261102	RABGAP1L	cg04261102	3.41e-05	0.00163561
IVNS1ABP	cg21913528	0.562085	0.673231	0.69195	0.663056	0.606453	0.678187	0.69782	0.799418	0.875297	0.694166	0.224566	0.216957	0.0914056	0.236452	0.647301	0.36289	0.120572	0.402427	0.223214	0.280643	0.413524	1	183549694	185283071	5'UTR	chr1:185285329-185286735	N_Shelf		NA		cg21913528	IVNS1ABP	cg21913528	3.43e-05	0.00164122
RNF2	cg18201392	0.939957	0.957168	0.939438	0.929371	0.946984	0.927303	0.939121	0.949791	0.939448	0.940953	0.94051	0.639087	0.493222	0.572403	0.592101	0.663797	0.623241	0.683683	0.668111	0.652906	0.288047	1	183290364	185023741	5'UTR				NA		cg18201392	RNF2	cg18201392	3.46e-05	0.00165143
ATAD3A	cg11856308	0.798113	0.785316	0.794805	0.762832	0.794403	0.839142	0.786642	0.918224	0.780995	0.806719	0.516638	0.625237	0.682562	0.676258	0.583633	0.758313	0.599293	0.571305	0.520475	0.614857	0.191862	1	1439819	1449956	5'UTR;Body;Body	chr1:1446878-1448205	S_Shore		NA		cg11856308	ATAD3A	cg11856308	3.48e-05	0.0016572
SCMH1	cg15962197	0.808718	0.877215	0.797025	0.909364	0.77979	0.760764	0.536263	0.741547	0.783919	0.777178	0.336465	0.271374	0.521508	0.445494	0.309126	0.441755	0.390253	0.107714	0.126144	0.327759	0.449419	1	41477148	41704561	5'UTR	chr1:41706957-41708327	N_Shelf		NA		cg15962197	SCMH1	cg15962197	3.52e-05	0.0016689
EPHB2	cg17276450	0.891517	0.916388	0.891877	0.932545	0.886805	0.870915	0.915843	0.91053	0.850171	0.896288	0.517425	0.13489	0.118788	0.50859	0.237411	0.524479	0.818085	0.726856	0.598317	0.464982	0.431306	1	22916940	23044353	Body;Body				TRUE		cg17276450	EPHB2	cg17276450	3.54e-05	0.00167387
TGFBR3	cg11855117	0.932969	0.90418	0.895521	0.953471	0.892693	0.878558	0.900277	0.917419	0.885887	0.906775	0.893954	0.375688	0.407225	0.0519358	0.500913	0.146851	0.431331	0.313467	0.477094	0.399829	0.506946	1	92066215	92293627	Body				NA		cg11855117	TGFBR3	cg11855117	3.56e-05	0.00168023
RHBG	cg24473450	0.838172	0.904221	0.894734	0.921706	0.846472	0.917154	0.863348	0.915859	0.700789	0.866939	0.212971	0.688501	0.428952	0.545284	0.146071	0.684465	0.187217	0.571415	0.869275	0.481572	0.385367	1	154605263	156338639	TSS1500;TSS1500	chr1:156338758-156339251	N_Shore		NA		cg24473450	RHBG	cg24473450	3.58e-05	0.00168639
LCE2B	cg24332770	0.139187	0.133013	0.33808	0.394421	0.300983	0.324611	0.166104	0.326063	0.198885	0.257928	0.164572	0.0426688	0.0450737	0.04041	0.0593655	0.0621643	0.0785474	0.0424649	0.05594	0.0656897	0.192238	1	150924911	152658287	TSS1500				NA		cg24332770	LCE2B	cg24332770	3.58e-05	0.00168649
STX12	cg26411822	0.628989	0.745416	0.573389	0.390732	0.699905	0.533338	0.752501	0.765001	0.269763	0.595448	0.385521	0.162912	0.246505	0.137266	0.144507	0.195561	0.393585	0.314273	0.198236	0.242041	0.353407	1	27971600	28099013	TSS1500	chr1:28099628-28100031	N_Shore		NA	Promoter_Associated	cg26411822	STX12	cg26411822	3.61e-05	0.00169318
PRDM16	cg06748955	0.916556	0.917779	0.876002	0.890909	0.898012	0.901246	0.811109	0.924568	0.936897	0.897009	0.707716	0.589593	0.817903	0.618452	0.47296	0.549638	0.709528	0.758339	0.847963	0.674677	0.222332	1	3084556	3094696	Body;Body				NA		cg06748955	PRDM16	cg06748955	3.62e-05	0.00169507
IL28RA	cg16117757	0.887857	0.877232	0.799501	0.929145	0.799526	0.829458	0.798139	0.824693	0.808158	0.839301	0.676275	0.813688	0.346564	0.569572	0.643553	0.257568	0.509437	0.517314	0.813818	0.571976	0.267325	1	24383629	24511042	Body;Body;Body	chr1:24513540-24514477	N_Shelf		NA		cg16117757	IL28RA	cg16117757	3.62e-05	0.00169748
PRDM16	cg13689309	0.825984	0.814506	0.905144	0.83465	0.895904	0.876115	0.767326	0.878227	0.808596	0.845161	0.782316	0.23103	0.481588	0.342911	0.613035	0.364119	0.227302	0.609287	0.784844	0.492937	0.352224	1	3233416	3243556	Body;Body	chr1:3239915-3240261	S_Shelf		NA		cg13689309	PRDM16	cg13689309	3.64e-05	0.00170086
OLFML3	cg12160664	0.422783	0.663174	0.344097	0.927222	0.484935	0.73714	0.638832	0.556443	0.271669	0.5607	0.247222	0.478193	0.161786	0.421637	0.238207	0.292209	0.206267	0.217066	0.0925532	0.261682	0.299017	1	114323376	114521853	TSS200				NA	Unclassified	cg12160664	OLFML3	cg12160664	3.66e-05	0.00170666
HMGCS2	cg27540878	0.759368	0.781641	0.850845	0.855337	0.843431	0.763353	0.7257	0.762074	0.743909	0.787295	0.437265	0.358214	0.658865	0.67226	0.432032	0.515309	0.426539	0.744672	0.509102	0.528251	0.259044	1	120114253	120312730	TSS1500;TSS1500				NA		cg27540878	HMGCS2	cg27540878	3.66e-05	0.00170669
ITPKB	cg22444124	0.709868	0.889569	0.536332	0.422334	0.546784	0.699649	0.747892	0.727715	0.597974	0.653124	0.603483	0.306329	0.185364	0.218193	0.308451	0.254888	0.205375	0.460854	0.251636	0.310508	0.342616	1	224934583	226867960	Body				TRUE	Promoter_Associated	cg22444124	ITPKB	cg22444124	3.68e-05	0.00171248
SDCCAG8	cg05567236	0.621984	0.302208	0.617604	0.572711	0.528283	0.473229	0.529864	0.724583	0.555052	0.54728	0.105881	0.0999079	0.264155	0.110198	0.0856585	0.508536	0.15085	0.174153	0.338518	0.204206	0.343073	1	241486688	243420065	Body;TSS1500;TSS1500;TSS1500	chr1:243417741-243418775	S_Shore		NA		cg05567236	SDCCAG8	cg05567236	3.73e-05	0.00172751
NR5A2	cg15198094	0.462987	0.877559	0.73355	0.660409	0.717111	0.663993	0.623053	0.891711	0.807785	0.715351	0.109326	0.505509	0.223768	0.504426	0.150335	0.0559008	0.281595	0.112097	0.106402	0.227707	0.487645	1	198269965	200003342	Body;Body	chr1:200004474-200004933	N_Shore		TRUE		cg15198094	NR5A2	cg15198094	3.76e-05	0.00173499
LRRC8D	cg05703211	0.927519	0.914799	0.932784	0.930664	0.915661	0.936401	0.934212	0.908849	0.897945	0.922093	0.829471	0.34262	0.31035	0.693107	0.175451	0.845355	0.403863	0.232037	0.673023	0.500586	0.421506	1	90070179	90297591	5'UTR;5'UTR				TRUE		cg05703211	LRRC8D	cg05703211	3.79e-05	0.00174267
PRDM16	cg01241450	0.750269	0.604408	0.880287	0.556107	0.856092	0.715201	0.475019	0.776212	0.632756	0.694039	0.469841	0.395301	0.40503	0.156349	0.450258	0.407655	0.402329	0.334364	0.512191	0.392591	0.301448	1	3100727	3110867	Body;Body	chr1:3111579-3111909	N_Shore		NA	Unclassified_Cell_type_specific	cg01241450	PRDM16	cg01241450	3.79e-05	0.00174476
C1orf21	cg14476364	0.325541	0.328271	0.360098	0.685791	0.273745	0.332645	0.527299	0.47562	0.327866	0.404097	0.122658	0.177429	0.164423	0.236078	0.185956	0.219546	0.232554	0.258137	0.264903	0.206854	0.197243	1	182716201	184449578	Body				TRUE	Unclassified_Cell_type_specific	cg14476364	C1orf21	cg14476364	3.8e-05	0.00174495
MRPL55	cg22163199	0.199967	0.125274	0.303764	0.330237	0.35418	0.236473	0.109989	0.328463	0.0911346	0.231054	0.0418564	0.0487304	0.0584954	0.0645339	0.0873542	0.0644114	0.0492324	0.105631	0.0799677	0.0666903	0.164363	1	226364487	228297864	TSS1500;TSS1500;TSS1500;TSS1500;TSS1500;TSS1500;TSS1500;TSS1500	chr1:228296787-228297276	S_Shore		NA	Promoter_Associated	cg22163199	MRPL55	cg22163199	3.81e-05	0.00174806
CAPN2	cg19314866	0.405125	0.818452	0.672421	0.512519	0.557627	0.56964	0.516667	0.663629	0.632961	0.594338	0.342502	0.0930927	0.140855	0.0955819	0.10444	0.086254	0.119362	0.0561286	0.0954831	0.125967	0.468371	1	221955579	223888956	TSS1500				NA		cg19314866	CAPN2	cg19314866	3.85e-05	0.00175821
GREM2	cg25623271	0.156241	0.356071	0.2482	0.573765	0.241186	0.211347	0.186092	0.127124	0.239051	0.259897	0.0989023	0.0923879	0.0946538	0.185705	0.083973	0.0749207	0.0619229	0.1068	0.0799391	0.0976894	0.162208	1	238722840	240656217	3'UTR	chr1:240656253-240656720	N_Shore		NA		cg25623271	GREM2	cg25623271	3.85e-05	0.00176006
DARC	cg19260329	0.84828	0.761642	0.834035	0.631592	0.831181	0.797852	0.808241	0.800344	0.786714	0.788876	0.72058	0.570489	0.171285	0.237799	0.197458	0.510268	0.331292	0.262762	0.237131	0.359896	0.42898	1	157440700	159174076	TSS1500;TSS1500				NA		cg19260329	DARC	cg19260329	3.86e-05	0.00176196
SCP2	cg13078931	0.850005	0.888237	0.826341	0.856003	0.742831	0.811866	0.868643	0.820188	0.440677	0.789421	0.682141	0.360803	0.302922	0.314162	0.125722	0.419681	0.569965	0.594041	0.474238	0.427075	0.362346	1	53170046	53397458	Body;Body	chr1:53392880-53393645	S_Shelf		NA		cg13078931	SCP2	cg13078931	3.87e-05	0.00176257
SPSB1	cg19809157	0.553648	0.452693	0.689999	0.704576	0.664336	0.591379	0.592709	0.557409	0.623786	0.603393	0.288131	0.241543	0.221873	0.518029	0.199709	0.325054	0.32233	0.269716	0.136001	0.280265	0.323128	1	9345025	9422438	Body				TRUE	Unclassified_Cell_type_specific	cg19809157	SPSB1	cg19809157	3.89e-05	0.00176703
SNIP1	cg20768399	0.832288	0.631984	0.672421	0.487568	0.634104	0.681592	0.592445	0.749526	0.85325	0.681686	0.199328	0.156819	0.277589	0.473686	0.0710552	0.240436	0.165713	0.523042	0.103113	0.245642	0.436044	1	37792986	38020399	TSS1500	chr1:38019606-38019823	S_Shore		NA		cg20768399	SNIP1	cg20768399	3.91e-05	0.00177472
S100A5	cg09558069	0.861243	0.949171	0.805544	0.626159	0.87616	0.673806	0.935462	0.851448	0.708453	0.809716	0.61662	0.100028	0.0877556	0.113419	0.0863648	0.51242	0.229233	0.128864	0.516928	0.265737	0.543979	1	151777520	153510896	Body	chr1:153508424-153508840	S_Shelf		NA		cg09558069	S100A5	cg09558069	3.92e-05	0.00177554
PTPN22	cg00916635	0.569279	0.778822	0.592	0.859581	0.568581	0.689411	0.282658	0.50646	0.780963	0.625306	0.21319	0.144629	0.243204	0.0663877	0.137821	0.151325	0.172308	0.0815385	0.15006	0.151162	0.474144	1	114215835	114414312	5'UTR;1stExon;5'UTR;1stExon				TRUE	Promoter_Associated	cg00916635	PTPN22	cg00916635	3.92e-05	0.00177671
PDE4DIP	cg07552868	0.521195	0.43032	0.428453	0.8647	0.360568	0.318495	0.459995	0.471546	0.428171	0.475938	0.160629	0.140406	0.221255	0.466952	0.353842	0.198155	0.189814	0.127681	0.286179	0.238324	0.237615	1	143706183	144994826	1stExon;1stExon;5'UTR;Body;1stExon;5'UTR;5'UTR				TRUE		cg07552868	PDE4DIP	cg07552868	3.92e-05	0.00177717
PDE4DIP	cg07552868	0.521195	0.43032	0.428453	0.8647	0.360568	0.318495	0.459995	0.471546	0.428171	0.475938	0.160629	0.140406	0.221255	0.466952	0.353842	0.198155	0.189814	0.127681	0.286179	0.238324	0.237615	1	143706183	144994826	1stExon;1stExon;5'UTR;Body;1stExon;5'UTR;5'UTR				TRUE		cg07552868.1	PDE4DIP	cg07552868	3.92e-05	0.00177717
SUSD4	cg22158547	0.665564	0.675013	0.31528	0.124365	0.187277	0.143079	0.647811	0.391101	0.200737	0.372247	0.115098	0.064387	0.101841	0.0537577	0.0728751	0.0851409	0.0671099	0.0967585	0.112347	0.0854795	0.286768	1	221538868	223472245	Body;Body				TRUE		cg22158547	SUSD4	cg22158547	3.93e-05	0.00178045
INADL	cg15488986	0.581647	0.368301	0.591634	0.470957	0.687901	0.400402	0.339568	0.543414	0.411378	0.488356	0.268683	0.115368	0.058206	0.275192	0.115103	0.113252	0.114728	0.114206	0.196727	0.152385	0.335971	1	62278180	62505592	Body				TRUE		cg15488986	INADL	cg15488986	3.97e-05	0.00179197
OBSCN	cg19261426	0.444368	0.377067	0.563934	0.64672	0.591826	0.462018	0.4316	0.472116	0.460161	0.494423	0.292545	0.13744	0.404831	0.255	0.368633	0.0846222	0.416203	0.234091	0.256774	0.272238	0.222186	1	226627062	228560439	Body	chr1:228558945-228559246	S_Shore		NA		cg19261426	OBSCN	cg19261426	3.98e-05	0.00179417
OBSCN	cg19261426	0.444368	0.377067	0.563934	0.64672	0.591826	0.462018	0.4316	0.472116	0.460161	0.494423	0.292545	0.13744	0.404831	0.255	0.368633	0.0846222	0.416203	0.234091	0.256774	0.272238	0.222186	1	226627062	228560439	Body	chr1:228558945-228559246	S_Shore		NA		cg19261426.1	OBSCN	cg19261426	3.98e-05	0.00179417
CNST	cg12910806	0.702868	0.846391	0.729591	0.878073	0.750213	0.673147	0.867426	0.475539	0.762168	0.742824	0.137639	0.148506	0.135179	0.142327	0.13733	0.113006	0.116107	0.52726	0.116501	0.174873	0.567951	1	244795300	246728677	TSS1500;Body;TSS1500	chr1:246729207-246730276	N_Shore		NA	Promoter_Associated_Cell_type_specific	cg12910806	CNST	cg12910806	4.02e-05	0.00180537
CASZ1	cg02697519	0.737203	0.896217	0.757927	0.552271	0.797132	0.671277	0.911836	0.883013	0.821505	0.780931	0.62701	0.831795	0.188764	0.275915	0.139514	0.0906394	0.44688	0.20098	0.139776	0.326808	0.454123	1	10692497	10769910	5'UTR;5'UTR				NA		cg02697519	CASZ1	cg02697519	4.04e-05	0.00181096
CASZ1	cg02697519	0.737203	0.896217	0.757927	0.552271	0.797132	0.671277	0.911836	0.883013	0.821505	0.780931	0.62701	0.831795	0.188764	0.275915	0.139514	0.0906394	0.44688	0.20098	0.139776	0.326808	0.454123	1	10692497	10769910	5'UTR;5'UTR				NA		cg02697519.1	CASZ1	cg02697519	4.04e-05	0.00181096
CASZ1	cg02697519	0.737203	0.896217	0.757927	0.552271	0.797132	0.671277	0.911836	0.883013	0.821505	0.780931	0.62701	0.831795	0.188764	0.275915	0.139514	0.0906394	0.44688	0.20098	0.139776	0.326808	0.454123	1	10692497	10769910	5'UTR;5'UTR				NA		cg02697519.2	CASZ1	cg02697519	4.04e-05	0.00181096
RPS8	cg19723596	0.934137	0.941551	0.879947	0.944068	0.934706	0.90854	0.746569	0.744809	0.777329	0.867962	0.0704011	0.379618	0.474201	0.313592	0.10155	0.686338	0.201754	0.612677	0.586161	0.380699	0.487263	1	45015898	45243311	Body;TSS1500;TSS1500	chr1:45241013-45241900	S_Shore		NA		cg19723596	RPS8	cg19723596	4.09e-05	0.00182421
PGD	cg03344767	0.909062	0.678701	0.738697	0.137732	0.634438	0.810036	0.730244	0.666207	0.94024	0.693929	0.546374	0.237438	0.0791786	0.159209	0.125913	0.165687	0.285078	0.259567	0.109135	0.21862	0.475309	1	10397905	10475318	Body				TRUE		cg03344767	PGD	cg03344767	4.1e-05	0.00182525
SLC16A1	cg26162147	0.218515	0.561001	0.246006	0.043849	0.344786	0.442383	0.656163	0.376193	0.17917	0.340896	0.104471	0.0928768	0.091077	0.0374175	0.0797153	0.0849579	0.0736061	0.0917815	0.132228	0.0875701	0.253326	1	113301254	113499731	TSS1500;TSS1500	chr1:113497986-113498206	S_Shore		NA	Promoter_Associated	cg26162147	SLC16A1	cg26162147	4.12e-05	0.00183006
ITPKB	cg04213163	0.918769	0.925556	0.851466	0.94355	0.856748	0.943955	0.614232	0.869717	0.871399	0.866155	0.321389	0.35104	0.475235	0.587858	0.582991	0.633957	0.613786	0.590148	0.645179	0.533509	0.332646	1	224972218	226905595	Body				TRUE		cg04213163	ITPKB	cg04213163	4.13e-05	0.00183291
CNIH3	cg09988837	0.522049	0.636139	0.431343	0.48689	0.533527	0.611749	0.400607	0.402604	0.505962	0.50343	0.112365	0.237943	0.0982355	0.225458	0.190304	0.205296	0.326821	0.105516	0.19574	0.188631	0.314799	1	222878562	224811939	Body				TRUE	Unclassified_Cell_type_specific	cg09988837	CNIH3	cg09988837	4.15e-05	0.00183996
RYR2	cg19308436	0.62313	0.499797	0.731094	0.765876	0.724534	0.696272	0.543969	0.618456	0.642406	0.649504	0.115526	0.18927	0.206239	0.459472	0.561206	0.2885	0.0782589	0.262136	0.697	0.317512	0.331992	1	236016094	237949471	Body	chr1:237947187-237947448	S_Shelf		NA		cg19308436	RYR2	cg19308436	4.18e-05	0.0018484
MARK1	cg17488628	0.915755	0.919334	0.877781	0.633963	0.829267	0.836194	0.909157	0.884726	0.855547	0.851303	0.515653	0.37025	0.672393	0.605044	0.62233	0.38682	0.43416	0.510195	0.496153	0.512555	0.338747	1	218784323	220717700	Body				TRUE		cg17488628	MARK1	cg17488628	4.22e-05	0.00185755
C1orf146	cg23590827	0.877521	0.83667	0.904845	0.967465	0.516419	0.878529	0.937226	0.879432	0.963593	0.862411	0.269687	0.489227	0.326389	0.425437	0.493225	0.222984	0.807543	0.554173	0.584099	0.46364	0.398771	1	92456102	92683514	TSS200	chr1:92683438-92683682	Island		NA		cg23590827	C1orf146	cg23590827	4.24e-05	0.00186398
ZCCHC11	cg16602500	0.831641	0.910444	0.803447	0.669824	0.792484	0.79434	0.786937	0.748529	0.742165	0.786646	0.670764	0.17287	0.588893	0.150361	0.130126	0.11643	0.220784	0.247306	0.206435	0.278219	0.508427	1	52662163	52889575	3'UTR;3'UTR;3'UTR				NA	Promoter_Associated_Cell_type_specific	cg16602500	ZCCHC11	cg16602500	4.24e-05	0.00186514
PRDM16	cg12593511	0.804488	0.786837	0.81749	0.643604	0.770672	0.826026	0.70844	0.791424	0.694116	0.760344	0.146529	0.405942	0.387353	0.569748	0.750136	0.176279	0.52884	0.118725	0.361006	0.382729	0.377616	1	3266613	3276753	Body;Body	chr1:3275029-3275284	S_Shore		NA		cg12593511	PRDM16	cg12593511	4.25e-05	0.00186673
CLIC4	cg03103023	0.868068	0.899944	0.854096	0.919334	0.832592	0.90516	0.924671	0.908121	0.806557	0.879838	0.500968	0.699567	0.32924	0.715228	0.486828	0.619198	0.853496	0.862569	0.262494	0.592176	0.287662	1	24960993	25088406	Body				TRUE		cg03103023	CLIC4	cg03103023	4.35e-05	0.00189378
MR1	cg07025274	0.415088	0.13753	0.244426	0.519332	0.285365	0.323959	0.0874628	0.0819503	0.603148	0.299807	0.101162	0.06761	0.0629481	0.0513566	0.0631929	0.0749219	0.0509565	0.0535225	0.0533398	0.0643344	0.235472	1	179269751	181003128	TSS200				TRUE	Promoter_Associated	cg07025274	MR1	cg07025274	4.37e-05	0.00189846
CLDN19	cg17512401	0.841659	0.856905	0.841308	0.734389	0.840387	0.85795	0.843249	0.814833	0.753539	0.820469	0.820253	0.667751	0.490529	0.569465	0.493974	0.774604	0.514746	0.529763	0.52099	0.598008	0.222461	1	42976750	43204163	Body;Body	chr1:43204115-43204323	Island		NA		cg17512401	CLDN19	cg17512401	4.38e-05	0.00190205
SSU72	cg00784654	0.877184	0.879834	0.894352	0.913193	0.71908	0.813679	0.859714	0.807211	0.89917	0.851491	0.470547	0.603628	0.400511	0.15269	0.170199	0.616209	0.171428	0.709257	0.785395	0.453318	0.398173	1	1492614	1502751	Body				TRUE		cg00784654	SSU72	cg00784654	4.39e-05	0.00190635
PAX7	cg20932535	0.429476	0.50674	0.631199	0.681828	0.536763	0.463323	0.387576	0.482465	0.345389	0.496084	0.159827	0.125285	0.262655	0.188881	0.144905	0.201845	0.253049	0.237669	0.363257	0.215264	0.280821	1	18902875	19030288	Body;Body;Body				NA	Unclassified_Cell_type_specific	cg20932535	PAX7	cg20932535	4.46e-05	0.00192229
SPRR4	cg09902062	0.364181	0.295965	0.371333	0.498141	0.352369	0.395433	0.194238	0.250451	0.166016	0.320903	0.0672692	0.0767039	0.0715455	0.354962	0.0904339	0.0829008	0.151215	0.0653321	0.0521266	0.112499	0.208404	1	151210958	152944334	5'UTR				NA		cg09902062	SPRR4	cg09902062	4.48e-05	0.00192749
RERE	cg21774136	0.924266	0.934997	0.910963	0.889923	0.839923	0.894658	0.923888	0.927903	0.882306	0.903203	0.504934	0.739877	0.588067	0.787024	0.695636	0.39763	0.666791	0.716714	0.465227	0.617989	0.285214	1	8516082	8593495	Body;Body				NA	Unclassified_Cell_type_specific	cg21774136	RERE	cg21774136	4.48e-05	0.00192881
LAPTM5	cg24459792	0.800436	0.71774	0.873752	0.918118	0.555233	0.872188	0.907391	0.857738	0.908616	0.823468	0.231463	0.733713	0.388729	0.0899335	0.0616451	0.527902	0.072588	0.0660617	0.107014	0.253228	0.57024	1	31003433	31230846	TSS200				NA	Promoter_Associated	cg24459792	LAPTM5	cg24459792	4.48e-05	0.00192888
LCE3E	cg23110514	0.65753	0.725491	0.616836	0.364341	0.577872	0.638308	0.149339	0.637163	0.240062	0.511882	0.521291	0.128513	0.589094	0.221719	0.0995064	0.202411	0.0711564	0.116624	0.0811545	0.225719	0.286163	1	150805512	152538888	5'UTR				NA		cg23110514	LCE3E	cg23110514	4.52e-05	0.00193614
PRDM16	cg15385589	0.496946	0.325778	0.506092	0.246114	0.614242	0.487492	0.182519	0.727394	0.463596	0.450019	0.246733	0.151668	0.155094	0.155651	0.245868	0.177678	0.20123	0.323192	0.216613	0.208192	0.241827	1	3096660	3106800	Body;Body	chr1:3104956-3105253	S_Shore		NA		cg15385589	PRDM16	cg15385589	4.55e-05	0.00194591
TMCC2	cg17030415	0.875844	0.731869	0.86296	0.769874	0.818391	0.766766	0.776367	0.827242	0.675252	0.789396	0.35657	0.179535	0.335074	0.676337	0.0734813	0.274877	0.0960852	0.473183	0.149352	0.290499	0.498897	1	203475965	205209342	Body	chr1:205210695-205210918	N_Shore		NA		cg17030415	TMCC2	cg17030415	4.61e-05	0.00196408
LMO4	cg20701183	0.939269	0.932475	0.931674	0.921169	0.946712	0.936113	0.936179	0.937579	0.892074	0.930361	0.606777	0.840183	0.53053	0.841601	0.598881	0.334096	0.732414	0.942217	0.23461	0.629034	0.301326	1	87572502	87799914	Body	chr1:87800835-87801252	N_Shore		NA	Promoter_Associated	cg20701183	LMO4	cg20701183	4.63e-05	0.00196847
IFFO2	cg26924440	0.360661	0.124721	0.179433	0.0690648	0.241715	0.204645	0.326534	0.514565	0.320269	0.260178	0.0616096	0.0236145	0.0313797	0.0478667	0.0430245	0.270829	0.0429357	0.0427785	0.1377	0.0779709	0.182208	1	19148940	19276353	Body				TRUE	Promoter_Associated	cg26924440	IFFO2	cg26924440	4.64e-05	0.0019735
ITPKB	cg21422623	0.8937	0.681675	0.829779	0.93432	0.810435	0.853187	0.924929	0.708912	0.692747	0.81441	0.370238	0.141569	0.360744	0.14751	0.105166	0.572959	0.204411	0.246369	0.367238	0.279578	0.534831	1	224978836	226912213	Body				NA	Promoter_Associated	cg21422623	ITPKB	cg21422623	4.65e-05	0.0019744
PLEKHA6	cg19272720	0.913308	0.911772	0.893405	0.938634	0.912858	0.83219	0.869104	0.924809	0.91347	0.901061	0.732649	0.825419	0.780617	0.627559	0.177357	0.646704	0.258506	0.722188	0.481801	0.583644	0.317417	1	202556067	204289444	5'UTR				TRUE		cg19272720	PLEKHA6	cg19272720	4.67e-05	0.0019804
PCNXL2	cg07220862	0.887728	0.866053	0.892934	0.903568	0.897719	0.910171	0.888231	0.881063	0.858697	0.887352	0.812949	0.753848	0.687099	0.803558	0.797446	0.696522	0.6594	0.821032	0.638328	0.741131	0.14622	1	231268102	233201479	Body				TRUE		cg07220862	PCNXL2	cg07220862	4.67e-05	0.00198055
NEGR1	cg15553840	0.74954	0.533323	0.759172	0.874813	0.728967	0.817968	0.636448	0.640661	0.726396	0.718587	0.487749	0.126644	0.35292	0.577958	0.177694	0.347899	0.416531	0.232642	0.656959	0.375222	0.343366	1	71831002	72058414	Body				TRUE		cg15553840	NEGR1	cg15553840	4.68e-05	0.00198268
PLEKHA6	cg17108388	0.883535	0.881527	0.830885	0.87148	0.833303	0.786078	0.856909	0.891645	0.850952	0.854035	0.778059	0.556827	0.594097	0.605141	0.727116	0.594273	0.589766	0.651778	0.573514	0.630064	0.223972	1	202493189	204226566	Body	chr1:204226544-204226908	Island		NA		cg17108388	PLEKHA6	cg17108388	4.72e-05	0.00199292
SNAP47	cg03142741	0.337679	0.374346	0.330706	0.55581	0.250365	0.291042	0.238686	0.328729	0.0922484	0.311068	0.155475	0.0412145	0.0237202	0.0322394	0.0328941	0.0415271	0.0514438	0.0423754	0.089967	0.0567618	0.254306	1	226013873	227947250	Body				TRUE		cg03142741	SNAP47	cg03142741	4.72e-05	0.00199297
NBPF7	cg17080021	0.606587	0.587926	0.652606	0.563789	0.678809	0.592427	0.880022	0.507681	0.702885	0.641415	0.0961951	0.115866	0.100301	0.380461	0.468267	0.068069	0.0945093	0.0712293	0.0634168	0.162035	0.47938	1	120179302	120377779	Body				NA		cg17080021	NBPF7	cg17080021	4.72e-05	0.00199402
PRDM16	cg01046951	0.856721	0.84588	0.932757	0.804275	0.932563	0.922737	0.649526	0.883553	0.758967	0.842998	0.53496	0.564181	0.709424	0.746608	0.789737	0.556961	0.476895	0.698006	0.664523	0.637922	0.205076	1	3018737	3028877	Body;Body	chr1:3028179-3028557	S_Shore		NA		cg01046951	PRDM16	cg01046951	4.75e-05	0.00200271
ROR1	cg05819223	0.890386	0.881855	0.864459	0.438329	0.86659	0.912245	0.682784	0.829732	0.793007	0.795487	0.23299	0.385865	0.103383	0.258706	0.196929	0.329806	0.365184	0.347467	0.372505	0.288093	0.507395	1	64218087	64445499	Body;Body				TRUE		cg05819223	ROR1	cg05819223	4.75e-05	0.00200282
SDHC	cg13788685	0.708481	0.681828	0.876357	0.955454	0.780848	0.859359	0.905828	0.929428	0.886977	0.842729	0.197651	0.144521	0.493684	0.681748	0.136686	0.453067	0.885668	0.92857	0.538584	0.495576	0.347153	1	159550270	161283646	TSS1500;TSS1500;TSS1500;TSS1500;TSS1500	chr1:161283775-161284007	N_Shore		NA	Promoter_Associated	cg13788685	SDHC	cg13788685	4.78e-05	0.00200795
SDHC	cg13788685	0.708481	0.681828	0.876357	0.955454	0.780848	0.859359	0.905828	0.929428	0.886977	0.842729	0.197651	0.144521	0.493684	0.681748	0.136686	0.453067	0.885668	0.92857	0.538584	0.495576	0.347153	1	159550270	161283646	TSS1500;TSS1500;TSS1500;TSS1500;TSS1500	chr1:161283775-161284007	N_Shore		NA	Promoter_Associated	cg13788685.1	SDHC	cg13788685	4.78e-05	0.00200795
DARC	cg20003179	0.935496	0.936475	0.883651	0.66462	0.758169	0.929793	0.934075	0.750483	0.911066	0.855981	0.223028	0.488573	0.676651	0.0719474	0.100423	0.0986439	0.495634	0.543136	0.0465888	0.304958	0.551022	1	157441919	159175295	Body;1stExon				NA		cg20003179	DARC	cg20003179	4.79e-05	0.00201116
PRDM16	cg06348826	0.727498	0.608977	0.824421	0.468396	0.725908	0.689568	0.402255	0.62397	0.728911	0.644434	0.399259	0.212628	0.396555	0.484356	0.184696	0.165341	0.410728	0.312654	0.437325	0.333727	0.310707	1	2983911	2994051	Body;Body	chr1:2997272-2997473	N_Shelf	CDMR	NA		cg06348826	PRDM16	cg06348826	4.79e-05	0.00201132
KCNK1	cg15203632	0.895566	0.91099	0.919651	0.899341	0.940242	0.886411	0.884401	0.848757	0.939053	0.902712	0.711764	0.573285	0.584017	0.780097	0.479059	0.572869	0.46842	0.681205	0.447427	0.588682	0.31403	1	231830524	233763901	Body				NA		cg15203632	KCNK1	cg15203632	4.81e-05	0.00201511
PRDM16	cg03347306	0.559654	0.593193	0.753191	0.561116	0.760893	0.637048	0.437797	0.674145	0.596683	0.619302	0.428864	0.332024	0.384434	0.426541	0.291945	0.269146	0.330257	0.41939	0.398626	0.364581	0.254721	1	3206537	3216677	Body;Body				NA		cg03347306	PRDM16	cg03347306	4.83e-05	0.00201979
TMEM51	cg07180646	0.940243	0.650513	0.764683	0.879463	0.811832	0.661415	0.572735	0.883823	0.731342	0.766228	0.8696	0.217512	0.436535	0.581713	0.59976	0.287692	0.489482	0.677715	0.34137	0.500153	0.266074	1	15354128	15481541	5'UTR;5'UTR;5'UTR;5'UTR	chr1:15479219-15481471	S_Shore		NA	Unclassified	cg07180646	TMEM51	cg07180646	4.84e-05	0.00202387
NOTCH2NL	cg00038131	0.956737	0.950097	0.952617	0.946311	0.949403	0.936833	0.944306	0.942233	0.930101	0.945404	0.83088	0.577921	0.750655	0.875388	0.797042	0.761144	0.718125	0.837107	0.71526	0.762614	0.18279	1	143924695	145213338	5'UTR	chr1:145208944-145210075	S_Shelf		NA		cg00038131	NOTCH2NL	cg00038131	4.85e-05	0.00202437
C1orf21	cg21118367	0.54687	0.51978	0.15992	0.102879	0.312976	0.35635	0.172336	0.458883	0.271138	0.322348	0.0745508	0.0589436	0.0789779	0.0640285	0.071814	0.0803956	0.0844079	0.0717903	0.0642978	0.072134	0.250214	1	182727498	184460875	Body				TRUE		cg21118367	C1orf21	cg21118367	4.93e-05	0.00204715
KCNT2	cg19503341	0.595902	0.670021	0.630001	0.761096	0.673461	0.544481	0.46845	0.634145	0.54379	0.613483	0.265712	0.147894	0.406065	0.0971713	0.118681	0.0928478	0.172537	0.249836	0.468792	0.224393	0.38909	1	194752136	196485513	Body				TRUE		cg19503341	KCNT2	cg19503341	4.94e-05	0.00204818
NFIA	cg13055341	0.796317	0.92996	0.913012	0.90961	0.907305	0.896459	0.945018	0.912443	0.88727	0.89971	0.804958	0.391477	0.658871	0.701899	0.663231	0.758951	0.706262	0.661562	0.44845	0.643962	0.255748	1	61681177	61908589	Body;Body;Body;Body				TRUE		cg13055341	NFIA	cg13055341	4.95e-05	0.00205096
CD48	cg24342146	0.534046	0.443698	0.614696	0.375976	0.578915	0.496241	0.255353	0.508004	0.566279	0.485912	0.187578	0.29123	0.580123	0.17978	0.064886	0.143353	0.0568162	0.0970904	0.349115	0.216663	0.269249	1	158948632	160682008	TSS1500				NA	Promoter_Associated	cg24342146	CD48	cg24342146	5.02e-05	0.00206778
GJA8	cg10503840	0.56178	0.655217	0.598392	0.472979	0.54065	0.569668	0.31881	0.449913	0.34643	0.501538	0.209436	0.309361	0.127883	0.257963	0.0839934	0.0855955	0.0925843	0.190723	0.113883	0.163491	0.338046	1	145840196	147373572	TSS1500				NA		cg10503840	GJA8	cg10503840	5.02e-05	0.00206985
LINGO4	cg03431165	0.595374	0.162193	0.433035	0.139932	0.428786	0.486539	0.795327	0.394309	0.405853	0.426816	0.155418	0.114286	0.130658	0.157609	0.0992506	0.0832911	0.0803558	0.166241	0.0984031	0.120613	0.306204	1	150039882	151773258	3'UTR				NA		cg03431165	LINGO4	cg03431165	5.05e-05	0.00207492
PDE4DIP	cg23933216	0.374829	0.185639	0.285001	0.373948	0.191709	0.2183	0.179472	0.223657	0.152215	0.242752	0.221094	0.062019	0.121354	0.163331	0.176121	0.0833986	0.0639742	0.0716912	0.139174	0.122462	0.12029	1	143770824	145059467	Body				TRUE	Unclassified	cg23933216	PDE4DIP	cg23933216	5.05e-05	0.00207498
PDE4DIP	cg23933216	0.374829	0.185639	0.285001	0.373948	0.191709	0.2183	0.179472	0.223657	0.152215	0.242752	0.221094	0.062019	0.121354	0.163331	0.176121	0.0833986	0.0639742	0.0716912	0.139174	0.122462	0.12029	1	143770824	145059467	Body				TRUE	Unclassified	cg23933216.1	PDE4DIP	cg23933216	5.05e-05	0.00207498
ZC3H12A	cg01937809	0.472913	0.264984	0.508349	0.819616	0.472479	0.447772	0.369242	0.537029	0.560304	0.494743	0.311839	0.215921	0.136674	0.261789	0.0578241	0.0570556	0.0961375	0.123925	0.0668925	0.147562	0.347181	1	37714441	37941854	Body	chr1:37939723-37940650	S_Shore		NA	Promoter_Associated	cg01937809	ZC3H12A	cg01937809	5.07e-05	0.00207952
ARHGEF10L	cg11421160	0.895862	0.900462	0.890598	0.909462	0.871318	0.817903	0.884841	0.94006	0.872019	0.886947	0.71375	0.59529	0.646641	0.713498	0.519479	0.750618	0.741341	0.795523	0.336624	0.645863	0.241085	1	17822152	17949565	Body;Body	chr1:17949452-17949670	Island		NA		cg11421160	ARHGEF10L	cg11421160	5.08e-05	0.00208209
PCNXL2	cg03615849	0.891513	0.867011	0.877678	0.910143	0.787911	0.875586	0.866118	0.783547	0.865947	0.858384	0.880791	0.733477	0.271711	0.621802	0.118823	0.652418	0.324398	0.29212	0.697005	0.510283	0.348101	1	231456872	233390249	Body				TRUE		cg03615849	PCNXL2	cg03615849	5.14e-05	0.00209703
ERI3	cg20634514	0.676266	0.683387	0.423695	0.684387	0.412472	0.468766	0.377111	0.651822	0.608304	0.554024	0.347993	0.167776	0.0989951	0.263813	0.132709	0.214921	0.239334	0.222641	0.253898	0.215787	0.338237	1	44476337	44703750	Body				NA		cg20634514	ERI3	cg20634514	5.18e-05	0.00210788
PRDM16	cg07045460	0.608556	0.704871	0.8256	0.733038	0.801866	0.740749	0.595994	0.604601	0.732688	0.705329	0.398952	0.487679	0.409946	0.595717	0.22341	0.565343	0.433904	0.441083	0.417896	0.441548	0.263781	1	3184107	3194247	Body;Body	chr1:3195376-3196052	N_Shore		NA	Unclassified_Cell_type_specific	cg07045460	PRDM16	cg07045460	5.19e-05	0.00210834
CAPZB	cg13100118	0.801688	0.729211	0.791172	0.771112	0.753631	0.801858	0.684149	0.765569	0.730784	0.758797	0.120591	0.0914289	0.538615	0.688888	0.226805	0.383618	0.389652	0.281182	0.172058	0.321426	0.437371	1	19667956	19795369	Body				TRUE	Unclassified	cg13100118	CAPZB	cg13100118	5.24e-05	0.00212087
C1orf52	cg26414000	0.815728	0.924355	0.828959	0.634113	0.854775	0.900377	0.895501	0.90382	0.904217	0.851316	0.622915	0.375841	0.625591	0.60261	0.66044	0.826663	0.700572	0.682287	0.516022	0.62366	0.227656	1	85493915	85721327	Body;Body	chr1:85724701-85725524	N_Shelf		NA		cg26414000	C1orf52	cg26414000	5.25e-05	0.00212451
RERE	cg06159269	0.603851	0.928897	0.877932	0.57297	0.724062	0.825138	0.936264	0.609867	0.621711	0.744521	0.234868	0.0598176	0.352633	0.416703	0.0601245	0.0537934	0.0948905	0.448581	0.110673	0.203565	0.540956	1	8689934	8767347	5'UTR;5'UTR	chr1:8763005-8763549	S_Shelf		NA		cg06159269	RERE	cg06159269	5.28e-05	0.00213011
CASZ1	cg11732134	0.921695	0.938478	0.921602	0.908077	0.924684	0.908027	0.912767	0.931853	0.895879	0.918118	0.719989	0.271104	0.305919	0.644718	0.314331	0.392159	0.798108	0.76999	0.572941	0.53214	0.385978	1	10655499	10732912	Body;Body				NA		cg11732134	CASZ1	cg11732134	5.29e-05	0.00213117
CASZ1	cg11732134	0.921695	0.938478	0.921602	0.908077	0.924684	0.908027	0.912767	0.931853	0.895879	0.918118	0.719989	0.271104	0.305919	0.644718	0.314331	0.392159	0.798108	0.76999	0.572941	0.53214	0.385978	1	10655499	10732912	Body;Body				NA		cg11732134.1	CASZ1	cg11732134	5.29e-05	0.00213117
CASZ1	cg11732134	0.921695	0.938478	0.921602	0.908077	0.924684	0.908027	0.912767	0.931853	0.895879	0.918118	0.719989	0.271104	0.305919	0.644718	0.314331	0.392159	0.798108	0.76999	0.572941	0.53214	0.385978	1	10655499	10732912	Body;Body				NA		cg11732134.2	CASZ1	cg11732134	5.29e-05	0.00213117
TSPAN2	cg05962781	0.891961	0.880117	0.756479	0.866815	0.818873	0.805723	0.839229	0.79953	0.66657	0.813922	0.521636	0.484118	0.534394	0.589377	0.133514	0.466111	0.483777	0.685713	0.556323	0.494996	0.318926	1	115400668	115599145	Body				TRUE		cg05962781	TSPAN2	cg05962781	5.31e-05	0.00213494
C1orf130	cg21859019	0.211761	0.550001	0.406147	0.0907997	0.292404	0.373733	0.445413	0.458581	0.248525	0.341929	0.0905717	0.108853	0.406655	0.0864072	0.0839045	0.132169	0.121427	0.0904895	0.0619273	0.131378	0.210551	1	24754740	24882153	TSS1500			DMR	NA	Unclassified	cg21859019	C1orf130	cg21859019	5.37e-05	0.00215086
KIAA0495	cg11746651	0.657059	0.933659	0.828499	0.930867	0.764172	0.882538	0.862768	0.72793	0.826481	0.823775	0.65494	0.102709	0.353936	0.241146	0.63791	0.29275	0.156909	0.157263	0.251207	0.31653	0.507245	1	3654472	3664612	TSS1500	chr1:3662963-3664085	S_Shore		NA	Unclassified_Cell_type_specific	cg11746651	KIAA0495	cg11746651	5.4e-05	0.00215622
CYP4X1	cg22675396	0.830121	0.5407	0.871453	0.901194	0.795316	0.843297	0.528647	0.868671	0.57225	0.750183	0.516331	0.235034	0.137739	0.242649	0.250282	0.529759	0.124982	0.124132	0.156096	0.257445	0.492738	1	47260843	47488256	TSS1500	chr1:47489226-47489633	N_Shore		NA		cg22675396	CYP4X1	cg22675396	5.41e-05	0.00215827
SLC2A1	cg21474257	0.945834	0.843184	0.920001	0.924202	0.941543	0.935199	0.930405	0.875546	0.838148	0.906007	0.82962	0.459467	0.474169	0.668874	0.595085	0.644657	0.681136	0.66477	0.719846	0.637514	0.268493	1	43171914	43399327	Body				TRUE		cg21474257	SLC2A1	cg21474257	5.41e-05	0.00216013
LYST	cg17874053	0.853671	0.919575	0.918629	0.928209	0.929062	0.921416	0.721986	0.899344	0.749475	0.871263	0.484118	0.837569	0.76739	0.248112	0.17638	0.335589	0.131391	0.678568	0.299119	0.439804	0.431459	1	234083854	236017231	5'UTR;TSS1500				NA		cg17874053	LYST	cg17874053	5.44e-05	0.00216532
EPHX4	cg25622928	0.276717	0.53029	0.411873	0.225815	0.192887	0.264111	0.580424	0.226561	0.268109	0.330754	0.093687	0.0746898	0.0804489	0.124455	0.159493	0.100392	0.0794881	0.168702	0.0710377	0.105822	0.224933	1	92268748	92496160	Body	chr1:92495367-92495964	S_Shore		NA	Promoter_Associated_Cell_type_specific	cg25622928	EPHX4	cg25622928	5.45e-05	0.00216813
NENF	cg10487521	0.809263	0.919149	0.88776	0.760671	0.8119	0.847562	0.925504	0.790243	0.829316	0.842374	0.204664	0.136525	0.331226	0.615606	0.153847	0.236867	0.641323	0.173073	0.132949	0.291787	0.550588	1	210671541	212604918	TSS1500;TSS1500	chr1:212606105-212606844	N_Shore		NA		cg10487521	NENF	cg10487521	5.48e-05	0.00217453
PIK3CD	cg16125214	0.949727	0.941713	0.940519	0.931031	0.932647	0.938847	0.927622	0.919569	0.917576	0.93325	0.856346	0.538455	0.629288	0.740661	0.89342	0.881937	0.758754	0.816717	0.840179	0.772862	0.160388	1	9673940	9751353	5'UTR	chr1:9749295-9750228	S_Shore		NA	Gene_Associated	cg16125214	PIK3CD	cg16125214	5.49e-05	0.00217787
TMEM51	cg21913886	0.942336	0.675841	0.926195	0.940872	0.89343	0.921436	0.938661	0.939411	0.922997	0.900131	0.428869	0.279746	0.202062	0.330281	0.0721516	0.118877	0.0785577	0.424609	0.483255	0.268712	0.631419	1	15357933	15485346	5'UTR;5'UTR;5'UTR;5'UTR	chr1:15479219-15481471	S_Shelf		TRUE		cg21913886	TMEM51	cg21913886	5.5e-05	0.0021801
ARHGEF10L	cg22524332	0.919617	0.952751	0.920219	0.930432	0.937508	0.868934	0.950962	0.943857	0.916967	0.926805	0.891127	0.746305	0.519462	0.802722	0.798898	0.760939	0.578154	0.68778	0.869936	0.73948	0.187325	1	17832940	17960353	Body;Body				TRUE	Unclassified_Cell_type_specific	cg22524332	ARHGEF10L	cg22524332	5.53e-05	0.00218598
VPS13D	cg15109449	0.815577	0.834157	0.752846	0.78037	0.798862	0.81867	0.863729	0.832501	0.649661	0.794041	0.567159	0.509875	0.376004	0.455701	0.617809	0.441864	0.508406	0.351426	0.424741	0.472554	0.321487	1	12285846	12363259	Body;Body				TRUE		cg15109449	VPS13D	cg15109449	5.58e-05	0.00219826
SSX2IP	cg23238790	0.875058	0.713369	0.853424	0.646387	0.857248	0.905695	0.798293	0.81306	0.840512	0.81145	0.235611	0.296107	0.171151	0.786372	0.187244	0.630689	0.132154	0.182538	0.731368	0.372581	0.438868	1	84929915	85157327	TSS1500;TSS1500;TSS1500;TSS1500;TSS1500	chr1:85155605-85156574	S_Shore	CDMR	NA		cg23238790	SSX2IP	cg23238790	5.59e-05	0.0021995
TNFRSF8	cg24492058	0.210302	0.344741	0.249565	0.272173	0.161603	0.403017	0.399777	0.382627	0.243869	0.296408	0.0901557	0.0858311	0.101764	0.0935703	0.0954741	0.281086	0.0858202	0.0704431	0.088206	0.110261	0.186147	1	12126338	12203751	3'UTR;3'UTR				TRUE	Unclassified_Cell_type_specific	cg24492058	TNFRSF8	cg24492058	5.61e-05	0.00220324
ACTN2	cg18381395	0.332401	0.113052	0.525708	0.912061	0.353666	0.590402	0.284313	0.46406	0.778604	0.483808	0.1298	0.0250855	0.092265	0.0607614	0.0612478	0.0923204	0.0514027	0.0605697	0.0596001	0.0703391	0.413469	1	234990946	236924323	Body				NA		cg18381395	ACTN2	cg18381395	5.62e-05	0.00220473
LBR	cg24834199	0.803417	0.687936	0.767443	0.37069	0.75291	0.653437	0.852079	0.824258	0.743405	0.717286	0.618247	0.297114	0.464658	0.28415	0.178822	0.254352	0.504367	0.533142	0.39603	0.39232	0.324966	1	223679922	225613299	5'UTR;5'UTR	chr1:225614721-225616512	N_Shore		TRUE		cg24834199	LBR	cg24834199	5.65e-05	0.00221417
LBR	cg24834199	0.803417	0.687936	0.767443	0.37069	0.75291	0.653437	0.852079	0.824258	0.743405	0.717286	0.618247	0.297114	0.464658	0.28415	0.178822	0.254352	0.504367	0.533142	0.39603	0.39232	0.324966	1	223679922	225613299	5'UTR;5'UTR	chr1:225614721-225616512	N_Shore		TRUE		cg24834199.1	LBR	cg24834199	5.65e-05	0.00221417
TMEM51	cg22453656	0.804002	0.89112	0.851596	0.888026	0.79852	0.775996	0.820616	0.867116	0.892647	0.843293	0.230815	0.165995	0.0797039	0.574656	0.596551	0.490717	0.504931	0.602183	0.865363	0.456768	0.386525	1	15351205	15478618	TSS1500;TSS1500;Body	chr1:15479219-15481471	N_Shore		NA	Unclassified	cg22453656	TMEM51	cg22453656	5.66e-05	0.00221525
PUM1	cg12297231	0.884601	0.892676	0.847099	0.909675	0.82465	0.813587	0.812084	0.842054	0.790767	0.846355	0.435931	0.378914	0.606056	0.608319	0.25157	0.727364	0.657345	0.287374	0.831265	0.531571	0.314784	1	31303816	31531229	Body;Body				NA	Promoter_Associated_Cell_type_specific	cg12297231	PUM1	cg12297231	5.73e-05	0.00223414
PRDM2	cg16680547	0.455527	0.591441	0.592897	0.816696	0.447138	0.608598	0.559004	0.480047	0.393841	0.549466	0.258082	0.177109	0.188176	0.142688	0.201575	0.208202	0.1841	0.174665	0.165786	0.188931	0.360534	1	13900154	14027567	5'UTR	chr1:14026481-14027200	S_Shore		NA		cg16680547	PRDM2	cg16680547	5.74e-05	0.00223539
AMIGO1	cg21692308	0.899625	0.928082	0.816469	0.639296	0.807961	0.788204	0.95903	0.659382	0.711883	0.801104	0.0709666	0.139302	0.0711437	0.431256	0.0690028	0.216802	0.129718	0.0865209	0.590031	0.200527	0.600577	1	109851026	110049503	3'UTR	chr1:110051954-110052505	N_Shelf		NA		cg21692308	AMIGO1	cg21692308	5.76e-05	0.00223846
MEF2D	cg08123045	0.892999	0.63879	0.849766	0.934968	0.887471	0.887485	0.77224	0.908463	0.908847	0.853448	0.629388	0.0975591	0.14895	0.535204	0.482219	0.610106	0.134753	0.132959	0.532714	0.367095	0.486353	1	154733812	156467188	5'UTR	chr1:156469617-156471060	N_Shelf		NA	Promoter_Associated_Cell_type_specific	cg08123045	MEF2D	cg08123045	5.76e-05	0.00223846
ATP6V1G3	cg12958813	0.892544	0.898503	0.899598	0.861805	0.900245	0.88285	0.793945	0.900814	0.842269	0.87473	0.587954	0.0932996	0.583015	0.382384	0.56841	0.203699	0.578543	0.69892	0.370045	0.451808	0.422923	1	196776292	198509669	Body;Body				NA		cg12958813	ATP6V1G3	cg12958813	5.76e-05	0.00224006
PDE4B	cg08462879	0.398085	0.37345	0.519182	0.573744	0.493693	0.328044	0.102971	0.287792	0.269841	0.371867	0.14632	0.106184	0.139471	0.193673	0.104875	0.264031	0.087785	0.129159	0.130239	0.144637	0.227229	1	66230704	66458116	Body;TSS1500;Body				NA		cg08462879	PDE4B	cg08462879	5.8e-05	0.0022483
CFHR5	cg21475781	0.696339	0.656153	0.681061	0.78921	0.555952	0.531663	0.636627	0.561942	0.57919	0.632015	0.423907	0.455929	0.205677	0.266304	0.249285	0.21567	0.493403	0.36151	0.485043	0.350747	0.281268	1	195212468	196945845	TSS1500				NA		cg21475781	CFHR5	cg21475781	5.82e-05	0.0022522
FGR	cg00404394	0.552067	0.520658	0.648138	0.858883	0.645805	0.646019	0.83824	0.848399	0.648184	0.689599	0.517086	0.215372	0.446582	0.511014	0.200647	0.537342	0.374749	0.496867	0.43618	0.415093	0.274506	1	27832737	27960150	5'UTR	chr1:27960567-27961023	N_Shore		NA		cg00404394	FGR	cg00404394	5.87e-05	0.00226036
ATAD3B	cg07478007	0.858749	0.878935	0.861455	0.824992	0.877236	0.875534	0.846203	0.942531	0.814205	0.864427	0.653473	0.715847	0.734082	0.765956	0.609108	0.858732	0.705636	0.673692	0.636733	0.705918	0.158509	1	1401465	1411602	Body	chr1:1414034-1414532	N_Shelf		NA		cg07478007	ATAD3B	cg07478007	5.89e-05	0.00226518
HAO2	cg08055612	0.627959	0.728671	0.750521	0.670916	0.589574	0.698579	0.652259	0.714291	0.562521	0.666143	0.400698	0.344001	0.383822	0.372275	0.135702	0.158492	0.119948	0.324013	0.430079	0.296559	0.369585	1	119712523	119911000	TSS1500;TSS1500				NA	Unclassified	cg08055612	HAO2	cg08055612	5.9e-05	0.00226666
RERE	cg17029193	0.584995	0.334445	0.65352	0.764097	0.685687	0.644175	0.656568	0.653701	0.149847	0.569671	0.0927902	0.0521563	0.0961158	0.0944522	0.102225	0.190062	0.230844	0.122748	0.0519228	0.114813	0.454858	1	8433194	8510607	Body;Body				TRUE		cg17029193	RERE	cg17029193	5.9e-05	0.00226786
CNN3	cg10992558	0.844811	0.896511	0.885107	0.897005	0.837645	0.899909	0.922492	0.870647	0.900299	0.883825	0.874738	0.525191	0.537139	0.539932	0.132221	0.593086	0.743028	0.523551	0.594777	0.562629	0.321196	1	95141860	95369272	Body				TRUE		cg10992558	CNN3	cg10992558	5.92e-05	0.00227173
RPRD2	cg04165759	0.949429	0.946293	0.884504	0.468387	0.936992	0.946059	0.765113	0.91276	0.950772	0.862257	0.861733	0.651889	0.573056	0.416228	0.252403	0.621919	0.343805	0.732291	0.675609	0.569881	0.292375	1	148715567	150448943	3'UTR				TRUE		cg04165759	RPRD2	cg04165759	5.92e-05	0.00227265
C1orf187	cg26437845	0.406262	0.50109	0.627378	0.108535	0.537779	0.588316	0.664564	0.558587	0.379789	0.485811	0.183708	0.0953675	0.321482	0.0471513	0.0693604	0.106864	0.0648885	0.329584	0.177834	0.155138	0.330673	1	11701913	11779326	Body	chr1:11779566-11780016	N_Shore		NA	Promoter_Associated	cg26437845	C1orf187	cg26437845	5.93e-05	0.00227422
FMN2	cg03975815	0.498949	0.546614	0.545634	0.625648	0.620715	0.648594	0.381439	0.456434	0.435937	0.528885	0.248787	0.0985108	0.109258	0.232454	0.116728	0.153034	0.17057	0.107884	0.294676	0.170211	0.358674	1	238337188	240270565	Body				TRUE		cg03975815	FMN2	cg03975815	5.94e-05	0.00227488
SEC22B	cg16989180	0.147988	0.119831	0.158504	0.617676	0.250039	0.453734	0.139183	0.177567	0.286369	0.26121	0.057026	0.0681812	0.0757908	0.108029	0.0815051	0.114647	0.0811138	0.0876147	0.107505	0.0868237	0.174387	1	143808577	145097220	Body	chr1:145096393-145096784	S_Shore		NA	Unclassified	cg16989180	SEC22B	cg16989180	5.95e-05	0.00227991
CD247	cg12184421	0.924054	0.787111	0.830665	0.933519	0.728864	0.756449	0.927487	0.907195	0.879714	0.852784	0.841687	0.6619	0.701732	0.944503	0.21244	0.223465	0.689316	0.705056	0.64509	0.625021	0.227763	1	165675760	167409136	Body;Body	chr1:167408512-167409137	Island		TRUE		cg12184421	CD247	cg12184421	6.07e-05	0.00230895
LAX1	cg12022621	0.446425	0.452054	0.571766	0.753266	0.605833	0.650604	0.493272	0.502512	0.362659	0.537599	0.228637	0.0737244	0.380751	0.336812	0.139965	0.145754	0.137957	0.195285	0.474464	0.234816	0.302783	1	202001128	203734505	1stExon;1stExon;5'UTR				NA	Promoter_Associated	cg12022621	LAX1	cg12022621	6.12e-05	0.00232092
NFIA	cg00560072	0.759941	0.712849	0.734983	0.845645	0.77961	0.692022	0.748012	0.839822	0.724509	0.75971	0.461573	0.226368	0.288818	0.276022	0.194335	0.24324	0.298015	0.26058	0.799756	0.338745	0.420965	1	61523131	61750543	Body;Body;Body;Body				TRUE		cg00560072	NFIA	cg00560072	6.14e-05	0.00232575
SPRR1A	cg06101324	0.130637	0.319965	0.396879	0.0840633	0.258668	0.354223	0.0640066	0.249589	0.294421	0.239161	0.0636739	0.0641181	0.248717	0.0620047	0.0782157	0.0648147	0.0689771	0.0985974	0.0707959	0.0911016	0.14806	1	151222167	152955543	TSS1500				NA		cg06101324	SPRR1A	cg06101324	6.14e-05	0.00232575
LHX9	cg22443762	0.704252	0.69758	0.495894	0.759582	0.422111	0.498291	0.345392	0.322046	0.392022	0.515241	0.0650706	0.150288	0.28534	0.0414511	0.0872322	0.0953537	0.0684276	0.0580642	0.201593	0.11698	0.398261	1	196157231	197890608	Body;Body	chr1:197890478-197890824	Island	RDMR	NA		cg22443762	LHX9	cg22443762	6.2e-05	0.00233884
PLCH2	cg08655953	0.611117	0.0778536	0.628678	0.968539	0.484984	0.696052	0.362379	0.60325	0.711874	0.571636	0.066348	0.0251823	0.0758315	0.0259999	0.031205	0.0296811	0.0477105	0.0226484	0.0202396	0.0383163	0.53332	1	2415748	2425888	Body				NA	Unclassified_Cell_type_specific	cg08655953	PLCH2	cg08655953	6.2e-05	0.00233884
C1orf198	cg17282145	0.87688	0.877992	0.712228	0.622985	0.571251	0.820987	0.785011	0.682774	0.595357	0.727274	0.307467	0.114124	0.0928278	0.654017	0.145041	0.173447	0.126782	0.164325	0.523638	0.255741	0.471533	1	229072175	231005552	TSS1500;TSS1500	chr1:231003631-231004655	S_Shore		NA		cg17282145	C1orf198	cg17282145	6.22e-05	0.0023457
SLAMF1	cg18881723	0.738247	0.811049	0.827687	0.816399	0.785964	0.753097	0.678169	0.692887	0.605062	0.745396	0.0833799	0.0745688	0.415293	0.530212	0.459923	0.330245	0.13894	0.0728506	0.297076	0.266943	0.478452	1	158883494	160616870	5'UTR;1stExon				NA	Promoter_Associated	cg18881723	SLAMF1	cg18881723	6.23e-05	0.00234649
C1orf186	cg23676618	0.858408	0.853532	0.853722	0.77827	0.911531	0.870442	0.474978	0.865118	0.786134	0.805793	0.794022	0.782732	0.712864	0.68328	0.744591	0.793936	0.420794	0.716885	0.609932	0.695448	0.110345	1	204454873	206288250	1stExon;5'UTR				NA		cg23676618	C1orf186	cg23676618	6.23e-05	0.002347
CHRM3	cg03511766	0.713367	0.698619	0.73472	0.802895	0.692322	0.73563	0.704397	0.685861	0.682825	0.716737	0.635593	0.590992	0.569235	0.631993	0.600439	0.596718	0.605016	0.596323	0.584985	0.601255	0.115482	1	237859286	239792663	5'UTR;1stExon				NA		cg03511766	CHRM3	cg03511766	6.26e-05	0.0023545
UBE2J2	cg11225330	0.77804	0.913884	0.711699	0.0937068	0.691887	0.623598	0.856078	0.665579	0.489537	0.647112	0.20412	0.188677	0.0740448	0.233725	0.15093	0.10004	0.376246	0.151673	0.0925167	0.174664	0.472448	1	1186610	1196747	Body;Body;Body;Body;Body				NA	Unclassified_Cell_type_specific	cg11225330	UBE2J2	cg11225330	6.26e-05	0.00235534
HCRTR1	cg11573219	0.755609	0.280455	0.584885	0.214953	0.754803	0.5732	0.844958	0.611804	0.729034	0.594411	0.156428	0.139885	0.210257	0.0667956	0.109245	0.18007	0.103616	0.176305	0.168704	0.145701	0.44871	1	31855618	32083031	TSS1500	chr1:32083149-32084069	N_Shore		TRUE		cg11573219	HCRTR1	cg11573219	6.27e-05	0.00235765
TP73	cg06202149	0.313943	0.45777	0.476896	0.20969	0.492059	0.383928	0.260199	0.434218	0.374908	0.378179	0.242927	0.0955588	0.139305	0.136698	0.184303	0.139385	0.16665	0.176797	0.118248	0.155541	0.222638	1	3595746	3605886	TSS1500;TSS1500;Body;TSS1500	chr1:3607096-3607553	N_Shore		NA		cg06202149	TP73	cg06202149	6.29e-05	0.0023614
MMACHC	cg00008971	0.940079	0.733662	0.929398	0.919518	0.937259	0.920825	0.924741	0.661488	0.92112	0.876454	0.827832	0.272556	0.143876	0.269652	0.394536	0.216257	0.304794	0.780281	0.294638	0.38938	0.487074	1	45739512	45966925	Body;TSS1500	chr1:45965586-45966049	S_Shore		NA		cg00008971	MMACHC	cg00008971	6.29e-05	0.0023632
TRIM58	cg04902327	0.824506	0.93277	0.878653	0.798941	0.797087	0.843168	0.440257	0.814927	0.89111	0.80238	0.685019	0.203898	0.303552	0.534463	0.249594	0.198117	0.351967	0.473952	0.124745	0.347256	0.455124	1	246085857	248019234	TSS1500	chr1:248020330-248021252	N_Shore		NA	Unclassified_Cell_type_specific	cg04902327	TRIM58	cg04902327	6.3e-05	0.00236403
FOXE3	cg20320283	0.931545	0.926196	0.892701	0.813731	0.907657	0.855893	0.88381	0.895768	0.708473	0.868419	0.644067	0.662625	0.456266	0.419661	0.545508	0.804638	0.481402	0.829847	0.51352	0.595281	0.273138	1	47653027	47880440	TSS1500	chr1:47881896-47883065	N_Shore		NA		cg20320283	FOXE3	cg20320283	6.3e-05	0.00236494
GBA	cg11399409	0.834095	0.584625	0.79557	0.884072	0.77872	0.686091	0.899894	0.866156	0.789921	0.791016	0.198695	0.53696	0.376642	0.752347	0.0962481	0.577632	0.550405	0.326324	0.544246	0.439944	0.351072	1	153478086	155211462	5'UTR;TSS1500;5'UTR;5'UTR;5'UTR				NA		cg11399409	GBA	cg11399409	6.31e-05	0.00236628
PSEN2	cg08708961	0.828051	0.417299	0.810912	0.92587	0.826903	0.893791	0.740586	0.800745	0.911961	0.795124	0.149478	0.203772	0.315016	0.130569	0.117621	0.579653	0.113043	0.146248	0.145377	0.211197	0.583927	1	225137253	227070630	Body;Body				TRUE	Promoter_Associated_Cell_type_specific	cg08708961	PSEN2	cg08708961	6.36e-05	0.00237774
BCL9	cg02304233	0.508474	0.654594	0.68842	0.143826	0.735018	0.754752	0.928227	0.7461	0.851838	0.667917	0.162059	0.137352	0.0658327	0.0685304	0.102131	0.736878	0.0884441	0.0979242	0.627541	0.231855	0.436062	1	145537146	147070522	5'UTR	chr1:147071249-147071875	N_Shore	RDMR	NA		cg02304233	BCL9	cg02304233	6.36e-05	0.00237988
FMN2	cg15392618	0.929631	0.87573	0.894044	0.871588	0.926703	0.935201	0.901659	0.889258	0.818064	0.893542	0.770042	0.854177	0.504628	0.549683	0.551361	0.484991	0.559108	0.78147	0.845695	0.655684	0.237858	1	238435064	240368441	Body	chr1:240370859-240371526	N_Shelf		NA		cg15392618	FMN2	cg15392618	6.37e-05	0.0023804
ABL2	cg04574732	0.900582	0.900262	0.895496	0.888925	0.864095	0.87478	0.914348	0.882039	0.842778	0.884812	0.621457	0.322011	0.239352	0.835547	0.171282	0.516074	0.859529	0.8184	0.318835	0.522499	0.362313	1	177466562	179199939	TSS1500;TSS1500;TSS1500;TSS1500;TSS1500	chr1:179198163-179199200	S_Shore	RDMR	NA		cg04574732	ABL2	cg04574732	6.41e-05	0.00238946
BRDT	cg00308185	0.832421	0.446767	0.818553	0.883407	0.605459	0.638292	0.897682	0.799785	0.619922	0.726921	0.843301	0.0675083	0.128106	0.46566	0.0725627	0.259933	0.130457	0.447051	0.0836139	0.277577	0.449344	1	92187498	92414910	TSS200	chr1:92414718-92414986	Island		NA		cg00308185	BRDT	cg00308185	6.42e-05	0.00239144
GSTM3	cg07050011	0.775819	0.808172	0.796925	0.702462	0.726208	0.701553	0.58615	0.73121	0.687995	0.724055	0.446503	0.269895	0.679694	0.476954	0.466402	0.0855992	0.34894	0.463428	0.54912	0.420726	0.303329	1	110086063	110284540	TSS1500;TSS1500	chr1:110282351-110283306	S_Shore		NA		cg07050011	GSTM3	cg07050011	6.43e-05	0.00239161
UBE2U	cg10753073	0.675659	0.603095	0.868738	0.917703	0.462871	0.764553	0.679784	0.751205	0.706568	0.714464	0.132401	0.328787	0.11353	0.185116	0.148983	0.128738	0.188298	0.111549	0.152464	0.165541	0.548923	1	64442187	64669599	1stExon;5'UTR				NA		cg10753073	UBE2U	cg10753073	6.51e-05	0.0024104
MAN1C1	cg10555744	0.923511	0.90299	0.904255	0.908393	0.915528	0.866038	0.886089	0.902656	0.784029	0.888165	0.88777	0.505466	0.0669332	0.263906	0.0960071	0.156209	0.0958155	0.56084	0.0982372	0.303465	0.584701	1	25818845	25946258	Body	chr1:25944099-25944772	S_Shore		TRUE	Promoter_Associated	cg10555744	MAN1C1	cg10555744	6.52e-05	0.00241095
CLCC1	cg20980271	0.949442	0.740929	0.906489	0.949237	0.703994	0.88701	0.94189	0.80314	0.929357	0.867943	0.616978	0.331779	0.892918	0.601456	0.594297	0.680032	0.240204	0.604697	0.619543	0.575767	0.292176	1	109308219	109506696	TSS1500;TSS1500	chr1:109505681-109506214	S_Shore		NA		cg20980271	CLCC1	cg20980271	6.55e-05	0.00242059
EDARADD	cg00178850	0.856122	0.868754	0.604331	0.0607004	0.547329	0.697201	0.679777	0.70308	0.728921	0.638468	0.0657397	0.114396	0.0484013	0.0295851	0.513795	0.11419	0.056454	0.146365	0.0699917	0.128769	0.5097	1	234626298	236559675	Body;Body	chr1:236558459-236559336	S_Shore		NA		cg00178850	EDARADD	cg00178850	6.59e-05	0.00242754
CFHR5	cg13682187	0.554889	0.551334	0.410016	0.315397	0.691507	0.635535	0.49366	0.675608	0.661304	0.554361	0.460117	0.124437	0.161714	0.135946	0.0623369	0.140662	0.264777	0.2165	0.1043	0.185643	0.368718	1	195213135	196946512	TSS200				NA		cg13682187	CFHR5	cg13682187	6.63e-05	0.00243773
H6PD	cg14418802	0.548952	0.735436	0.530777	0.67047	0.21673	0.568648	0.701984	0.753094	0.671956	0.599783	0.663813	0.118753	0.0606643	0.0843678	0.0748735	0.0894869	0.0948652	0.139361	0.0611049	0.154143	0.44564	1	9222566	9299979	5'UTR			DMR	NA	Unclassified_Cell_type_specific	cg14418802	H6PD	cg14418802	6.66e-05	0.00244573
PI4KB	cg14149172	0.56527	0.864558	0.57868	0.063617	0.640854	0.503113	0.168808	0.652337	0.400246	0.493054	0.107139	0.0779299	0.097715	0.0526328	0.0670179	0.18707	0.0653236	0.0483216	0.240706	0.104873	0.388181	1	149565529	151298905	TSS200	chr1:151300522-151300724	N_Shore		NA	Unclassified	cg14149172	PI4KB	cg14149172	6.7e-05	0.00245409
NR5A2	cg16993043	0.472021	0.372994	0.608027	0.0305431	0.66675	0.496399	0.849035	0.578087	0.620422	0.521587	0.0218881	0.0496844	0.0151896	0.0488067	0.0225466	0.0451158	0.0286424	0.268633	0.0583011	0.0620898	0.459497	1	198274649	200008026	Body;Body	chr1:200008392-200009047	N_Shore	DMR	NA		cg16993043	NR5A2	cg16993043	6.72e-05	0.002461
DPYD	cg18269457	0.879888	0.915887	0.867281	0.886046	0.86555	0.89718	0.899078	0.888501	0.89252	0.887992	0.831507	0.59172	0.588592	0.505492	0.706085	0.619225	0.735365	0.753696	0.731127	0.673645	0.214347	1	98156274	98383686	Body;Body	chr1:98386189-98386724	N_Shelf		NA		cg18269457	DPYD	cg18269457	6.74e-05	0.0024651
RAP1GAP	cg09995507	0.792169	0.84475	0.835403	0.514305	0.852351	0.618854	0.815732	0.849915	0.686951	0.756714	0.470482	0.523447	0.36064	0.531035	0.0797717	0.139647	0.115268	0.711308	0.25416	0.353973	0.402741	1	21861081	21988494	5'UTR;5'UTR	chr1:21985703-21986102	S_Shelf		NA		cg09995507	RAP1GAP	cg09995507	6.81e-05	0.00248039
NBPF16	cg11725101	0.750769	0.700022	0.707507	0.714077	0.703654	0.716247	0.723875	0.752114	0.696622	0.718321	0.638623	0.58017	0.570944	0.611195	0.634151	0.611337	0.551472	0.6937	0.613391	0.611665	0.106656	1	147006081	148739457	1stExon;5'UTR				NA		cg11725101	NBPF16	cg11725101	6.83e-05	0.00248551
NBPF16	cg11725101	0.750769	0.700022	0.707507	0.714077	0.703654	0.716247	0.723875	0.752114	0.696622	0.718321	0.638623	0.58017	0.570944	0.611195	0.634151	0.611337	0.551472	0.6937	0.613391	0.611665	0.106656	1	147006081	148739457	1stExon;5'UTR				NA		cg11725101.1	NBPF16	cg11725101	6.83e-05	0.00248551
NBPF16	cg11725101	0.750769	0.700022	0.707507	0.714077	0.703654	0.716247	0.723875	0.752114	0.696622	0.718321	0.638623	0.58017	0.570944	0.611195	0.634151	0.611337	0.551472	0.6937	0.613391	0.611665	0.106656	1	147006081	148739457	1stExon;5'UTR				NA		cg11725101.2	NBPF16	cg11725101	6.83e-05	0.00248551
PRDM16	cg06970772	0.64322	0.63718	0.835092	0.502275	0.79683	0.790862	0.578117	0.640936	0.705537	0.681117	0.399278	0.323184	0.420968	0.243609	0.106308	0.189189	0.240557	0.471256	0.164096	0.284272	0.396845	1	3262522	3272662	Body;Body	chr1:3275029-3275284	N_Shelf		NA	Unclassified_Cell_type_specific	cg06970772	PRDM16	cg06970772	6.97e-05	0.00252002
DDAH1	cg13547559	0.592391	0.835753	0.654496	0.600711	0.528708	0.66679	0.715749	0.747802	0.54084	0.653693	0.311196	0.429735	0.371453	0.161005	0.538254	0.244542	0.204031	0.17233	0.576748	0.334366	0.319327	1	85733377	85960789	5'UTR				TRUE		cg13547559	DDAH1	cg13547559	6.99e-05	0.00252507
BSND	cg00307818	0.926856	0.914437	0.889838	0.923597	0.882825	0.871023	0.873542	0.837874	0.64424	0.862692	0.672256	0.625716	0.667403	0.888209	0.653131	0.267405	0.84206	0.412825	0.603663	0.625852	0.23684	1	55236180	55463592	TSS1500	chr1:55462688-55463010	S_Shore		NA		cg00307818	BSND	cg00307818	7.13e-05	0.00255563
BRDT	cg02935097	0.933086	0.961438	0.869149	0.930005	0.957132	0.818303	0.947683	0.935091	0.950115	0.922445	0.9168	0.0854381	0.101366	0.368999	0.112615	0.126841	0.160603	0.306856	0.0583112	0.248648	0.673797	1	92187370	92414782	TSS200	chr1:92414718-92414986	Island		NA	Unclassified_Cell_type_specific	cg02935097	BRDT	cg02935097	7.18e-05	0.00256532
PLA2G5	cg17086204	0.746638	0.757791	0.857214	0.714842	0.82152	0.755491	0.778967	0.850763	0.791868	0.786122	0.701504	0.517983	0.42882	0.440288	0.100706	0.218812	0.217616	0.423401	0.611504	0.406737	0.379385	1	20290340	20417753	3'UTR				NA		cg17086204	PLA2G5	cg17086204	7.18e-05	0.00256539
NBL1	cg21813747	0.939465	0.919351	0.78232	0.946262	0.72969	0.767803	0.563458	0.724595	0.678934	0.783542	0.651617	0.192325	0.304203	0.42468	0.58299	0.810747	0.0647289	0.34638	0.402406	0.420009	0.363533	1	19842518	19969931	TSS1500;Body	chr1:19970255-19971923	N_Shore		NA		cg21813747	NBL1	cg21813747	7.2e-05	0.00257013
PDE4DIP	cg05771459	0.901483	0.916028	0.862548	0.909532	0.818309	0.722405	0.793074	0.880953	0.789668	0.843778	0.593089	0.479557	0.494802	0.744454	0.547089	0.615714	0.649279	0.608649	0.628745	0.595709	0.248069	1	143705675	144994318	Body;Body;Body;Body				NA	Unclassified	cg05771459	PDE4DIP	cg05771459	7.21e-05	0.00257194
PDE4DIP	cg05771459	0.901483	0.916028	0.862548	0.909532	0.818309	0.722405	0.793074	0.880953	0.789668	0.843778	0.593089	0.479557	0.494802	0.744454	0.547089	0.615714	0.649279	0.608649	0.628745	0.595709	0.248069	1	143705675	144994318	Body;Body;Body;Body				NA	Unclassified	cg05771459.1	PDE4DIP	cg05771459	7.21e-05	0.00257194
ATF3	cg04323713	0.904978	0.887048	0.844885	0.88581	0.886005	0.865078	0.877195	0.816204	0.450087	0.824143	0.585741	0.541356	0.210792	0.800724	0.597902	0.639271	0.566436	0.246995	0.507401	0.521846	0.302297	1	210805226	212738603	TSS200				NA		cg04323713	ATF3	cg04323713	7.23e-05	0.00257658
PDE4B	cg27631199	0.264518	0.0728332	0.399253	0.788865	0.300396	0.127264	0.409579	0.384071	0.237918	0.331633	0.0566088	0.0510848	0.0599165	0.0592721	0.0354708	0.0595577	0.129302	0.0385246	0.048035	0.0597525	0.271881	1	66148925	66376337	5'UTR;5'UTR				TRUE		cg27631199	PDE4B	cg27631199	7.27e-05	0.00258555
ITPKB	cg12136950	0.67303	0.648098	0.66002	0.245041	0.79621	0.590546	0.72716	0.862983	0.775127	0.664246	0.311963	0.0776853	0.478646	0.0786892	0.0987286	0.390717	0.0943631	0.19597	0.250397	0.219684	0.444562	1	224916421	226849798	Body				TRUE		cg12136950	ITPKB	cg12136950	7.29e-05	0.00258865
SPAG17	cg07921474	0.924501	0.934461	0.919563	0.930104	0.927262	0.930864	0.925336	0.927054	0.90214	0.924587	0.670753	0.606384	0.821967	0.861529	0.696946	0.827348	0.663589	0.685688	0.786121	0.735592	0.188996	1	118530514	118728991	TSS1500	chr1:118727816-118728097	S_Shore		NA		cg07921474	SPAG17	cg07921474	7.3e-05	0.00259237
GPR88	cg09408571	0.895828	0.908717	0.850521	0.736468	0.817244	0.838547	0.770599	0.901992	0.765617	0.831726	0.58582	0.550579	0.175779	0.482097	0.0600036	0.170259	0.118497	0.180374	0.803713	0.347458	0.484268	1	100776222	101003634	TSS200	chr1:101004471-101005885	N_Shore		NA		cg09408571	GPR88	cg09408571	7.36e-05	0.00260371
IL24	cg20944379	0.312933	0.447392	0.510242	0.620009	0.46829	0.329636	0.101246	0.460506	0.25726	0.389724	0.107587	0.0485023	0.0836351	0.0936584	0.0897868	0.116769	0.104764	0.0787763	0.0993648	0.091427	0.298297	1	205136015	207069392	TSS1500;TSS1500				NA		cg20944379	IL24	cg20944379	7.39e-05	0.00261227
FCER1A	cg21415060	0.719541	0.856889	0.488357	0.662761	0.435845	0.528406	0.674664	0.538377	0.615581	0.61338	0.25286	0.50654	0.125467	0.606339	0.275261	0.334795	0.15729	0.102933	0.19528	0.284085	0.329295	1	157543919	159277295	Body				NA		cg21415060	FCER1A	cg21415060	7.45e-05	0.00262376
KCNC4	cg11404402	0.901653	0.907978	0.910428	0.906468	0.850434	0.846965	0.819826	0.901821	0.821827	0.874155	0.821664	0.768766	0.683653	0.522684	0.770738	0.599133	0.627598	0.776309	0.805308	0.708428	0.165727	1	110567189	110765666	Body;Body;Body	chr1:110765665-110766012	Island		NA		cg11404402	KCNC4	cg11404402	7.45e-05	0.002624
SLC35F3	cg17451688	0.836432	0.845782	0.874458	0.923044	0.924593	0.891348	0.883897	0.886993	0.83157	0.877569	0.407158	0.341673	0.609708	0.65721	0.191107	0.110979	0.106347	0.821644	0.426736	0.408062	0.469506	1	232359694	234293071	Body				NA		cg17451688	SLC35F3	cg17451688	7.47e-05	0.0026296
CYB5R1	cg18275051	0.243554	0.277105	0.204862	0.245673	0.327102	0.304875	0.521447	0.428015	0.479052	0.336854	0.24186	0.109425	0.0640186	0.0624427	0.157736	0.0952084	0.385762	0.0932468	0.0636541	0.141484	0.19537	1	201203737	202937114	TSS1500	chr1:202936045-202936252	S_Shore		NA		cg18275051	CYB5R1	cg18275051	7.49e-05	0.00263339
CMPK1	cg06084379	0.479938	0.48177	0.545545	0.596184	0.504818	0.49149	0.495247	0.396887	0.475308	0.496354	0.408593	0.214573	0.246205	0.317161	0.412118	0.226663	0.426665	0.238572	0.243037	0.303732	0.192622	1	47571496	47798909	TSS1500;TSS1500	chr1:47799411-47800426	N_Shore		NA		cg06084379	CMPK1	cg06084379	7.51e-05	0.00263849
ARHGEF10L	cg20143528	0.87214	0.87739	0.859971	0.835089	0.836651	0.765971	0.849454	0.860974	0.79389	0.839059	0.792614	0.626786	0.548943	0.629625	0.66291	0.674638	0.507986	0.333117	0.307278	0.564877	0.274182	1	17778511	17905924	TSS1500;5'UTR				NA		cg20143528	ARHGEF10L	cg20143528	7.52e-05	0.00264086
DNAJC6	cg20299703	0.683646	0.512024	0.722298	0.314869	0.616083	0.649457	0.902444	0.841967	0.873087	0.679542	0.207763	0.122075	0.136297	0.0660881	0.0826833	0.373974	0.469371	0.0653673	0.622251	0.23843	0.441112	1	65504474	65731886	Body	chr1:65731411-65731849	S_Shore		TRUE	Unclassified	cg20299703	DNAJC6	cg20299703	7.53e-05	0.00264317
PRDM16	cg05343184	0.766054	0.701957	0.859794	0.643763	0.833899	0.772027	0.67207	0.826564	0.770533	0.76074	0.589029	0.410235	0.760731	0.662551	0.529017	0.66495	0.459556	0.494478	0.659941	0.581165	0.179575	1	3048011	3058151	Body;Body	chr1:3059050-3059268	N_Shore		NA		cg05343184	PRDM16	cg05343184	7.53e-05	0.00264317
LRP8	cg24107728	0.630863	0.707006	0.407622	0.571329	0.515207	0.582567	0.522348	0.514235	0.560487	0.556851	0.375137	0.202524	0.169546	0.262514	0.234363	0.303763	0.591921	0.204342	0.158817	0.278103	0.278748	1	53532925	53760337	Body;Body;Body;Body				TRUE	Unclassified	cg24107728	LRP8	cg24107728	7.57e-05	0.00265159
CTNNBIP1	cg02833588	0.771641	0.883816	0.754391	0.824044	0.760918	0.841542	0.910657	0.585732	0.757227	0.787774	0.310329	0.18117	0.150411	0.412787	0.201984	0.228581	0.414034	0.459744	0.201718	0.284529	0.503245	1	9890436	9967849	5'UTR;5'UTR	chr1:9969845-9970063	N_Shore		NA		cg02833588	CTNNBIP1	cg02833588	7.57e-05	0.00265232
RFWD2	cg13983442	0.895719	0.765022	0.790839	0.934993	0.822027	0.870893	0.936043	0.43256	0.786653	0.803861	0.36727	0.123079	0.0833461	0.201019	0.72622	0.191129	0.657034	0.115251	0.71304	0.353043	0.450818	1	174440988	176174365	Body;Body	chr1:176175711-176176811	N_Shore		NA		cg13983442	RFWD2	cg13983442	7.63e-05	0.00266822
SMYD3	cg16038219	0.817233	0.800328	0.81856	0.835095	0.838525	0.817713	0.827653	0.772906	0.747142	0.808351	0.772909	0.640497	0.6312	0.704479	0.706632	0.690447	0.750376	0.695187	0.692385	0.698235	0.110116	1	244004816	245938193	Body;Body				NA		cg16038219	SMYD3	cg16038219	7.67e-05	0.00267662
SLC6A17	cg05783233	0.324805	0.48467	0.649674	0.517474	0.570121	0.595433	0.584646	0.313113	0.472041	0.501331	0.0713922	0.06413	0.411159	0.0963446	0.0772205	0.0811391	0.265426	0.504415	0.0840522	0.18392	0.317411	1	110496270	110694747	5'UTR	chr1:110692988-110694264	S_Shore		NA		cg05783233	SLC6A17	cg05783233	7.68e-05	0.00267807
GSTM3	cg23645476	0.222384	0.446772	0.379928	0.0406811	0.193643	0.151691	0.472577	0.305447	0.0498194	0.251438	0.0548036	0.0334864	0.0261299	0.0545717	0.0519957	0.034771	0.0349973	0.0168351	0.0578189	0.0406011	0.210837	1	110083995	110282472	Body;Body	chr1:110282351-110283306	Island	DMR	TRUE	Promoter_Associated_Cell_type_specific	cg23645476	GSTM3	cg23645476	7.73e-05	0.00268686
PGBD5	cg21547054	0.864253	0.748772	0.865875	0.860838	0.843928	0.8572	0.86207	0.899517	0.849687	0.850238	0.589337	0.509697	0.755637	0.817933	0.517227	0.730426	0.752736	0.80762	0.48358	0.662688	0.18755	1	228525016	230458393	3'UTR				NA		cg21547054	PGBD5	cg21547054	7.74e-05	0.00268799
HIAT1	cg11347139	0.40246	0.693198	0.50341	0.723213	0.406733	0.401343	0.573203	0.768343	0.263514	0.526157	0.240075	0.295008	0.278027	0.25874	0.195882	0.361121	0.246171	0.22204	0.219048	0.257346	0.268812	1	100275163	100502575	TSS1500	chr1:100503482-100504404	N_Shore		NA		cg11347139	HIAT1	cg11347139	7.75e-05	0.002689
RNF220	cg05597624	0.504275	0.253079	0.692194	0.0965247	0.222237	0.336844	0.300982	0.299083	0.332431	0.337517	0.116505	0.115258	0.128087	0.114676	0.169277	0.162823	0.12466	0.0986713	0.0998125	0.12553	0.211987	1	44647111	44874524	5'UTR	chr1:44871109-44874047	S_Shore		NA		cg05597624	RNF220	cg05597624	7.75e-05	0.00269041
MAN1C1	cg00999858	0.396786	0.546939	0.563807	0.60914	0.613479	0.471191	0.392	0.452072	0.39239	0.493089	0.316645	0.131931	0.22412	0.19443	0.123082	0.107413	0.379397	0.082268	0.0928341	0.183569	0.309521	1	25865982	25993395	Body				TRUE		cg00999858	MAN1C1	cg00999858	7.77e-05	0.00269345
FLG2	cg03957898	0.344685	0.179322	0.426352	0.436822	0.222655	0.234274	0.142936	0.204463	0.345714	0.281914	0.0633535	0.148587	0.0645924	0.193752	0.0812784	0.0734632	0.123032	0.0888877	0.073534	0.101165	0.180749	1	150600047	152333423	TSS1500				NA		cg03957898	FLG2	cg03957898	7.78e-05	0.00269583
IFFO2	cg04276058	0.415809	0.323769	0.374121	0.461136	0.399511	0.337031	0.183443	0.278498	0.383397	0.350746	0.300367	0.11043	0.196144	0.17157	0.0901969	0.252083	0.0785514	0.0689969	0.0971261	0.151718	0.199028	1	19126618	19254031	Body				TRUE	Promoter_Associated	cg04276058	IFFO2	cg04276058	7.78e-05	0.00269583
TP73	cg19819912	0.584776	0.468726	0.495777	0.67563	0.493875	0.436984	0.265389	0.454444	0.432964	0.478729	0.385342	0.107855	0.149758	0.319148	0.055966	0.12218	0.198544	0.130287	0.229043	0.18868	0.290049	1	3610875	3621015	Body;Body;Body;Body	chr1:3623318-3623521	N_Shelf		NA	Unclassified_Cell_type_specific	cg19819912	TP73	cg19819912	7.79e-05	0.00269841
C1orf115	cg19383075	0.894548	0.892156	0.890204	0.896215	0.854839	0.834071	0.880603	0.903669	0.857813	0.878235	0.782583	0.569176	0.162633	0.451476	0.260557	0.545499	0.783882	0.843836	0.519995	0.546626	0.331609	1	218933339	220866716	Body	chr1:220863507-220864249	S_Shelf		NA		cg19383075	C1orf115	cg19383075	7.8e-05	0.00270071
TP73	cg01434649	0.430078	0.139715	0.12912	0.145421	0.250334	0.295219	0.205062	0.348707	0.134707	0.230929	0.109212	0.0388222	0.0753417	0.0668214	0.0858546	0.181857	0.0951127	0.155745	0.0728983	0.0979628	0.132967	1	3557730	3567870	TSS1500;TSS1500	chr1:3566445-3569636	Island		NA		cg01434649	TP73	cg01434649	7.82e-05	0.00270598
RERE	cg09808028	0.558725	0.538193	0.562358	0.600903	0.544255	0.527437	0.578958	0.546824	0.444826	0.54472	0.411879	0.344986	0.38992	0.343057	0.345637	0.373386	0.326315	0.356897	0.43568	0.369751	0.174969	1	8635133	8712546	Body;Body				TRUE		cg09808028	RERE	cg09808028	7.86e-05	0.00271336
LAMC1	cg17223218	0.917034	0.942673	0.920542	0.934354	0.915508	0.952756	0.928054	0.905081	0.924894	0.926766	0.686345	0.145077	0.36187	0.508841	0.891475	0.536901	0.389604	0.570179	0.439421	0.503301	0.423465	1	181275363	183008740	Body				TRUE		cg17223218	LAMC1	cg17223218	7.9e-05	0.00272122
PRDM16	cg13175786	0.822481	0.66832	0.929769	0.703419	0.878675	0.897848	0.722355	0.887939	0.87238	0.820354	0.580391	0.503791	0.737239	0.767897	0.380961	0.571785	0.543524	0.533204	0.601719	0.580057	0.240297	1	3149475	3159615	Body;Body	chr1:3157509-3158300	S_Shore		NA		cg13175786	PRDM16	cg13175786	7.97e-05	0.00273915
CAPN2	cg00792251	0.315662	0.736663	0.547989	0.208009	0.463629	0.492799	0.298294	0.519271	0.48789	0.452245	0.164544	0.074264	0.243639	0.115295	0.0872233	0.0738343	0.0761864	0.0715032	0.0974634	0.11155	0.340695	1	221955528	223888905	TSS1500				NA		cg00792251	CAPN2	cg00792251	8.1e-05	0.0027658
CFHR1	cg12687463	0.398806	0.419696	0.571834	0.735953	0.452226	0.413455	0.335481	0.420482	0.185262	0.437022	0.179684	0.107995	0.219953	0.113655	0.123054	0.282095	0.0776599	0.241124	0.214287	0.173279	0.263743	1	195054473	196787850	TSS1500				NA		cg12687463	CFHR1	cg12687463	8.12e-05	0.00276971
BRDT	cg08172037	0.952493	0.943874	0.955757	0.9393	0.932605	0.903387	0.939045	0.954629	0.958103	0.942133	0.921351	0.155507	0.59441	0.624519	0.146008	0.22572	0.256606	0.936269	0.113041	0.441492	0.50064	1	92187573	92414985	5'UTR;1stExon	chr1:92414718-92414986	Island		NA		cg08172037	BRDT	cg08172037	8.25e-05	0.00279489
EPHB2	cg26554265	0.897449	0.886793	0.894732	0.898637	0.857629	0.882207	0.904293	0.860046	0.780478	0.873585	0.636523	0.580534	0.706508	0.918957	0.251008	0.72755	0.621681	0.360838	0.505695	0.589922	0.283663	1	23078935	23206348	Body;Body				TRUE		cg26554265	EPHB2	cg26554265	8.37e-05	0.00282307
LRRC7	cg21681702	0.644675	0.757964	0.673596	0.899606	0.780927	0.820702	0.78715	0.240633	0.761608	0.707429	0.146031	0.165791	0.32525	0.0621988	0.0695518	0.108613	0.138887	0.424047	0.129221	0.174399	0.53303	1	70273007	70500419	Body				TRUE		cg21681702	LRRC7	cg21681702	8.38e-05	0.00282415
TCTEX1D1	cg19159365	0.510477	0.5695	0.403371	0.167212	0.377342	0.441471	0.222599	0.415102	0.50607	0.40146	0.164023	0.073277	0.341204	0.131264	0.136136	0.0918199	0.0913186	0.0878361	0.0814245	0.133145	0.268316	1	66991093	67218505	5'UTR	chr1:67218079-67218293	S_Shore		TRUE		cg19159365	TCTEX1D1	cg19159365	8.47e-05	0.00284473
TNNT2	cg18330203	0.803298	0.889142	0.772817	0.893282	0.83483	0.827595	0.669971	0.864884	0.7218	0.808624	0.511702	0.308288	0.584855	0.799944	0.147807	0.532038	0.48978	0.528263	0.58933	0.499112	0.309512	1	199613270	201346647	5'UTR;5'UTR;5'UTR;5'UTR				TRUE	Unclassified	cg18330203	TNNT2	cg18330203	8.6e-05	0.00287036
C1orf228	cg06884882	0.738197	0.671664	0.789704	0.93311	0.819885	0.828386	0.594502	0.786319	0.643591	0.756151	0.306494	0.536475	0.423985	0.544168	0.537944	0.636917	0.642946	0.632803	0.348445	0.512242	0.243909	1	44960533	45187946	Body	chr1:45189705-45190558	N_Shore	DMR	NA	Unclassified_Cell_type_specific	cg06884882	C1orf228	cg06884882	8.61e-05	0.00287149
PTAFR	cg20460771	0.876997	0.894522	0.873427	0.853133	0.850366	0.833497	0.901694	0.855463	0.923482	0.87362	0.81925	0.494922	0.627298	0.507024	0.480761	0.550164	0.543589	0.639685	0.544495	0.578576	0.295044	1	28394127	28521540	TSS1500;TSS1500				NA		cg20460771	PTAFR	cg20460771	8.62e-05	0.00287352
ZBTB17	cg18147543	0.133012	0.495101	0.217351	0.047809	0.27027	0.349634	0.415813	0.309878	0.174882	0.268194	0.0692256	0.0512755	0.0712727	0.0733223	0.0619591	0.126242	0.0650579	0.0516621	0.0634105	0.0703809	0.197813	1	16148881	16276294	5'UTR				TRUE	Promoter_Associated	cg18147543	ZBTB17	cg18147543	8.62e-05	0.00287352
OR10J5	cg06251978	0.542024	0.462382	0.473445	0.640844	0.491773	0.533311	0.468697	0.491425	0.564408	0.518701	0.158483	0.21592	0.056663	0.157549	0.223861	0.185252	0.0643597	0.0618859	0.259223	0.153689	0.365012	1	157773702	159507078	TSS1500				NA		cg06251978	OR10J5	cg06251978	8.63e-05	0.00287424
HIPK1	cg13932286	0.621904	0.696477	0.622177	0.443338	0.622282	0.701415	0.670038	0.653596	0.564802	0.621781	0.519915	0.474042	0.427341	0.32153	0.448834	0.642172	0.501836	0.612959	0.402579	0.483468	0.138313	1	114276578	114475055	5'UTR;5'UTR	chr1:114471965-114472899	S_Shelf		NA		cg13932286	HIPK1	cg13932286	8.64e-05	0.00287512
UBE2J2	cg17177602	0.587375	0.629418	0.427598	0.0560889	0.49463	0.401938	0.451226	0.350553	0.402526	0.422373	0.102272	0.144005	0.0432209	0.164586	0.106756	0.105102	0.0836985	0.123982	0.12932	0.111438	0.310934	1	1186320	1196457	Body;Body;Body;Body;Body				NA	Unclassified_Cell_type_specific	cg17177602	UBE2J2	cg17177602	8.66e-05	0.0028799
KIAA1614	cg06692785	0.720528	0.259506	0.567535	0.721748	0.550951	0.606176	0.902454	0.701135	0.689484	0.635502	0.128679	0.0649753	0.364688	0.205471	0.0928565	0.183235	0.0667019	0.089533	0.218463	0.157178	0.478324	1	179149304	180882681	Body	chr1:180881316-180882592	S_Shore		NA		cg06692785	KIAA1614	cg06692785	8.8e-05	0.00290786
FAM132A	cg10208113	0.923307	0.947645	0.933426	0.885032	0.942867	0.947438	0.939563	0.947766	0.933869	0.933435	0.484454	0.17401	0.48671	0.840862	0.0985418	0.756346	0.658772	0.780402	0.509736	0.532204	0.401231	1	1169610	1179747	Body	chr1:1177885-1178207	S_Shore		NA		cg10208113	FAM132A	cg10208113	8.84e-05	0.00291605
DPT	cg09922481	0.701548	0.734743	0.792014	0.613108	0.778854	0.811785	0.70653	0.738114	0.71889	0.732843	0.504712	0.556624	0.27584	0.356075	0.237169	0.370129	0.180249	0.642169	0.716867	0.426648	0.306195	1	166965087	168698463	TSS200				NA		cg09922481	DPT	cg09922481	8.93e-05	0.00293615
CADM3	cg20944283	0.904394	0.931589	0.871825	0.916063	0.810251	0.84243	0.902165	0.843922	0.788909	0.86795	0.611278	0.464308	0.553098	0.306002	0.537398	0.688481	0.367316	0.698378	0.59424	0.535611	0.332339	1	157439244	159172620	3'UTR;3'UTR				NA		cg20944283	CADM3	cg20944283	9.01e-05	0.00295153
OR10J5	cg15015426	0.556637	0.808482	0.518973	0.61805	0.397393	0.731137	0.681034	0.456156	0.507147	0.586112	0.153203	0.251548	0.175011	0.157978	0.45675	0.101383	0.111975	0.217353	0.338441	0.218182	0.36793	1	157773183	159506559	TSS1500				NA		cg15015426	OR10J5	cg15015426	9.09e-05	0.00296806
IL6R	cg04715245	0.91285	0.947123	0.853247	0.848103	0.914576	0.930263	0.911892	0.903268	0.731787	0.883679	0.678192	0.670573	0.485928	0.673424	0.662171	0.740697	0.637979	0.75491	0.817989	0.680207	0.203472	1	152643715	154377091	TSS1500;TSS1500	chr1:154377670-154378445	N_Shore		NA	Promoter_Associated	cg04715245	IL6R	cg04715245	9.12e-05	0.00297165
LUZP1	cg26051750	0.406219	0.0824137	0.249359	0.08624	0.268514	0.100354	0.109568	0.207247	0.16118	0.185677	0.088996	0.0824088	0.120652	0.0397233	0.0944807	0.0327247	0.102195	0.0779172	0.091649	0.081194	0.104483	1	23368584	23495997	TSS1500;TSS1500				NA		cg26051750	LUZP1	cg26051750	9.12e-05	0.00297327
ITPKB	cg04503570	0.94006	0.913774	0.843973	0.932604	0.919516	0.832221	0.909642	0.890551	0.778429	0.88453	0.60609	0.507458	0.552986	0.595176	0.552983	0.619078	0.60537	0.465279	0.562644	0.563007	0.321523	1	224963740	226897117	Body				TRUE		cg04503570	ITPKB	cg04503570	9.14e-05	0.0029786
PRDM16	cg07797660	0.556967	0.217449	0.433126	0.476063	0.479138	0.449557	0.425621	0.483216	0.382492	0.433736	0.102229	0.0920794	0.121927	0.304699	0.0825656	0.169617	0.177389	0.0826253	0.164918	0.144228	0.289509	1	3228999	3239139	Body;Body	chr1:3239915-3240261	N_Shore		NA		cg07797660	PRDM16	cg07797660	9.16e-05	0.00298062
PRDM16	cg25875953	0.899704	0.902821	0.91911	0.881396	0.880765	0.842045	0.850975	0.902031	0.910152	0.887667	0.86306	0.76	0.760255	0.586607	0.794013	0.759135	0.681742	0.813036	0.804	0.757983	0.129683	1	2990988	3001128	Body;Body	chr1:2999727-2999978	S_Shore		NA		cg25875953	PRDM16	cg25875953	9.17e-05	0.0029836
GSTM3	cg00297950	0.306413	0.232397	0.284109	0.0329714	0.0769858	0.165396	0.397096	0.265873	0.0521477	0.201488	0.0232053	0.0310107	0.0174685	0.0557291	0.0416954	0.0323651	0.0415314	0.0846267	0.0333255	0.0401064	0.161381	1	110084048	110282525	Body;Body	chr1:110282351-110283306	Island	DMR	TRUE	Promoter_Associated_Cell_type_specific	cg00297950	GSTM3	cg00297950	9.28e-05	0.00300452
CD247	cg15518113	0.958492	0.962377	0.940052	0.944019	0.922002	0.958871	0.940303	0.968252	0.944879	0.948805	0.934731	0.429052	0.680847	0.713753	0.5692	0.915853	0.663062	0.745805	0.912691	0.729444	0.219361	1	165666745	167400121	3'UTR;3'UTR				TRUE	Unclassified_Cell_type_specific	cg15518113	CD247	cg15518113	9.37e-05	0.00302201
PLA2G2A	cg13211559	0.815511	0.843631	0.896467	0.895247	0.838042	0.836169	0.815306	0.806091	0.758277	0.83386	0.815304	0.0939578	0.545304	0.706605	0.469532	0.474342	0.399359	0.393553	0.483186	0.486794	0.347066	1	20180653	20308066	TSS1500;TSS1500;TSS1500				NA		cg13211559	PLA2G2A	cg13211559	9.53e-05	0.0030542
LOC100130331	cg11384661	0.31306	0.508601	0.480203	0.437684	0.305509	0.461198	0.356319	0.456402	0.323884	0.404762	0.119194	0.445126	0.330887	0.134976	0.106811	0.162211	0.119943	0.184064	0.333146	0.215151	0.189611	1	236092037	238025414	TSS200				NA		cg11384661	LOC100130331	cg11384661	9.65e-05	0.0030814
SLC9A1	cg26515162	0.955882	0.940455	0.945667	0.93051	0.921396	0.95628	0.841488	0.936212	0.9239	0.927977	0.808911	0.318832	0.28196	0.57791	0.574969	0.213116	0.407516	0.616767	0.867172	0.518573	0.409404	1	27353181	27480594	1stExon	chr1:27481345-27481742	N_Shore		TRUE		cg26515162	SLC9A1	cg26515162	9.67e-05	0.00308673
PRDM16	cg19244263	0.918594	0.874422	0.92943	0.860985	0.924695	0.912916	0.82053	0.759896	0.783916	0.865042	0.679575	0.571887	0.657186	0.679081	0.724657	0.396404	0.488091	0.647811	0.780516	0.625023	0.240019	1	3203528	3213668	Body;Body				NA		cg19244263	PRDM16	cg19244263	9.68e-05	0.0030883
NR5A2	cg07926895	0.902446	0.918184	0.872589	0.870996	0.880671	0.860993	0.876459	0.730276	0.763082	0.852855	0.899538	0.752385	0.606804	0.248117	0.385641	0.420737	0.751278	0.556694	0.18984	0.534559	0.318296	1	198272456	200005833	Body;Body	chr1:200004474-200004933	S_Shore	CDMR	TRUE		cg07926895	NR5A2	cg07926895	9.7e-05	0.00309327
KISS1	cg05606799	0.961359	0.9333	0.942058	0.940752	0.953838	0.947208	0.938759	0.871341	0.936382	0.936111	0.938918	0.784704	0.183577	0.762586	0.580424	0.295227	0.784018	0.556843	0.325388	0.579076	0.357035	1	202431930	204165307	5'UTR				NA		cg05606799	KISS1	cg05606799	9.71e-05	0.00309485
PRDM16	cg00106196	0.606969	0.585504	0.864826	0.614982	0.810984	0.796486	0.385106	0.777412	0.713169	0.683938	0.410617	0.338047	0.651986	0.505356	0.424003	0.448271	0.424349	0.324623	0.532645	0.4511	0.232838	1	3162544	3172684	Body;Body				NA	Unclassified_Cell_type_specific	cg00106196	PRDM16	cg00106196	9.73e-05	0.00309915
MACF1	cg08944940	0.553354	0.146251	0.346879	0.578503	0.599093	0.530858	0.587544	0.300513	0.194636	0.426403	0.122477	0.114744	0.0783325	0.122224	0.0943898	0.135809	0.160811	0.134548	0.0895673	0.116989	0.309414	1	39416251	39643664	Body				TRUE		cg08944940	MACF1	cg08944940	9.74e-05	0.00310094
MACF1	cg08944940	0.553354	0.146251	0.346879	0.578503	0.599093	0.530858	0.587544	0.300513	0.194636	0.426403	0.122477	0.114744	0.0783325	0.122224	0.0943898	0.135809	0.160811	0.134548	0.0895673	0.116989	0.309414	1	39416251	39643664	Body				TRUE		cg08944940.1	MACF1	cg08944940	9.74e-05	0.00310094
ACTRT2	cg10888031	0.535973	0.574059	0.751389	0.851693	0.579669	0.629338	0.438528	0.750768	0.616068	0.636387	0.394066	0.429653	0.315851	0.626619	0.250504	0.238824	0.0854173	0.651461	0.172294	0.351632	0.284755	1	2928659	2938799	1stExon	chr1:2938633-2939043	Island		NA		cg10888031	ACTRT2	cg10888031	9.75e-05	0.00310215
FMO1	cg15514848	0.805474	0.843053	0.863781	0.787048	0.860601	0.775565	0.795806	0.845875	0.782691	0.817766	0.609725	0.357254	0.296488	0.354692	0.498628	0.476601	0.272639	0.540342	0.767294	0.46374	0.354025	1	169484179	171217555	TSS200				NA		cg15514848	FMO1	cg15514848	9.81e-05	0.00311444
DLGAP3	cg09035938	0.846962	0.89209	0.92909	0.907952	0.883009	0.864565	0.896428	0.843221	0.844925	0.878694	0.515759	0.824795	0.929085	0.395123	0.541289	0.628613	0.540574	0.583771	0.856788	0.6462	0.232494	1	35120386	35347799	Body	chr1:35350878-35351854	N_Shelf		NA		cg09035938	DLGAP3	cg09035938	9.84e-05	0.00311851
EPHA8	cg05062491	0.639038	0.697133	0.715199	0.729385	0.701768	0.734851	0.677807	0.515392	0.565798	0.664041	0.170528	0.298252	0.169846	0.638242	0.483818	0.528522	0.384027	0.402727	0.492472	0.396493	0.267549	1	22773985	22901398	Body;Body	chr1:22902802-22903413	N_Shore		NA		cg05062491	EPHA8	cg05062491	9.85e-05	0.00311869
DENND1B	cg17112757	0.887925	0.938434	0.929598	0.926297	0.860824	0.940176	0.909648	0.922094	0.898846	0.912649	0.71261	0.230988	0.782487	0.60159	0.545058	0.817535	0.893121	0.670287	0.690462	0.66046	0.252189	1	195971460	197704837	Body;Body				NA		cg17112757	DENND1B	cg17112757	9.9e-05	0.00312869
DENND1B	cg17112757	0.887925	0.938434	0.929598	0.926297	0.860824	0.940176	0.909648	0.922094	0.898846	0.912649	0.71261	0.230988	0.782487	0.60159	0.545058	0.817535	0.893121	0.670287	0.690462	0.66046	0.252189	1	195971460	197704837	Body;Body				NA		cg17112757.1	DENND1B	cg17112757	9.9e-05	0.00312869
ZC3H12A	cg16371538	0.334224	0.258037	0.438698	0.37585	0.399522	0.460403	0.602259	0.258123	0.418079	0.393911	0.0694312	0.0439894	0.0438881	0.0480341	0.0488586	0.0498537	0.0528246	0.110029	0.354429	0.0912597	0.302651	1	37713400	37940813	5'UTR	chr1:37939723-37940650	S_Shore		TRUE		cg16371538	ZC3H12A	cg16371538	9.9e-05	0.00312869
PRDM16	cg03527274	0.525215	0.481561	0.694584	0.408361	0.621453	0.596548	0.445373	0.476171	0.454783	0.522672	0.402968	0.152035	0.380086	0.334717	0.212533	0.216151	0.228001	0.226925	0.152017	0.256159	0.266513	1	3137303	3147443	Body;Body	chr1:3147845-3148081	N_Shore		NA		cg03527274	PRDM16	cg03527274	9.93e-05	0.0031338
LHX9	cg01445052	0.362401	0.554823	0.453602	0.775096	0.505932	0.313602	0.640078	0.321575	0.441225	0.48537	0.100621	0.0787776	0.13498	0.297867	0.641669	0.105886	0.0776594	0.143605	0.10103	0.186899	0.298471	1	196153304	197886681	5'UTR;1stExon;Body	chr1:197887088-197887791	N_Shore		TRUE		cg01445052	LHX9	cg01445052	9.95e-05	0.00313907
CFH	cg05922384	0.910857	0.945689	0.912309	0.933688	0.914133	0.916716	0.920904	0.9138	0.909574	0.919741	0.646169	0.797367	0.752154	0.832427	0.403989	0.873828	0.228391	0.44495	0.569333	0.616512	0.303229	1	194969554	196702931	Body				TRUE		cg05922384	CFH	cg05922384	9.97e-05	0.00314178
INADL	cg17813784	0.666088	0.65193	0.708476	0.693932	0.797302	0.615483	0.583645	0.692003	0.497582	0.656271	0.495795	0.293127	0.376169	0.313133	0.203854	0.304384	0.262003	0.25	0.334975	0.314827	0.341445	1	62282242	62509654	Body				NA		cg17813784	INADL	cg17813784	0.000100029	0.00314784
KIF26B	cg10521023	0.916077	0.926561	0.850151	0.940725	0.64608	0.913327	0.944714	0.904211	0.876826	0.879852	0.667158	0.115912	0.677693	0.387563	0.486566	0.260006	0.147323	0.629552	0.238902	0.401186	0.478666	1	243478206	245411583	Body				NA		cg10521023	KIF26B	cg10521023	0.000100109	0.00314937
GLT25D2	cg18131582	0.766731	0.886188	0.815716	0.93026	0.876184	0.846034	0.673936	0.897646	0.801571	0.832696	0.691656	0.408418	0.590045	0.543809	0.123614	0.701946	0.277989	0.208132	0.372418	0.435336	0.39736	1	182178928	183912305	Body				TRUE		cg18131582	GLT25D2	cg18131582	0.000101485	0.00317867
UBE2U	cg25108325	0.455378	0.652402	0.788929	0.909861	0.431116	0.761311	0.906216	0.370862	0.889753	0.685092	0.0774304	0.100998	0.158193	0.416868	0.0605169	0.516296	0.0772987	0.199539	0.0581942	0.185037	0.500055	1	64442060	64669472	TSS200				NA		cg25108325	UBE2U	cg25108325	0.000101748	0.00318362
TGFBR3	cg21382567	0.70376	0.853415	0.720906	0.854248	0.681795	0.593635	0.517469	0.714879	0.750496	0.710067	0.304246	0.132834	0.347597	0.122675	0.0896509	0.19962	0.185125	0.323526	0.434828	0.237789	0.472278	1	92036446	92263858	Body				TRUE		cg21382567	TGFBR3	cg21382567	0.000101757	0.00318367
KCNT2	cg02998017	0.94236	0.933637	0.936333	0.93448	0.936701	0.946858	0.937541	0.87362	0.900238	0.926863	0.559091	0.427727	0.291044	0.590838	0.515876	0.167441	0.335672	0.67598	0.148746	0.412491	0.514373	1	194845540	196578917	TSS1500	chr1:196577708-196578011	S_Shore		NA		cg02998017	KCNT2	cg02998017	0.000102491	0.00319871
FGGY	cg19746186	0.819265	0.758707	0.766944	0.769681	0.856633	0.732979	0.821949	0.817639	0.787548	0.792372	0.701607	0.555323	0.498093	0.192886	0.802585	0.453117	0.378673	0.693498	0.359445	0.515025	0.277347	1	59931062	60158474	Body;Body				TRUE		cg19746186	FGGY	cg19746186	0.00010272	0.00320298
HLX	cg13170032	0.847322	0.458253	0.765307	0.302694	0.592139	0.669178	0.787185	0.774943	0.800429	0.666383	0.182609	0.161825	0.124216	0.361598	0.275202	0.225222	0.234271	0.181486	0.159956	0.211821	0.454563	1	219118766	221052143	TSS1500	chr1:221051966-221053673	Island	DMR	NA		cg13170032	HLX	cg13170032	0.000102787	0.00320344
C1orf53	cg05643188	0.876345	0.906677	0.856374	0.89111	0.876031	0.820758	0.842865	0.892234	0.858801	0.869022	0.317796	0.556276	0.592591	0.71077	0.736133	0.738919	0.65895	0.338385	0.762873	0.60141	0.267611	1	196140053	197873430	Body	chr1:197871588-197872299	S_Shore	RDMR	NA	Unclassified_Cell_type_specific	cg05643188	C1orf53	cg05643188	0.000103356	0.00321549
DARC	cg27232482	0.61946	0.487053	0.690896	0.21728	0.670114	0.587496	0.464195	0.637125	0.584966	0.550954	0.361509	0.111472	0.255467	0.0940323	0.11863	0.152368	0.246764	0.263993	0.104749	0.189887	0.361067	1	157440625	159174001	TSS1500;TSS1500				NA		cg27232482	DARC	cg27232482	0.000104155	0.00322835
FAM46C	cg04566359	0.855644	0.916316	0.895541	0.94047	0.795882	0.910147	0.662021	0.891408	0.866107	0.859282	0.580593	0.206164	0.791843	0.604606	0.609196	0.263272	0.0600535	0.844311	0.652049	0.512454	0.346828	1	117948909	118147386	TSS1500	chr1:118147958-118149670	N_Shore		NA		cg04566359	FAM46C	cg04566359	0.000104792	0.00324043
PRDM16	cg06099439	0.525304	0.4032	0.807519	0.33375	0.767477	0.695823	0.214493	0.607476	0.614289	0.552148	0.0635193	0.0390419	0.315996	0.395372	0.0743154	0.0499842	0.220606	0.179577	0.269924	0.178704	0.373444	1	3136765	3146905	Body;Body	chr1:3147845-3148081	N_Shore		NA	Unclassified_Cell_type_specific	cg06099439	PRDM16	cg06099439	0.000104801	0.00324052
KLHDC8A	cg24692170	0.757437	0.767793	0.895258	0.785875	0.808151	0.792652	0.701072	0.849059	0.716614	0.78599	0.605685	0.413709	0.658113	0.558583	0.251459	0.510436	0.564072	0.575889	0.410616	0.505396	0.280594	1	203593677	205327054	TSS1500				NA		cg24692170	KLHDC8A	cg24692170	0.000105258	0.00324904
DENND1B	cg17611742	0.893096	0.938416	0.908938	0.916166	0.886705	0.922532	0.947077	0.935021	0.91159	0.917727	0.835488	0.268091	0.892761	0.680655	0.155242	0.436967	0.544221	0.862886	0.428649	0.567218	0.350509	1	196011861	197745238	TSS1500;TSS1500	chr1:197743931-197744788	S_Shore		TRUE	Promoter_Associated	cg17611742	DENND1B	cg17611742	0.000105584	0.00325643
DENND1B	cg17611742	0.893096	0.938416	0.908938	0.916166	0.886705	0.922532	0.947077	0.935021	0.91159	0.917727	0.835488	0.268091	0.892761	0.680655	0.155242	0.436967	0.544221	0.862886	0.428649	0.567218	0.350509	1	196011861	197745238	TSS1500;TSS1500	chr1:197743931-197744788	S_Shore		TRUE	Promoter_Associated	cg17611742.1	DENND1B	cg17611742	0.000105584	0.00325643
RCAN3	cg15519096	0.958631	0.941275	0.935528	0.926567	0.940164	0.914575	0.912737	0.929274	0.892241	0.927888	0.08111	0.224801	0.61728	0.887464	0.613423	0.364512	0.0774404	0.631018	0.894799	0.487983	0.439905	1	24705898	24833311	5'UTR	chr1:24828865-24829878	S_Shelf		NA	Promoter_Associated	cg15519096	RCAN3	cg15519096	0.000105605	0.00325682
POU2F1	cg13089335	0.880656	0.721525	0.79302	0.88094	0.743529	0.82653	0.871286	0.872762	0.853459	0.827078	0.309455	0.590573	0.527222	0.82366	0.557355	0.637135	0.24937	0.626929	0.493099	0.534978	0.292101	1	165469867	167203243	5'UTR				TRUE		cg13089335	POU2F1	cg13089335	0.000105818	0.00326198
ISG20L2	cg09507184	0.558064	0.580598	0.50258	0.899371	0.51156	0.440389	0.491176	0.506537	0.375793	0.540674	0.172852	0.0769422	0.418177	0.343425	0.093251	0.164119	0.0728986	0.119973	0.353023	0.201629	0.339045	1	154963470	156696846	1stExon;TSS1500;TSS1500	chr1:156698111-156698916	N_Shore	RDMR	TRUE		cg09507184	ISG20L2	cg09507184	0.000106481	0.00327516
OLFML2B	cg07122893	0.740235	0.580244	0.676512	0.890238	0.741124	0.534358	0.64902	0.776493	0.560326	0.683172	0.565679	0.250016	0.094822	0.450942	0.139237	0.135681	0.157619	0.56255	0.277483	0.29267	0.390503	1	160259757	161993133	1stExon	chr1:161993022-161994131	Island		NA		cg07122893	OLFML2B	cg07122893	0.000106971	0.00328709
RGS13	cg04229820	0.687478	0.455744	0.752993	0.863297	0.579847	0.687581	0.649164	0.562653	0.618965	0.650858	0.156931	0.26417	0.342011	0.475264	0.171106	0.291231	0.426066	0.54113	0.600285	0.363133	0.287726	1	190871451	192604828	TSS1500;TSS1500				NA		cg04229820	RGS13	cg04229820	0.000107028	0.00328843
NOS1AP	cg26663636	0.974942	0.909979	0.969797	0.964563	0.889612	0.960131	0.982766	0.978977	0.969894	0.955629	0.743751	0.745233	0.254869	0.45968	0.644552	0.579346	0.0665211	0.808278	0.897761	0.577777	0.377852	1	160603758	162337134	Body;Body;Body	chr1:162336876-162337321	Island		NA		cg26663636	NOS1AP	cg26663636	0.000107773	0.0033036
C1orf106	cg13419869	0.831284	0.634562	0.789576	0.805149	0.855496	0.714014	0.823016	0.866334	0.727717	0.783016	0.601105	0.47659	0.125016	0.595631	0.113665	0.189504	0.445374	0.511857	0.136053	0.354977	0.428039	1	199130309	200863686	TSS1500;Body	chr1:200860076-200860576	S_Shelf		NA		cg13419869	C1orf106	cg13419869	0.000108118	0.00331025
ST6GALNAC3	cg25339815	0.882094	0.924273	0.934879	0.908693	0.896447	0.898574	0.898009	0.914944	0.914341	0.908028	0.880244	0.802098	0.833774	0.72793	0.608892	0.516355	0.412649	0.656706	0.689968	0.680957	0.227071	1	76345191	76572603	Body;Body				TRUE		cg25339815	ST6GALNAC3	cg25339815	0.00010813	0.00331025
S100A7A	cg21107767	0.190655	0.277121	0.342627	0.304743	0.228536	0.128139	0.111134	0.270889	0.150393	0.222693	0.124052	0.0584812	0.270233	0.0529449	0.066382	0.0652435	0.0667427	0.0848177	0.0677948	0.0951879	0.127505	1	151655568	153388944	TSS200				NA		cg21107767	S100A7A	cg21107767	0.000108221	0.00331189
FLG	cg10500702	0.373401	0.2497	0.504025	0.701894	0.413309	0.210003	0.135278	0.260264	0.441954	0.365536	0.127634	0.0737555	0.0818246	0.056101	0.097297	0.11263	0.0840559	0.158625	0.233324	0.113916	0.25162	1	150565665	152299041	TSS1500				NA		cg10500702	FLG	cg10500702	0.000109285	0.00333205
FMN2	cg16258888	0.680913	0.844299	0.848476	0.508528	0.75072	0.731005	0.686224	0.66224	0.855363	0.729752	0.579621	0.415148	0.527123	0.416983	0.678776	0.207651	0.489341	0.463303	0.650099	0.492005	0.237747	1	238516654	240450031	Body				TRUE		cg16258888	FMN2	cg16258888	0.000109429	0.00333373
PTPRC	cg25132230	0.906032	0.864781	0.912036	0.891607	0.852118	0.869025	0.908432	0.904881	0.877522	0.887382	0.664539	0.616378	0.857023	0.676251	0.404687	0.634808	0.720767	0.910024	0.320009	0.644943	0.242439	1	196875006	198608383	5'UTR;5'UTR;5'UTR;5'UTR				NA		cg25132230	PTPRC	cg25132230	0.000109594	0.0033367
KMO	cg00606312	0.253938	0.453501	0.341563	0.215967	0.286123	0.355147	0.319422	0.278976	0.433714	0.326484	0.138764	0.110391	0.15589	0.261255	0.106801	0.106525	0.13709	0.0885536	0.156574	0.140205	0.186279	1	239762239	241695616	TSS200				NA		cg00606312	KMO	cg00606312	0.000109736	0.00334016
PRDM16	cg25411239	0.877212	0.740273	0.907353	0.760433	0.884015	0.836352	0.595596	0.861333	0.809992	0.808062	0.623365	0.443572	0.494522	0.668228	0.406039	0.467453	0.482633	0.601587	0.736033	0.547048	0.261014	1	3084719	3094859	Body;Body				NA		cg25411239	PRDM16	cg25411239	0.000110051	0.0033445
PRDM16	cg10442735	0.69096	0.773201	0.802442	0.668571	0.842973	0.822045	0.597565	0.718029	0.635456	0.727916	0.206788	0.385743	0.414543	0.610826	0.200271	0.357334	0.460019	0.627196	0.176559	0.382142	0.345773	1	3052493	3062633	Body;Body	chr1:3059050-3059268	S_Shelf		NA		cg10442735	PRDM16	cg10442735	0.000110072	0.00334493
PRKCZ	cg02393699	0.783491	0.878906	0.885787	0.885639	0.812056	0.904834	0.816147	0.892311	0.84932	0.856499	0.603203	0.246828	0.749827	0.643948	0.133564	0.318293	0.14369	0.570478	0.616577	0.447379	0.40912	1	2096480	2106620	Body;Body;Body				NA	Unclassified	cg02393699	PRKCZ	cg02393699	0.000110219	0.00334811
LRRN2	cg18185008	0.590398	0.400178	0.765863	0.74993	0.698444	0.611415	0.454791	0.670365	0.590466	0.61465	0.516013	0.147792	0.411791	0.588919	0.155332	0.288085	0.362869	0.128994	0.165889	0.307298	0.307352	1	202856030	204589407	5'UTR;5'UTR				NA		cg18185008	LRRN2	cg18185008	0.000110541	0.00335373
TNFRSF4	cg22335801	0.924739	0.546066	0.652199	0.92658	0.70785	0.639106	0.823343	0.492746	0.515194	0.69198	0.509757	0.289432	0.37526	0.343564	0.22258	0.421274	0.299828	0.416802	0.281734	0.351137	0.340844	1	1138954	1149091	Body	chr1:1149055-1149524	Island		NA		cg22335801	TNFRSF4	cg22335801	0.000110799	0.00335757
MIR197	cg25105745	0.813562	0.882105	0.67332	0.900735	0.733332	0.660684	0.911276	0.832364	0.719479	0.791873	0.546425	0.169343	0.387022	0.624399	0.0796796	0.288248	0.0875054	0.799318	0.417178	0.37768	0.414193	1	109942798	110141275	TSS1500				NA		cg25105745	MIR197	cg25105745	0.000110848	0.00335882
PRG4	cg12626411	0.864996	0.858117	0.845478	0.897107	0.82782	0.865318	0.862138	0.886219	0.798156	0.85615	0.601639	0.711336	0.527314	0.749631	0.740051	0.691562	0.567569	0.714353	0.793582	0.677449	0.178701	1	184532388	186265765	5'UTR;5'UTR;5'UTR;Body;5'UTR				NA		cg12626411	PRG4	cg12626411	0.000111024	0.00336207
LHX9	cg09266206	0.318276	0.134801	0.276667	0.0926243	0.414914	0.232672	0.123539	0.62733	0.288305	0.278792	0.0715354	0.0655781	0.09953	0.0901228	0.097012	0.0659076	0.0842706	0.112908	0.104143	0.0878897	0.190902	1	196151505	197884882	Body	chr1:197885060-197885389	N_Shore		NA	Unclassified	cg09266206	LHX9	cg09266206	0.000111277	0.0033672
TTLL10	cg14008593	0.852713	0.667651	0.758377	0.125311	0.871441	0.841498	0.801987	0.58098	0.842063	0.704669	0.288295	0.16376	0.112479	0.0553427	0.0870126	0.512522	0.102194	0.148046	0.124416	0.177119	0.527551	1	1107336	1117473	Body;Body	chr1:1115574-1116006	S_Shore		NA	Unclassified_Cell_type_specific	cg14008593	TTLL10	cg14008593	0.000111348	0.0033679
NFASC	cg14514130	0.533934	0.366052	0.715564	0.662867	0.634085	0.587437	0.557853	0.630718	0.577279	0.585088	0.406066	0.251728	0.49876	0.510369	0.43209	0.4414	0.429997	0.467896	0.266736	0.411671	0.173416	1	203216184	204949561	Body;Body;Body;Body	chr1:204950982-204951210	N_Shore		NA		cg14514130	NFASC	cg14514130	0.000111647	0.00337441
KCNH1	cg00097452	0.126959	0.120216	0.340317	0.394416	0.324961	0.599012	0.0930708	0.532709	0.474251	0.33399	0.0453122	0.0542138	0.0422538	0.0448391	0.0480918	0.0504927	0.070719	0.294117	0.19133	0.0934856	0.240505	1	209372988	211306365	Body;Body	chr1:211306667-211307675	N_Shore		NA		cg00097452	KCNH1	cg00097452	0.000111714	0.00337547
PRDM16	cg00790672	0.540174	0.522168	0.758382	0.483084	0.713146	0.63057	0.422947	0.653108	0.492821	0.5796	0.154042	0.318584	0.324281	0.290136	0.321853	0.361553	0.307258	0.403425	0.463378	0.327168	0.252432	1	3314531	3324671	Body;Body	chr1:3327991-3329424	N_Shelf		NA	Unclassified_Cell_type_specific	cg00790672	PRDM16	cg00790672	0.000112236	0.00338778
HSP90B3P	cg08638097	0.852219	0.762119	0.887078	0.885715	0.852115	0.781103	0.787502	0.907241	0.709295	0.824932	0.700555	0.402757	0.60275	0.566056	0.435836	0.735634	0.393749	0.563856	0.692387	0.565954	0.258978	1	91872670	92100082	TSS1500				NA		cg08638097	HSP90B3P	cg08638097	0.000113475	0.00341307
LAMB3	cg19709585	0.944878	0.959553	0.969015	0.944302	0.956012	0.905723	0.9586	0.966137	0.935874	0.948899	0.845179	0.52568	0.567051	0.904602	0.525932	0.872482	0.912463	0.686638	0.905772	0.749533	0.199366	1	207892472	209825849	TSS200;TSS1500;TSS200				TRUE		cg19709585	LAMB3	cg19709585	0.000113739	0.00341794
HAPLN2	cg19820052	0.855604	0.948809	0.847898	0.900098	0.822547	0.852577	0.891399	0.875983	0.761179	0.861788	0.720137	0.599324	0.563721	0.62977	0.851743	0.459661	0.246089	0.459011	0.720158	0.58329	0.278498	1	154856675	156590051	5'UTR	chr1:156593657-156595283	N_Shelf		NA		cg19820052	HAPLN2	cg19820052	0.000114015	0.00342339
SLC2A1	cg15089806	0.855338	0.592784	0.701471	0.905022	0.77761	0.574652	0.614587	0.707041	0.571662	0.700019	0.320605	0.102653	0.251285	0.0864179	0.108536	0.188673	0.150741	0.141701	0.176911	0.169725	0.530294	1	43190786	43418199	Body				TRUE	Promoter_Associated_Cell_type_specific	cg15089806	SLC2A1	cg15089806	0.000114134	0.00342612
ALPL	cg06346857	0.891402	0.913097	0.910506	0.943279	0.890718	0.897478	0.922684	0.909467	0.890661	0.907699	0.849973	0.420826	0.380179	0.533489	0.0851729	0.488691	0.0711435	0.72418	0.700058	0.472635	0.435065	1	21750166	21877579	5'UTR;TSS1500				NA		cg06346857	ALPL	cg06346857	0.000114569	0.00343293
THRAP3	cg10212685	0.952383	0.956006	0.933804	0.951741	0.920657	0.962504	0.915798	0.933266	0.937287	0.940383	0.922413	0.920966	0.734472	0.850529	0.566114	0.848892	0.598947	0.907899	0.913202	0.807048	0.133335	1	36520818	36748231	Body				NA		cg10212685	THRAP3	cg10212685	0.000114962	0.00344075
TUFT1	cg20294789	0.641459	0.503634	0.390815	0.144577	0.374544	0.411969	0.850248	0.261795	0.323259	0.433589	0.0507274	0.0330103	0.318421	0.0487523	0.0578056	0.141098	0.139025	0.0607455	0.292865	0.126939	0.30665	1	149780080	151513456	Body;Body	chr1:151512661-151513199	S_Shore		NA	Promoter_Associated	cg20294789	TUFT1	cg20294789	0.000115739	0.00345764
PRDM16	cg22226775	0.529672	0.530795	0.765292	0.574495	0.665823	0.667726	0.322015	0.519626	0.574084	0.57217	0.436319	0.128127	0.299424	0.339767	0.0420971	0.0943604	0.0642805	0.215092	0.398667	0.224237	0.347933	1	2997893	3008033	Body;Body				NA		cg22226775	PRDM16	cg22226775	0.000118516	0.00351034
VCAM1	cg04295372	0.913738	0.925285	0.85187	0.88031	0.897681	0.894316	0.787642	0.837714	0.823097	0.867961	0.61309	0.216984	0.43351	0.18632	0.636273	0.148662	0.627697	0.175276	0.582717	0.402281	0.46568	1	100956920	101184332	TSS1500;TSS1500				NA		cg04295372	VCAM1	cg04295372	0.000118545	0.00351057
WNT4	cg00356045	0.744023	0.837694	0.876297	0.865117	0.786252	0.840866	0.668323	0.765998	0.715708	0.78892	0.471167	0.234933	0.596461	0.680744	0.519594	0.462143	0.447044	0.752534	0.205834	0.485606	0.303314	1	22334477	22461890	Body				TRUE		cg00356045	WNT4	cg00356045	0.000119949	0.00353536
LYSMD1	cg04393837	0.820053	0.964259	0.813359	0.599745	0.689519	0.880206	0.636471	0.735187	0.84591	0.776079	0.257415	0.640849	0.600886	0.357984	0.0615035	0.133225	0.0767996	0.625193	0.617814	0.37463	0.401449	1	149406063	151139439	TSS1500;TSS1500;Body				NA		cg04393837	LYSMD1	cg04393837	0.000120254	0.00354089
CTSE	cg02290880	0.818914	0.891852	0.882359	0.929805	0.907438	0.896544	0.878198	0.921318	0.906048	0.892497	0.680209	0.64624	0.624969	0.799662	0.0626582	0.582184	0.408507	0.407443	0.431122	0.515888	0.376609	1	204484477	206317854	Body;Body				NA		cg02290880	CTSE	cg02290880	0.000120356	0.00354302
OTUD7B	cg07318158	0.88068	0.848873	0.79447	0.91765	0.689059	0.786185	0.840009	0.867852	0.758379	0.820351	0.692558	0.467595	0.651328	0.739497	0.523194	0.438634	0.692043	0.760738	0.526868	0.610273	0.210078	1	148182377	149915753	3'UTR				NA		cg07318158	OTUD7B	cg07318158	0.000123555	0.00360182
FLG2	cg07134486	0.840527	0.792407	0.833576	0.834006	0.784979	0.860984	0.828631	0.813296	0.771571	0.817775	0.753798	0.670675	0.744646	0.618602	0.546258	0.786218	0.772839	0.720357	0.768116	0.709057	0.108718	1	150597372	152330748	Body				NA		cg07134486	FLG2	cg07134486	0.000124687	0.00362401
CR2	cg09134179	0.656126	0.605969	0.795423	0.603989	0.72389	0.684067	0.53504	0.65086	0.617339	0.652523	0.338763	0.280137	0.0732174	0.203703	0.0543931	0.0763763	0.052208	0.495885	0.523789	0.233164	0.419359	1	205697511	207630888	Body;Body	chr1:207627531-207628280	S_Shelf		NA		cg09134179	CR2	cg09134179	0.000125004	0.0036301
PDE4DIP	cg18191688	0.548932	0.527612	0.617291	0.793242	0.426888	0.51957	0.542359	0.515245	0.431298	0.546937	0.447351	0.319828	0.397905	0.417244	0.326998	0.370037	0.237159	0.338622	0.44268	0.366425	0.180513	1	143706290	144994933	1stExon;1stExon;5'UTR;Body;1stExon;5'UTR;5'UTR				TRUE		cg18191688	PDE4DIP	cg18191688	0.000125042	0.00363044
PDE4DIP	cg18191688	0.548932	0.527612	0.617291	0.793242	0.426888	0.51957	0.542359	0.515245	0.431298	0.546937	0.447351	0.319828	0.397905	0.417244	0.326998	0.370037	0.237159	0.338622	0.44268	0.366425	0.180513	1	143706290	144994933	1stExon;1stExon;5'UTR;Body;1stExon;5'UTR;5'UTR				TRUE		cg18191688.1	PDE4DIP	cg18191688	0.000125042	0.00363044
MAD2L2	cg26105283	0.79473	0.628137	0.74117	0.841244	0.541007	0.534475	0.334873	0.662231	0.581154	0.62878	0.148549	0.3451	0.100444	0.199075	0.0610987	0.6167	0.087727	0.330456	0.37503	0.251576	0.377205	1	11666817	11744230	5'UTR	chr1:11740828-11741717	S_Shelf		NA		cg26105283	MAD2L2	cg26105283	0.000125136	0.0036322
ZNF238	cg03883331	0.93529	0.927182	0.921982	0.940123	0.917491	0.828862	0.880856	0.916405	0.915827	0.909335	0.884322	0.266232	0.558533	0.458017	0.643511	0.47624	0.533821	0.669754	0.598264	0.565411	0.343925	1	242283951	244217328	Body;1stExon	chr1:244218274-244218538	N_Shore		NA		cg03883331	ZNF238	cg03883331	0.000125693	0.00364031
SSBP3	cg02927682	0.820699	0.865835	0.792135	0.688257	0.7646	0.547436	0.872493	0.850715	0.739356	0.771281	0.586876	0.0961299	0.293482	0.252149	0.0826831	0.465286	0.408283	0.203476	0.201448	0.287757	0.483524	1	54617012	54844424	Body;Body;Body				TRUE		cg02927682	SSBP3	cg02927682	0.000125796	0.00364304
LPHN2	cg13980528	0.432172	0.0739405	0.329123	0.117324	0.579171	0.443355	0.456606	0.338708	0.365482	0.348431	0.0791062	0.0376498	0.0533071	0.276467	0.0837538	0.100485	0.0919085	0.0636253	0.0853911	0.0968548	0.251576	1	82042110	82269522	5'UTR	chr1:82265998-82269048	S_Shore	DMR	NA		cg13980528	LPHN2	cg13980528	0.000126333	0.00365386
FRRS1	cg09370016	0.934273	0.914125	0.897774	0.926083	0.949232	0.940555	0.929772	0.911465	0.918095	0.924597	0.660902	0.121221	0.375672	0.925381	0.0800134	0.739584	0.0844063	0.171446	0.518871	0.408611	0.515986	1	99966425	100193837	Body				TRUE		cg09370016	FRRS1	cg09370016	0.000126469	0.00365604
IGSF21	cg12640049	0.509222	0.51795	0.58119	0.871764	0.499922	0.434863	0.0733529	0.498766	0.461636	0.494296	0.0557838	0.339471	0.101565	0.0703455	0.122124	0.0651201	0.0670741	0.0755151	0.0565872	0.105954	0.388342	1	18375690	18503103	Body				TRUE		cg12640049	IGSF21	cg12640049	0.000126774	0.00366183
DNAJC11	cg18537410	0.930138	0.925262	0.919955	0.925733	0.935594	0.934266	0.932223	0.943524	0.855442	0.92246	0.855321	0.559687	0.63569	0.72046	0.852899	0.858825	0.577626	0.780307	0.768204	0.734336	0.188124	1	6671979	6749392	Body				NA	Unclassified_Cell_type_specific	cg18537410	DNAJC11	cg18537410	0.000126911	0.00366336
PRDM16	cg22440573	0.868618	0.610465	0.786571	0.911585	0.835106	0.796882	0.859549	0.817649	0.889939	0.819596	0.687963	0.500823	0.342282	0.366655	0.147421	0.546215	0.600565	0.164301	0.618024	0.441583	0.378013	1	3153845	3163985	Body;Body	chr1:3163969-3164643	Island		TRUE		cg22440573	PRDM16	cg22440573	0.000127134	0.00366718
ITPKB	cg05306109	0.841714	0.636688	0.57255	0.425886	0.742598	0.598252	0.91085	0.733894	0.688218	0.683405	0.41665	0.319806	0.516622	0.349572	0.600702	0.310009	0.37133	0.485789	0.211971	0.39805	0.285355	1	224990880	226924257	Body	chr1:226924560-226926553	N_Shore		NA	Promoter_Associated_Cell_type_specific	cg05306109	ITPKB	cg05306109	0.00012793	0.00368226
C1QC	cg05308979	0.83779	0.563987	0.793662	0.867102	0.743977	0.816988	0.586413	0.829616	0.640337	0.742208	0.512952	0.502502	0.415702	0.804717	0.0873221	0.356219	0.237575	0.27422	0.269922	0.38457	0.357638	1	22846830	22974243	Body;Body	chr1:22974050-22974303	Island		NA		cg05308979	C1QC	cg05308979	0.000128408	0.003691
ZC3H12A	cg08857221	0.886656	0.878736	0.85361	0.905168	0.806021	0.613888	0.894311	0.590256	0.752026	0.797853	0.319913	0.131391	0.0897108	0.641156	0.0715375	0.293913	0.507116	0.46672	0.184732	0.300688	0.497165	1	37713948	37941361	Body	chr1:37939723-37940650	S_Shore		TRUE		cg08857221	ZC3H12A	cg08857221	0.000128565	0.00369418
IFI44	cg07107453	0.44759	0.326043	0.478769	0.764697	0.456379	0.252764	0.419484	0.305098	0.195456	0.405142	0.0890796	0.0492336	0.0617686	0.0932102	0.297022	0.0863211	0.0684294	0.107868	0.103797	0.106303	0.298839	1	78887564	79114976	TSS1500				NA		cg07107453	IFI44	cg07107453	0.000129272	0.00370836
TBX15	cg10887810	0.613031	0.592851	0.733586	0.675509	0.70911	0.512489	0.28735	0.670285	0.456879	0.583454	0.45694	0.113839	0.191727	0.306611	0.088174	0.158371	0.0857623	0.182647	0.366268	0.216704	0.36675	1	119243647	119442124	Body				NA		cg10887810	TBX15	cg10887810	0.000129759	0.00371975
DENND2D	cg19268695	0.918576	0.866204	0.902902	0.931339	0.861369	0.909835	0.832784	0.918365	0.895217	0.892954	0.374809	0.711795	0.523157	0.484942	0.532265	0.320925	0.604104	0.88327	0.807129	0.582488	0.310466	1	111544934	111743411	TSS200	chr1:111746337-111747303	N_Shelf		NA	Unclassified	cg19268695	DENND2D	cg19268695	0.000130411	0.00372959
OR14A16	cg25977504	0.699981	0.759468	0.707427	0.688656	0.629313	0.663241	0.691728	0.647549	0.500374	0.665304	0.639247	0.58029	0.247141	0.496273	0.461982	0.435217	0.228129	0.250197	0.401205	0.41552	0.249784	1	246045780	247979157	TSS200				NA		cg25977504	OR14A16	cg25977504	0.000131536	0.0037472
NEGR1	cg09256413	0.878289	0.819554	0.84845	0.873761	0.900709	0.897435	0.826975	0.856383	0.814241	0.857311	0.594053	0.0938732	0.118203	0.119355	0.616231	0.480333	0.74141	0.14547	0.72642	0.403928	0.453383	1	72339278	72566690	Body				NA		cg09256413	NEGR1	cg09256413	0.000131664	0.00374953
FMN2	cg14778267	0.752349	0.85317	0.863387	0.738721	0.77784	0.89488	0.774125	0.705014	0.787626	0.794124	0.67786	0.723616	0.521005	0.377899	0.148069	0.418625	0.357936	0.62136	0.495593	0.48244	0.311683	1	238573422	240506799	Body				TRUE		cg14778267	FMN2	cg14778267	0.000131777	0.00375097
PRDM2	cg20464068	0.908527	0.674597	0.737067	0.932085	0.875557	0.736358	0.792606	0.592079	0.809987	0.784318	0.0981627	0.113361	0.161194	0.646719	0.370363	0.670581	0.18148	0.740407	0.302064	0.364926	0.419392	1	13898641	14026054	TSS1500	chr1:14026481-14027200	N_Shore		NA		cg20464068	PRDM2	cg20464068	0.000131879	0.00375278
RBP7	cg09162909	0.733875	0.571843	0.672747	0.258436	0.729038	0.683897	0.629967	0.76497	0.606899	0.627964	0.162365	0.133697	0.150142	0.138856	0.0923249	0.182034	0.133626	0.785154	0.529149	0.256372	0.371592	1	9998578	10075991	3'UTR				NA		cg09162909	RBP7	cg09162909	0.00013241	0.0037604
DENND1B	cg22379573	0.793281	0.810404	0.784989	0.767668	0.626365	0.797519	0.790323	0.846512	0.685577	0.76696	0.769698	0.503645	0.220472	0.447293	0.451354	0.316171	0.170299	0.44763	0.382948	0.412168	0.354792	1	195971397	197704774	Body;Body				NA		cg22379573	DENND1B	cg22379573	0.00013283	0.00376771
DENND1B	cg22379573	0.793281	0.810404	0.784989	0.767668	0.626365	0.797519	0.790323	0.846512	0.685577	0.76696	0.769698	0.503645	0.220472	0.447293	0.451354	0.316171	0.170299	0.44763	0.382948	0.412168	0.354792	1	195971397	197704774	Body;Body				NA		cg22379573.1	DENND1B	cg22379573	0.00013283	0.00376771
PTPN22	cg14385738	0.284348	0.45707	0.270352	0.316153	0.471122	0.44893	0.112183	0.206462	0.390493	0.328568	0.10204	0.0616647	0.215074	0.0699747	0.0571637	0.083996	0.0557571	0.0549115	0.0553542	0.083993	0.244575	1	114215863	114414340	5'UTR;1stExon;5'UTR;1stExon				TRUE	Promoter_Associated	cg14385738	PTPN22	cg14385738	0.000132877	0.00376858
XKR8	cg26043521	0.89814	0.927684	0.871464	0.936116	0.905825	0.853922	0.909028	0.906106	0.842363	0.894516	0.764447	0.743965	0.675304	0.860034	0.687295	0.573783	0.761307	0.809166	0.883741	0.751005	0.143512	1	28166878	28294291	3'UTR				NA		cg26043521	XKR8	cg26043521	0.000133349	0.00377779
WDR26	cg18137450	0.376272	0.0883862	0.237518	0.0392776	0.219265	0.401831	0.478101	0.358859	0.244695	0.271578	0.0714026	0.0478414	0.0661443	0.0795777	0.0539772	0.0514513	0.0571363	0.117441	0.0397215	0.0649659	0.206612	1	222687429	224620806	Body;Body	chr1:224621560-224622106	N_Shore		NA	Promoter_Associated_Cell_type_specific	cg18137450	WDR26	cg18137450	0.000134177	0.00379573
ITPKB	cg26917828	0.974319	0.974219	0.944511	0.957391	0.969116	0.936898	0.973268	0.963418	0.968149	0.962366	0.636947	0.892612	0.843122	0.74889	0.815785	0.929306	0.61946	0.960246	0.936589	0.820329	0.142037	1	224892071	226825448	Body				NA	Unclassified_Cell_type_specific	cg26917828	ITPKB	cg26917828	0.00013458	0.00380179
CD160	cg13377056	0.49141	0.23997	0.649461	0.130909	0.259342	0.695192	0.837856	0.82435	0.528033	0.517391	0.166866	0.160268	0.101449	0.257301	0.124242	0.240222	0.268389	0.547287	0.10722	0.219249	0.298142	1	144417162	145705805	Body				TRUE		cg13377056	CD160	cg13377056	0.000135323	0.00381502
UBE2U	cg22352634	0.684155	0.650491	0.861279	0.920699	0.458797	0.735053	0.873826	0.702668	0.793532	0.742278	0.111272	0.139984	0.15413	0.366898	0.0895566	0.611106	0.0917824	0.225094	0.118713	0.212059	0.530218	1	64442079	64669491	1stExon;5'UTR				NA		cg22352634	UBE2U	cg22352634	0.000135411	0.0038159
MACF1	cg24159575	0.861706	0.903917	0.840294	0.850351	0.790043	0.74863	0.906374	0.825759	0.82547	0.839171	0.206333	0.21295	0.176522	0.462997	0.203409	0.238377	0.716272	0.844573	0.566581	0.403113	0.436059	1	39434822	39662235	Body				TRUE	Unclassified_Cell_type_specific	cg24159575	MACF1	cg24159575	0.000136125	0.00382741
MACF1	cg24159575	0.861706	0.903917	0.840294	0.850351	0.790043	0.74863	0.906374	0.825759	0.82547	0.839171	0.206333	0.21295	0.176522	0.462997	0.203409	0.238377	0.716272	0.844573	0.566581	0.403113	0.436059	1	39434822	39662235	Body				TRUE	Unclassified_Cell_type_specific	cg24159575.1	MACF1	cg24159575	0.000136125	0.00382741
PRDM16	cg14217558	0.27233	0.0622524	0.202839	0.0252443	0.248869	0.322889	0.0710446	0.176426	0.15353	0.170603	0.020176	0.0145843	0.0164068	0.0253483	0.0197647	0.0297286	0.0174013	0.0210259	0.0260563	0.0211658	0.149437	1	3077594	3087734	Body;Body				TRUE		cg14217558	PRDM16	cg14217558	0.000136197	0.00382781
CACHD1	cg25210796	0.895644	0.740859	0.905193	0.916995	0.893237	0.890103	0.893159	0.926099	0.86385	0.880571	0.888588	0.168032	0.302601	0.0575339	0.0828214	0.0959006	0.39164	0.532967	0.115892	0.292886	0.587685	1	64862396	65089808	Body				TRUE		cg25210796	CACHD1	cg25210796	0.000136694	0.00383763
CYP4A11	cg12060132	0.254276	0.28525	0.450785	0.494918	0.318444	0.181368	0.113623	0.221354	0.300828	0.291205	0.134496	0.137494	0.123957	0.20807	0.138401	0.111284	0.10247	0.169791	0.126606	0.139174	0.152031	1	47167918	47395331	3'UTR				NA		cg12060132	CYP4A11	cg12060132	0.000136968	0.0038425
KIAA0040	cg03317045	0.74848	0.951655	0.712065	0.954496	0.714911	0.868484	0.5025	0.844314	0.790815	0.787525	0.31908	0.0995976	0.427415	0.110563	0.641793	0.140659	0.0552729	0.598175	0.0753725	0.274214	0.51331	1	173427692	175161069	5'UTR;5'UTR;5'UTR;5'UTR	chr1:175161900-175162364	N_Shore		NA	Promoter_Associated	cg03317045	KIAA0040	cg03317045	0.000137288	0.00384785
KIAA0907	cg12904891	0.908302	0.903956	0.885349	0.902545	0.861937	0.893132	0.937833	0.906505	0.887451	0.898557	0.179618	0.879121	0.585398	0.658864	0.15858	0.687721	0.680991	0.619059	0.700995	0.572261	0.326296	1	154168380	155901756	Body	chr1:155904072-155904307	N_Shelf		NA		cg12904891	KIAA0907	cg12904891	0.000138427	0.00387142
PLEKHA6	cg08355099	0.494491	0.625141	0.584009	0.888055	0.523949	0.691142	0.593226	0.67923	0.61713	0.63293	0.399569	0.0849117	0.241063	0.439797	0.0740641	0.0591818	0.146403	0.407867	0.144801	0.221962	0.410968	1	202491443	204224820	Body	chr1:204226544-204226908	N_Shore		TRUE		cg08355099	PLEKHA6	cg08355099	0.000138892	0.00387815
PRDM16	cg01062116	0.752074	0.721235	0.853937	0.752814	0.830648	0.751752	0.708879	0.835983	0.727434	0.770529	0.416355	0.488744	0.761758	0.454825	0.317635	0.588725	0.553535	0.445462	0.493204	0.502249	0.268279	1	3342295	3352435	3'UTR;3'UTR	chr1:3351365-3351632	S_Shore		NA		cg01062116	PRDM16	cg01062116	0.000139003	0.00387973
CFHR2	cg09551916	0.473374	0.44234	0.59909	0.713538	0.454938	0.398175	0.274124	0.334182	0.286071	0.441759	0.221354	0.123763	0.325354	0.128824	0.087943	0.276206	0.115987	0.206863	0.236518	0.191424	0.250336	1	195178511	196911888	TSS1500				NA		cg09551916	CFHR2	cg09551916	0.000140346	0.00390561
TBX15	cg02862748	0.734475	0.757635	0.790068	0.677635	0.840628	0.720244	0.453734	0.783346	0.571445	0.703246	0.53016	0.154385	0.194078	0.725423	0.109146	0.221741	0.0761405	0.564499	0.383441	0.328779	0.374466	1	119228016	119426493	3'UTR				NA		cg02862748	TBX15	cg02862748	0.000140505	0.00390802
VAMP3	cg01514075	0.855622	0.658463	0.705341	0.657357	0.612789	0.634568	0.287803	0.78476	0.703157	0.65554	0.274731	0.224662	0.685178	0.258807	0.285337	0.215129	0.153678	0.28853	0.135771	0.280202	0.375338	1	7754944	7832357	Body	chr1:7831378-7831846	S_Shore		NA		cg01514075	VAMP3	cg01514075	0.000140643	0.00391103
CFHR5	cg25840094	0.385425	0.242353	0.606367	0.126181	0.520042	0.361101	0.267655	0.408856	0.295561	0.35706	0.106841	0.119994	0.156012	0.120192	0.0687748	0.111137	0.0764167	0.137141	0.198362	0.121652	0.235408	1	195212153	196945530	TSS1500				NA		cg25840094	CFHR5	cg25840094	0.000141129	0.00391931
PLEKHA6	cg23234811	0.906717	0.929257	0.913298	0.910925	0.912767	0.893361	0.908463	0.902499	0.826792	0.900453	0.779095	0.676144	0.787435	0.574328	0.73853	0.712944	0.53681	0.694806	0.718534	0.690959	0.209495	1	202497280	204230657	Body	chr1:204226544-204226908	S_Shelf		NA		cg23234811	PLEKHA6	cg23234811	0.000141341	0.00392206
SELE	cg06093460	0.879915	0.912167	0.914135	0.908588	0.843654	0.838624	0.868763	0.88662	0.685006	0.859719	0.8095	0.39727	0.487382	0.348683	0.29453	0.458111	0.576544	0.660507	0.710484	0.527001	0.332718	1	167969465	169702841	5'UTR				NA		cg06093460	SELE	cg06093460	0.000142046	0.00393577
SMYD3	cg00351750	0.662947	0.208882	0.533986	0.556618	0.545043	0.307453	0.246248	0.541567	0.443883	0.449625	0.141918	0.108743	0.0511502	0.274247	0.219817	0.0883472	0.126763	0.142386	0.0440042	0.133042	0.316583	1	244105398	246038775	Body;Body				TRUE		cg00351750	SMYD3	cg00351750	0.000142191	0.00393822
PRDM16	cg07424785	0.880314	0.86081	0.915125	0.85639	0.865248	0.90061	0.784792	0.886672	0.856447	0.867379	0.856794	0.696041	0.599851	0.761977	0.71206	0.800554	0.640681	0.798681	0.74238	0.734335	0.133043	1	3193938	3204078	Body;Body	chr1:3203765-3204453	Island		NA		cg07424785	PRDM16	cg07424785	0.000142396	0.00394164
DNM3	cg03322057	0.771654	0.927877	0.780432	0.13343	0.613013	0.801231	0.838162	0.865422	0.885742	0.735218	0.154561	0.0761499	0.0993981	0.204649	0.104845	0.0753903	0.0825564	0.100118	0.0414549	0.104347	0.630871	1	170381042	172114419	Body;Body;TSS1500				NA		cg03322057	DNM3	cg03322057	0.000143645	0.00396262
LRRN2	cg01330815	0.263392	0.198167	0.459901	0.297709	0.593575	0.508013	0.470194	0.301319	0.292887	0.376129	0.158264	0.153384	0.146548	0.139091	0.21027	0.283406	0.140088	0.100289	0.120585	0.161325	0.214804	1	202918848	204652225	5'UTR;5'UTR	chr1:204654132-204654885	N_Shore		NA		cg01330815	LRRN2	cg01330815	0.000145277	0.0039923
PRDM16	cg00713435	0.845339	0.811842	0.940673	0.716489	0.901384	0.882733	0.579711	0.855251	0.890974	0.824933	0.464722	0.440923	0.497729	0.651155	0.193587	0.654981	0.598847	0.605776	0.710142	0.535318	0.289615	1	3040818	3050958	Body;Body				NA		cg00713435	PRDM16	cg00713435	0.000145291	0.0039923
SSBP3	cg04561731	0.619169	0.825283	0.644111	0.379194	0.755053	0.634801	0.524258	0.633757	0.738039	0.639296	0.478727	0.383208	0.281559	0.332814	0.0986947	0.243826	0.20734	0.30622	0.434738	0.307459	0.331838	1	54641959	54869371	Body;Body;Body	chr1:54870853-54872476	N_Shore	CDMR	NA	Gene_Associated_Cell_type_specific	cg04561731	SSBP3	cg04561731	0.000146197	0.00400643
PRDM16	cg10696969	0.878889	0.821991	0.904396	0.602919	0.932554	0.886811	0.522776	0.808561	0.74463	0.789281	0.568027	0.482836	0.449494	0.554316	0.167992	0.497872	0.386787	0.457647	0.529643	0.454957	0.334324	1	3093902	3104042	Body;Body	chr1:3104956-3105253	N_Shore		NA		cg10696969	PRDM16	cg10696969	0.000146589	0.00401242
PRKCZ	cg00328210	0.820315	0.84096	0.824784	0.800659	0.875221	0.858526	0.775198	0.801796	0.821441	0.824322	0.709582	0.618079	0.479108	0.713369	0.405629	0.571995	0.514078	0.634708	0.493279	0.571092	0.25323	1	1982876	1993016	Body	chr1:1990779-1991171	S_Shore		NA	Unclassified_Cell_type_specific	cg00328210	PRKCZ	cg00328210	0.000146646	0.00401302
PRDM16	cg06211525	0.933715	0.906495	0.952917	0.936394	0.920637	0.945011	0.865644	0.924772	0.922987	0.923175	0.550834	0.722082	0.722997	0.904878	0.592074	0.907182	0.897654	0.818404	0.776859	0.765885	0.15729	1	3261991	3272131	Body;Body	chr1:3275029-3275284	N_Shelf		NA	Unclassified_Cell_type_specific	cg06211525	PRDM16	cg06211525	0.000146676	0.00401322
LRRC7	cg15077416	0.708477	0.676217	0.714102	0.760866	0.678685	0.703635	0.645938	0.683713	0.598621	0.685584	0.594633	0.557384	0.500859	0.540384	0.517985	0.556835	0.600263	0.579845	0.533167	0.553484	0.1321	1	70126597	70354009	Body				NA		cg15077416	LRRC7	cg15077416	0.000146684	0.00401322
IL12RB2	cg20253742	0.801855	0.733504	0.825575	0.912405	0.767528	0.914119	0.814447	0.824062	0.812456	0.822883	0.231866	0.785895	0.316624	0.423124	0.108145	0.43408	0.0937423	0.492119	0.725624	0.401247	0.421637	1	67548542	67775954	5'UTR	chr1:67773329-67773767	S_Shelf		NA		cg20253742	IL12RB2	cg20253742	0.000146766	0.00401398
PRDM16	cg23086843	0.913683	0.889983	0.891624	0.851757	0.912383	0.877391	0.839445	0.92786	0.875177	0.886589	0.858205	0.766006	0.827407	0.695968	0.709994	0.616983	0.765855	0.848782	0.643865	0.748118	0.138471	1	3007534	3017674	Body;Body				NA		cg23086843	PRDM16	cg23086843	0.000146791	0.00401408
MFSD2A	cg00559963	0.934864	0.928475	0.9099	0.902212	0.90221	0.913077	0.924019	0.914145	0.909707	0.915401	0.869833	0.75764	0.821983	0.824225	0.841957	0.77458	0.807064	0.774573	0.839863	0.812413	0.102988	1	40197071	40424484	Body;Body	chr1:40420487-40421366	S_Shelf		NA		cg00559963	MFSD2A	cg00559963	0.000148082	0.004036
SUSD4	cg18020547	0.945983	0.918375	0.943918	0.943468	0.947843	0.918216	0.928023	0.921326	0.866585	0.925971	0.0407607	0.799933	0.428861	0.441485	0.610308	0.216996	0.934728	0.146663	0.60012	0.468873	0.457098	1	221605580	223538957	TSS1500;TSS1500	chr1:223536842-223538628	S_Shore		NA		cg18020547	SUSD4	cg18020547	0.000148139	0.00403685
CCDC28B	cg12462377	0.698353	0.839474	0.801935	0.839045	0.771511	0.888059	0.754761	0.6158	0.707128	0.768452	0.322736	0.243033	0.369268	0.712744	0.143944	0.402939	0.746996	0.160644	0.414142	0.390716	0.377735	1	32441880	32669293	Body	chr1:32670569-32671885	N_Shore		NA		cg12462377	CCDC28B	cg12462377	0.000148602	0.00404244
PRDM16	cg12800122	0.958769	0.930718	0.952258	0.532426	0.964044	0.958429	0.95862	0.959385	0.967157	0.90909	0.587507	0.62993	0.809716	0.796262	0.559246	0.700351	0.6972	0.907166	0.669026	0.706267	0.202822	1	3152314	3162454	Body;Body	chr1:3163969-3164643	N_Shore		NA		cg12800122	PRDM16	cg12800122	0.000149166	0.0040499
LPAR3	cg01482958	0.87345	0.858928	0.871969	0.888127	0.670456	0.850522	0.52421	0.876145	0.737009	0.794535	0.605963	0.144831	0.417269	0.542748	0.59042	0.543874	0.0647731	0.60737	0.583778	0.45567	0.338866	1	85129724	85357136	5'UTR	chr1:85358359-85359187	N_Shore		NA	Unclassified_Cell_type_specific	cg01482958	LPAR3	cg01482958	0.000149241	0.00405167
GREM2	cg02577267	0.243671	0.922772	0.405103	0.948856	0.333183	0.280667	0.106359	0.0539044	0.290365	0.39832	0.0444858	0.0505107	0.0495461	0.390492	0.0434838	0.0493136	0.0821522	0.0414997	0.0406383	0.0880136	0.310306	1	238723136	240656513	Body	chr1:240656253-240656720	Island		NA		cg02577267	GREM2	cg02577267	0.000149494	0.00405642
CACHD1	cg26262482	0.350641	0.835706	0.161758	0.0872071	0.281282	0.198744	0.386136	0.281077	0.182043	0.307177	0.0351721	0.0714879	0.0262485	0.0308848	0.0336042	0.0648274	0.023685	0.167116	0.0447815	0.0553119	0.251865	1	64709933	64937345	Body	chr1:64935554-64936614	S_Shore	DMR	NA		cg26262482	CACHD1	cg26262482	0.000150886	0.00408359
ZNHIT6	cg27462398	0.842871	0.895872	0.675698	0.606195	0.609808	0.708404	0.88831	0.888859	0.699203	0.757247	0.690734	0.250048	0.244873	0.612399	0.199034	0.286208	0.671529	0.741914	0.123645	0.424487	0.33276	1	85947230	86174642	TSS1500;TSS1500	chr1:86174041-86174253	S_Shore		NA	Promoter_Associated	cg27462398	ZNHIT6	cg27462398	0.000150888	0.00408359
DENND2D	cg00619207	0.814665	0.832923	0.906944	0.888504	0.864404	0.841907	0.814014	0.869725	0.894597	0.858631	0.648963	0.440046	0.31356	0.75149	0.141576	0.363415	0.742959	0.761587	0.539181	0.522531	0.336101	1	111544891	111743368	TSS200	chr1:111746337-111747303	N_Shelf		NA	Unclassified	cg00619207	DENND2D	cg00619207	0.000151275	0.00409078
ESPN	cg01085974	0.858845	0.916689	0.888716	0.920975	0.89594	0.862164	0.866111	0.896014	0.845283	0.883415	0.612526	0.736119	0.537998	0.740508	0.799808	0.824119	0.790143	0.549804	0.833222	0.713805	0.16961	1	6435096	6512509	Body	chr1:6514108-6516325	N_Shore		NA		cg01085974	ESPN	cg01085974	0.000151763	0.00409972
WNT4	cg03519931	0.719551	0.690511	0.801606	0.528585	0.782789	0.665439	0.545283	0.712956	0.733638	0.686707	0.632812	0.33245	0.215484	0.516506	0.377505	0.307148	0.287978	0.206566	0.144464	0.335657	0.35105	1	22338724	22466137	Body	chr1:22468912-22470252	N_Shelf		NA	Unclassified_Cell_type_specific	cg03519931	WNT4	cg03519931	0.000152237	0.00410452
FMO3	cg18063149	0.8992	0.828971	0.916574	0.923723	0.92153	0.87808	0.87785	0.834486	0.899951	0.886707	0.636703	0.668687	0.524033	0.620532	0.822214	0.445611	0.617222	0.883222	0.677256	0.655053	0.231654	1	169326695	171060071	5'UTR;1stExon;5'UTR;1stExon				NA		cg18063149	FMO3	cg18063149	0.000152436	0.0041074
ATP2B4	cg20312390	0.391284	0.271603	0.561055	0.837829	0.721683	0.770255	0.839822	0.577286	0.759515	0.636704	0.376628	0.127103	0.291211	0.12666	0.499663	0.224147	0.17976	0.110271	0.230201	0.240627	0.396076	1	201893147	203626524	5'UTR;5'UTR				TRUE		cg20312390	ATP2B4	cg20312390	0.000152558	0.00410909
C1orf14	cg02925590	0.484371	0.953111	0.900402	0.938021	0.875322	0.769105	0.951365	0.905549	0.746566	0.835979	0.155478	0.315721	0.122278	0.822193	0.571904	0.205964	0.927278	0.589843	0.596864	0.478614	0.357365	1	181189216	182922593	TSS200	chr1:182921819-182922644	Island		NA		cg02925590	C1orf14	cg02925590	0.000152626	0.00411024
GREM2	cg02031308	0.855456	0.922312	0.912835	0.721159	0.900063	0.9175	0.912264	0.726152	0.910112	0.864206	0.530888	0.133995	0.831169	0.346072	0.718015	0.184344	0.631735	0.254336	0.846675	0.49747	0.366736	1	238720636	240654013	3'UTR	chr1:240656253-240656720	N_Shelf	CDMR	NA		cg02031308	GREM2	cg02031308	0.000152848	0.00411439
CD48	cg20868817	0.158031	0.0726097	0.219925	0.292124	0.289228	0.278608	0.224415	0.180504	0.221274	0.215191	0.0557609	0.0777918	0.112797	0.0579395	0.0565392	0.0864313	0.161664	0.0853417	0.0420967	0.081818	0.133373	1	158944022	160677398	Body				NA	Promoter_Associated	cg20868817	CD48	cg20868817	0.000153091	0.00411898
HSD11B1	cg09366519	0.911443	0.907009	0.904965	0.896004	0.896984	0.730775	0.838679	0.90837	0.872354	0.874065	0.426829	0.211135	0.381059	0.686034	0.241416	0.516299	0.536636	0.894076	0.655403	0.505432	0.368633	1	207944593	209877970	5'UTR;TSS1500				NA		cg09366519	HSD11B1	cg09366519	0.000153993	0.00413512
PKP1	cg07972385	0.905337	0.903551	0.918026	0.874249	0.902464	0.941988	0.913995	0.916537	0.882304	0.906495	0.820108	0.866944	0.812125	0.74842	0.535361	0.818735	0.685761	0.815827	0.855829	0.773234	0.13326	1	199568570	201301947	3'UTR;3'UTR				NA		cg07972385	PKP1	cg07972385	0.000155887	0.00416877
C1orf146	cg12304930	0.561724	0.570955	0.534809	0.621012	0.276529	0.447815	0.385753	0.63957	0.641182	0.519928	0.154394	0.34824	0.118909	0.210071	0.425791	0.214852	0.234683	0.107573	0.0849864	0.211055	0.308872	1	92456142	92683554	TSS200	chr1:92683438-92683682	Island		NA		cg12304930	C1orf146	cg12304930	0.000156283	0.00417584
OR1C1	cg07159802	0.767148	0.698992	0.79249	0.842931	0.698869	0.842806	0.29778	0.722067	0.6929	0.70622	0.636433	0.110772	0.436596	0.52005	0.127978	0.520381	0.36001	0.188935	0.263585	0.351638	0.354583	1	245988191	247921568	1stExon				NA		cg07159802	OR1C1	cg07159802	0.000156508	0.00417953
PBX1	cg22238122	0.878259	0.922797	0.903897	0.723566	0.893203	0.915945	0.903114	0.919317	0.874466	0.881618	0.524658	0.789325	0.164123	0.713093	0.662431	0.790655	0.288211	0.664906	0.543765	0.571241	0.310377	1	162812767	164546143	Body	chr1:164545540-164545917	S_Shore		NA		cg22238122	PBX1	cg22238122	0.000156559	0.00417999
ACTL8	cg03220543	0.307852	0.163893	0.355181	0.394601	0.345922	0.175629	0.107252	0.289756	0.1356	0.252854	0.112169	0.0848638	0.0609094	0.200448	0.0508089	0.0799533	0.0932273	0.0553087	0.105087	0.0936418	0.159212	1	17965517	18092930	5'UTR				TRUE		cg03220543	ACTL8	cg03220543	0.000156813	0.00418451
KCNJ9	cg12907876	0.570497	0.739752	0.528037	0.849122	0.674426	0.630784	0.518273	0.490189	0.575113	0.619577	0.0864075	0.119443	0.190056	0.368318	0.440553	0.172161	0.361454	0.439994	0.147846	0.258471	0.361106	1	158317501	160050877	TSS1500	chr1:160053721-160054738	N_Shelf		NA		cg12907876	KCNJ9	cg12907876	0.000157223	0.00419258
UBE2U	cg11167637	0.879479	0.935389	0.866789	0.955197	0.93055	0.870472	0.955231	0.820339	0.80366	0.89079	0.631439	0.580168	0.12778	0.521704	0.0702914	0.541428	0.361118	0.156156	0.588426	0.397612	0.493177	1	64442020	64669432	TSS200				NA		cg11167637	UBE2U	cg11167637	0.000157333	0.00419442
GBP5	cg19925186	0.888929	0.908796	0.890298	0.875997	0.83975	0.875217	0.856245	0.843151	0.81861	0.866333	0.531829	0.633948	0.566846	0.589858	0.774654	0.641657	0.733266	0.744493	0.532457	0.638779	0.227554	1	89498225	89725637	3'UTR;3'UTR				NA	Unclassified_Cell_type_specific	cg19925186	GBP5	cg19925186	0.000157535	0.00419797
SLC22A15	cg12609063	0.780568	0.826319	0.848386	0.789291	0.865638	0.829613	0.5054	0.88238	0.713114	0.782301	0.773789	0.606224	0.54576	0.452139	0.516414	0.536438	0.255197	0.589244	0.44543	0.524515	0.257786	1	116350750	116549227	Body				NA	Promoter_Associated_Cell_type_specific	cg12609063	SLC22A15	cg12609063	0.000157954	0.0042036
UBR4	cg02862467	0.867989	0.573736	0.882906	0.630411	0.93839	0.782174	0.921076	0.879532	0.69965	0.797318	0.375519	0.217523	0.665986	0.354463	0.0718883	0.306387	0.0984459	0.680382	0.41744	0.354226	0.443092	1	19280484	19407897	Body				TRUE		cg02862467	UBR4	cg02862467	0.000158778	0.00421791
CCDC27	cg22675593	0.879673	0.610087	0.707625	0.910482	0.794118	0.83281	0.59723	0.768651	0.752578	0.761473	0.0957177	0.097811	0.136618	0.6799	0.589172	0.101404	0.671576	0.592004	0.166977	0.347909	0.413564	1	3657355	3667495	TSS1500	chr1:3662963-3664085	S_Shelf		NA		cg22675593	CCDC27	cg22675593	0.000160071	0.00424135
SAMD11	cg14324200	0.475593	0.155136	0.341567	0.181482	0.366097	0.399959	0.176259	0.470422	0.478135	0.338295	0.155415	0.0789344	0.176088	0.126103	0.113776	0.149228	0.135626	0.117791	0.358691	0.15685	0.181444	1	851180	861317	5'UTR	chr1:858970-861632	Island		NA		cg14324200	SAMD11	cg14324200	0.00016076	0.00425078
FAM129A	cg24325991	0.222605	0.277422	0.199541	0.153557	0.209833	0.38319	0.162477	0.222915	0.326435	0.239775	0.104426	0.0946903	0.0488625	0.0981621	0.0363683	0.0538494	0.0833582	0.16174	0.154483	0.0928822	0.146893	1	183210534	184943911	TSS1500	chr1:184942862-184943777	S_Shore		NA	Promoter_Associated	cg24325991	FAM129A	cg24325991	0.000160828	0.00425148
PRDM16	cg13434489	0.673719	0.52597	0.865231	0.683465	0.848569	0.790966	0.601631	0.815533	0.68857	0.721517	0.394484	0.327249	0.430119	0.538028	0.60328	0.16129	0.300023	0.231912	0.516709	0.389233	0.332285	1	3178948	3189088	Body;Body				NA		cg13434489	PRDM16	cg13434489	0.000160863	0.00425185
EPB41	cg02446871	0.591872	0.264263	0.328666	0.11801	0.535484	0.526464	0.314314	0.511226	0.590052	0.420039	0.0982356	0.0487763	0.0598913	0.0480873	0.0821079	0.0615201	0.0632399	0.0947485	0.641221	0.133092	0.286947	1	29114420	29241833	5'UTR;5'UTR;5'UTR;5'UTR;5'UTR;5'UTR	chr1:29240768-29241969	Island		NA	Promoter_Associated	cg02446871	EPB41	cg02446871	0.000160975	0.00425276
ALPL	cg24307341	0.557123	0.550406	0.649928	0.645643	0.606421	0.56617	0.564433	0.609731	0.471605	0.580162	0.163558	0.332969	0.364449	0.459898	0.13249	0.386857	0.380953	0.438242	0.423936	0.342595	0.237568	1	21777071	21904484	3'UTR;3'UTR				NA		cg24307341	ALPL	cg24307341	0.000161669	0.0042632
BRDT	cg13299824	0.93039	0.949727	0.897594	0.944211	0.570009	0.757918	0.931214	0.828676	0.814475	0.847135	0.920613	0.0405939	0.290549	0.468317	0.0780014	0.106357	0.0594023	0.156573	0.0395555	0.239996	0.607139	1	92187325	92414737	TSS200	chr1:92414718-92414986	Island		NA	Unclassified_Cell_type_specific	cg13299824	BRDT	cg13299824	0.000162009	0.00426914
HIVEP3	cg25607920	0.535216	0.929642	0.684533	0.118745	0.676962	0.740948	0.740091	0.637254	0.71718	0.642286	0.148578	0.4872	0.069579	0.10011	0.408875	0.403755	0.121393	0.0596343	0.610367	0.267721	0.374565	1	42156952	42384365	1stExon;1stExon;5'UTR;5'UTR	chr1:42383640-42384003	S_Shore		TRUE	Unclassified_Cell_type_specific	cg25607920	HIVEP3	cg25607920	0.000162327	0.00427417
ENO1	cg10443148	0.821569	0.944416	0.864069	0.935644	0.931362	0.941985	0.951246	0.944875	0.95934	0.921612	0.783645	0.443819	0.65344	0.781318	0.69607	0.71212	0.65867	0.910814	0.934133	0.730448	0.191164	1	8845199	8922612	Body				NA	Gene_Associated	cg10443148	ENO1	cg10443148	0.000162909	0.00428332
MAN1C1	cg04980428	0.688201	0.433572	0.601666	0.873567	0.551487	0.492081	0.664537	0.525069	0.767079	0.621918	0.485915	0.140749	0.308602	0.454317	0.126751	0.377024	0.37013	0.161471	0.733789	0.350972	0.270946	1	25970801	26098214	Body	chr1:26097904-26098107	S_Shore		NA	Unclassified_Cell_type_specific	cg04980428	MAN1C1	cg04980428	0.000163131	0.0042864
PDE4DIP	cg21608225	0.84394	0.897916	0.80575	0.564014	0.854333	0.850892	0.817885	0.781348	0.880278	0.810706	0.489328	0.164082	0.120798	0.401103	0.433167	0.436895	0.247265	0.549369	0.627219	0.38547	0.425237	1	143641929	144930572	Body;Body;Body	chr1:144931339-144932626	N_Shore	RDMR	TRUE	Promoter_Associated_Cell_type_specific	cg21608225	PDE4DIP	cg21608225	0.000163658	0.00429564
PDE4DIP	cg21608225	0.84394	0.897916	0.80575	0.564014	0.854333	0.850892	0.817885	0.781348	0.880278	0.810706	0.489328	0.164082	0.120798	0.401103	0.433167	0.436895	0.247265	0.549369	0.627219	0.38547	0.425237	1	143641929	144930572	Body;Body;Body	chr1:144931339-144932626	N_Shore	RDMR	TRUE	Promoter_Associated_Cell_type_specific	cg21608225.1	PDE4DIP	cg21608225	0.000163658	0.00429564
PRDM16	cg15903666	0.924647	0.915854	0.936207	0.935259	0.937792	0.907842	0.932255	0.937171	0.917643	0.927186	0.742431	0.807537	0.79561	0.947793	0.744829	0.876353	0.794523	0.6823	0.904894	0.810697	0.116489	1	3332551	3342691	Body;Body	chr1:3342012-3342806	Island		NA	Unclassified	cg15903666	PRDM16	cg15903666	0.000164874	0.00431679
FLJ42875	cg10511255	0.614024	0.391022	0.702611	0.647391	0.633463	0.542059	0.459349	0.69413	0.582836	0.58521	0.459139	0.159396	0.404687	0.559639	0.0819258	0.0891378	0.0939251	0.315413	0.620941	0.309356	0.275853	1	2966637	2976777	Body	chr1:2979275-2980758	N_Shelf		NA		cg10511255	FLJ42875	cg10511255	0.000164994	0.00431969
FLJ42875	cg10511255	0.614024	0.391022	0.702611	0.647391	0.633463	0.542059	0.459349	0.69413	0.582836	0.58521	0.459139	0.159396	0.404687	0.559639	0.0819258	0.0891378	0.0939251	0.315413	0.620941	0.309356	0.275853	1	2966637	2976777	Body	chr1:2979275-2980758	N_Shelf		NA		cg10511255.1	FLJ42875	cg10511255	0.000164994	0.00431969
OR6F1	cg14156184	0.735687	0.758535	0.787174	0.76194	0.718446	0.772404	0.599404	0.643572	0.733447	0.723401	0.15386	0.615941	0.29746	0.184284	0.089179	0.253707	0.621145	0.419524	0.152206	0.309701	0.4137	1	245943066	247876443	TSS1500				NA		cg14156184	OR6F1	cg14156184	0.000165006	0.00431976
ZNF496	cg24404823	0.631716	0.825695	0.600429	0.250066	0.613253	0.574876	0.844034	0.741339	0.692352	0.641529	0.313877	0.189408	0.25517	0.127496	0.159412	0.25178	0.111358	0.473256	0.219865	0.233514	0.408015	1	245562676	247496053	TSS1500	chr1:247494249-247495840	S_Shore		NA		cg24404823	ZNF496	cg24404823	0.000165791	0.00433285
FCGR1B	cg20821544	0.69429	0.655239	0.651005	0.645201	0.742237	0.659873	0.4738	0.695074	0.597053	0.645975	0.397256	0.44225	0.516061	0.591582	0.419206	0.336599	0.380563	0.422644	0.434341	0.437834	0.208141	1	120730675	120929152	Body;Body	chr1:120925178-120926081	S_Shelf		NA		cg20821544	FCGR1B	cg20821544	0.000166906	0.0043505
PRDM16	cg19243842	0.706871	0.594645	0.847459	0.51507	0.787943	0.657348	0.398934	0.73256	0.750059	0.665654	0.432545	0.344492	0.493121	0.349847	0.235945	0.48418	0.38747	0.433148	0.552883	0.412626	0.253029	1	3048381	3058521	Body;Body	chr1:3059050-3059268	N_Shore		NA	Unclassified_Cell_type_specific	cg19243842	PRDM16	cg19243842	0.000167368	0.00435669
FAM19A3	cg21286782	0.314936	0.484875	0.29993	0.13561	0.447634	0.343438	0.522149	0.411576	0.310358	0.363389	0.124619	0.0774219	0.071265	0.229467	0.0655875	0.120239	0.0989099	0.0601967	0.0683935	0.101789	0.261601	1	113067125	113265602	Body;Body	chr1:113265573-113265787	Island		TRUE	Unclassified_Cell_type_specific	cg21286782	FAM19A3	cg21286782	0.000168486	0.00437386
NT5C1A	cg06803614	0.616118	0.745	0.727178	0.585238	0.677812	0.487921	0.589589	0.735856	0.645054	0.645529	0.485747	0.210263	0.406127	0.0746572	0.0472097	0.326155	0.0545515	0.0429252	0.712571	0.262245	0.383284	1	39906168	40133581	Body	chr1:40136988-40138087	N_Shelf		NA		cg06803614	NT5C1A	cg06803614	0.000168514	0.00437387
OR2T8	cg20528165	0.888415	0.851799	0.844137	0.829861	0.752868	0.812651	0.703805	0.737792	0.751508	0.796982	0.78436	0.677257	0.582947	0.74995	0.578809	0.645146	0.500159	0.67145	0.602251	0.643592	0.15339	1	246150862	248084239	TSS200				NA		cg20528165	OR2T8	cg20528165	0.0001694	0.00439002
PRKCZ	cg16653138	0.900171	0.93011	0.907447	0.835135	0.904976	0.913183	0.934759	0.930163	0.693458	0.883267	0.505814	0.199133	0.887674	0.243258	0.289114	0.451661	0.684032	0.85179	0.770225	0.542522	0.340745	1	1995040	2005180	1stExon;Body;5'UTR	chr1:2005179-2005565	Island		NA		cg16653138	PRKCZ	cg16653138	0.00016982	0.00439784
MYOG	cg25729585	0.854705	0.897113	0.833411	0.919445	0.863029	0.772631	0.854073	0.751304	0.670355	0.824007	0.872052	0.235757	0.421029	0.827653	0.14245	0.135012	0.0994184	0.213971	0.173946	0.34681	0.477197	1	201323098	203056475	TSS1500				NA		cg25729585	MYOG	cg25729585	0.000169859	0.00439844
PDE4B	cg17590234	0.642464	0.64848	0.745264	0.753517	0.728552	0.615291	0.552978	0.727094	0.662381	0.675113	0.606504	0.405425	0.434417	0.502981	0.359779	0.44248	0.467154	0.421984	0.162001	0.422525	0.252588	1	66229500	66456912	Body;TSS1500;Body				NA		cg17590234	PDE4B	cg17590234	0.000170337	0.00440407
PRDM16	cg04876124	0.953963	0.896349	0.981006	0.83188	0.966921	0.961238	0.725145	0.976175	0.970883	0.918173	0.844209	0.636506	0.841631	0.656918	0.714083	0.687193	0.693841	0.748479	0.833704	0.739618	0.178555	1	3150771	3160911	Body;Body	chr1:3163969-3164643	N_Shelf		NA		cg04876124	PRDM16	cg04876124	0.000170541	0.00440672
UBXN10	cg11651220	0.154138	0.471219	0.224134	0.101342	0.246681	0.194784	0.479588	0.277865	0.235696	0.26505	0.0471094	0.035205	0.0337656	0.025022	0.0437336	0.0489211	0.0353425	0.216741	0.0399181	0.0584176	0.206632	1	20385531	20512944	5'UTR	chr1:20512360-20512797	S_Shore		NA	Unclassified	cg11651220	UBXN10	cg11651220	0.000171286	0.00441868
SLC35A3	cg20868668	0.60011	0.675771	0.414179	0.681273	0.451828	0.234082	0.517579	0.322199	0.384544	0.475729	0.136602	0.074899	0.174327	0.0819056	0.0853489	0.172679	0.0667297	0.0898194	0.0527047	0.103891	0.371839	1	100207623	100435035	TSS1500	chr1:100435297-100436070	N_Shore		NA	Promoter_Associated	cg20868668	SLC35A3	cg20868668	0.000171445	0.00442136
RERE	cg10211414	0.938627	0.947079	0.790604	0.707349	0.690697	0.77459	0.931473	0.870752	0.838645	0.832202	0.265169	0.122696	0.164045	0.468834	0.268011	0.307103	0.398024	0.168599	0.591405	0.305987	0.526215	1	8797640	8875053	5'UTR;5'UTR	chr1:8877012-8877283	N_Shore		NA	Unclassified_Cell_type_specific	cg10211414	RERE	cg10211414	0.000171691	0.00442532
SLC35F3	cg23093692	0.285606	0.330999	0.501248	0.826956	0.430561	0.430398	0.421143	0.37375	0.392962	0.443736	0.154525	0.077389	0.0513027	0.0657982	0.0598153	0.0844604	0.0903468	0.157202	0.0593827	0.0889137	0.354822	1	232433768	234367145	Body	chr1:234367135-234367496	Island		NA		cg23093692	SLC35F3	cg23093692	0.000172536	0.00443773
INSL5	cg02120470	0.887639	0.862731	0.875875	0.896406	0.914911	0.849912	0.636969	0.85181	0.821121	0.844153	0.680916	0.508486	0.166283	0.575046	0.145447	0.275147	0.136288	0.178638	0.84919	0.390605	0.453548	1	67039717	67267129	TSS200				NA		cg02120470	INSL5	cg02120470	0.00017263	0.00443894
PLEKHA6	cg04554690	0.931425	0.824053	0.92769	0.939102	0.914637	0.865954	0.910125	0.926275	0.88596	0.902802	0.777431	0.750725	0.551335	0.614242	0.560706	0.70631	0.661061	0.708267	0.745422	0.675056	0.227747	1	202519374	204252751	5'UTR				TRUE		cg04554690	PLEKHA6	cg04554690	0.000173149	0.00444782
CAMTA1	cg27551706	0.650031	0.686572	0.57448	0.414198	0.824667	0.499727	0.761963	0.462177	0.387321	0.584571	0.116588	0.315135	0.0880207	0.0965702	0.0671197	0.123146	0.222702	0.430751	0.33118	0.199024	0.385547	1	6938531	7015944	Body				TRUE		cg27551706	CAMTA1	cg27551706	0.000173611	0.00445404
ITPKB	cg13432682	0.926966	0.290539	0.825176	0.385983	0.889527	0.802713	0.657596	0.832094	0.885853	0.721827	0.394833	0.589248	0.281932	0.224099	0.45698	0.259395	0.244205	0.235389	0.427241	0.345925	0.375903	1	224931944	226865321	Body				TRUE	Unclassified	cg13432682	ITPKB	cg13432682	0.000174826	0.00447316
TBX15	cg26272623	0.289794	0.527932	0.346797	0.0796049	0.294104	0.309442	0.515905	0.0984004	0.210264	0.296916	0.106224	0.125497	0.200323	0.0598029	0.103106	0.0788744	0.0541731	0.0682952	0.0931165	0.0988235	0.198092	1	119333843	119532320	TSS200	chr1:119529819-119530712	S_Shore		TRUE		cg26272623	TBX15	cg26272623	0.000174855	0.00447366
TNFRSF9	cg14614416	0.840021	0.841123	0.85639	0.851113	0.556315	0.827033	0.583115	0.832051	0.846314	0.781497	0.786429	0.489563	0.352718	0.405702	0.143041	0.785978	0.585427	0.525769	0.364501	0.493236	0.288261	1	7923839	8001252	TSS1500	chr1:8002408-8002699	N_Shore		NA		cg14614416	TNFRSF9	cg14614416	0.000174872	0.00447385
RAB3B	cg02395396	0.872244	0.890867	0.900206	0.868678	0.907975	0.871584	0.86193	0.866829	0.834833	0.875016	0.71479	0.536057	0.869089	0.661892	0.491215	0.50181	0.662896	0.524027	0.856165	0.646438	0.228578	1	52207895	52435307	Body				TRUE		cg02395396	RAB3B	cg02395396	0.000175286	0.00448092
KIAA1614	cg01022200	0.788197	0.884699	0.829295	0.887294	0.793948	0.834787	0.87531	0.882133	0.56098	0.815183	0.488335	0.0508696	0.0995287	0.404069	0.581321	0.13472	0.126904	0.209897	0.118381	0.246003	0.56918	1	179147709	180881086	TSS1500	chr1:180881316-180882592	N_Shore		NA	Unclassified_Cell_type_specific	cg01022200	KIAA1614	cg01022200	0.000175745	0.00448844
NECAP2	cg10583941	0.918076	0.895366	0.907452	0.884833	0.883275	0.853346	0.915598	0.911451	0.881096	0.894499	0.852162	0.617404	0.59065	0.722702	0.714729	0.747938	0.757123	0.730283	0.713981	0.71633	0.178169	1	16642820	16770233	Body;Body;Body	chr1:16766998-16767803	S_Shelf		NA		cg10583941	NECAP2	cg10583941	0.000176273	0.00449548
TP73	cg17471939	0.560567	0.341063	0.196291	0.020661	0.384513	0.075532	0.734614	0.252406	0.111414	0.297451	0.0107726	0.0400679	0.0243286	0.0194969	0.0144873	0.124543	0.0161147	0.00685254	0.0102679	0.0296591	0.267792	1	3590739	3600879	Body				NA		cg17471939	TP73	cg17471939	0.000176286	0.00449557
PRDM16	cg02484476	0.840346	0.773375	0.66076	0.460945	0.697874	0.741524	0.787205	0.720336	0.672826	0.706133	0.207037	0.449139	0.595277	0.525307	0.233117	0.61203	0.473552	0.316157	0.259796	0.407935	0.298198	1	3291306	3301446	Body;Body				NA	Unclassified_Cell_type_specific	cg02484476	PRDM16	cg02484476	0.000176921	0.00450633
CHIT1	cg25705508	0.564701	0.520156	0.68779	0.467859	0.70725	0.575968	0.531994	0.648668	0.493119	0.577501	0.0951222	0.366545	0.249497	0.183156	0.43057	0.483062	0.111315	0.164266	0.283468	0.263	0.314501	1	201465646	203199023	TSS200				NA		cg25705508	CHIT1	cg25705508	0.000177888	0.00452386
GUCA2A	cg23022656	0.95987	0.96376	0.932362	0.242823	0.794067	0.905334	0.940848	0.83114	0.859265	0.825496	0.295028	0.14727	0.318691	0.469821	0.278923	0.328293	0.174394	0.24611	0.772572	0.336789	0.488707	1	42401172	42628585	Body				NA		cg23022656	GUCA2A	cg23022656	0.00017896	0.0045405
LPPR5	cg25977938	0.876416	0.78266	0.896506	0.491675	0.877289	0.901237	0.867925	0.835835	0.881908	0.823495	0.42543	0.252397	0.321247	0.251015	0.448166	0.272709	0.05789	0.527197	0.432162	0.332024	0.491471	1	99204780	99432192	Body;Body				TRUE		cg25977938	LPPR5	cg25977938	0.000179157	0.00454421
PPIAL4A	cg22106265	0.867529	0.857511	0.875317	0.911108	0.853715	0.875528	0.816288	0.848612	0.707947	0.845951	0.819128	0.463135	0.669369	0.563133	0.395506	0.567785	0.613908	0.778261	0.618756	0.609887	0.236064	1	146421956	147955332	1stExon;1stExon				NA		cg22106265	PPIAL4A	cg22106265	0.000180162	0.00455994
PPIAL4A	cg22106265	0.867529	0.857511	0.875317	0.911108	0.853715	0.875528	0.816288	0.848612	0.707947	0.845951	0.819128	0.463135	0.669369	0.563133	0.395506	0.567785	0.613908	0.778261	0.618756	0.609887	0.236064	1	146421956	147955332	1stExon;1stExon				NA		cg22106265.1	PPIAL4A	cg22106265	0.000180162	0.00455994
PPIAL4A	cg22106265	0.867529	0.857511	0.875317	0.911108	0.853715	0.875528	0.816288	0.848612	0.707947	0.845951	0.819128	0.463135	0.669369	0.563133	0.395506	0.567785	0.613908	0.778261	0.618756	0.609887	0.236064	1	146421956	147955332	1stExon;1stExon				NA		cg22106265.2	PPIAL4A	cg22106265	0.000180162	0.00455994
PPIAL4A	cg22106265	0.867529	0.857511	0.875317	0.911108	0.853715	0.875528	0.816288	0.848612	0.707947	0.845951	0.819128	0.463135	0.669369	0.563133	0.395506	0.567785	0.613908	0.778261	0.618756	0.609887	0.236064	1	146421956	147955332	1stExon;1stExon				NA		cg22106265.3	PPIAL4A	cg22106265	0.000180162	0.00455994
PPIAL4A	cg22106265	0.867529	0.857511	0.875317	0.911108	0.853715	0.875528	0.816288	0.848612	0.707947	0.845951	0.819128	0.463135	0.669369	0.563133	0.395506	0.567785	0.613908	0.778261	0.618756	0.609887	0.236064	1	146421956	147955332	1stExon;1stExon				NA		cg22106265.4	PPIAL4A	cg22106265	0.000180162	0.00455994
PPIAL4A	cg22106265	0.867529	0.857511	0.875317	0.911108	0.853715	0.875528	0.816288	0.848612	0.707947	0.845951	0.819128	0.463135	0.669369	0.563133	0.395506	0.567785	0.613908	0.778261	0.618756	0.609887	0.236064	1	146421956	147955332	1stExon;1stExon				NA		cg22106265.5	PPIAL4A	cg22106265	0.000180162	0.00455994
ARHGEF10L	cg27304549	0.911658	0.911326	0.855404	0.499482	0.856489	0.907518	0.917615	0.879485	0.88979	0.847641	0.519521	0.537437	0.330738	0.762559	0.753339	0.514926	0.405666	0.18486	0.578141	0.509687	0.337953	1	17846077	17973490	Body;Body				NA		cg27304549	ARHGEF10L	cg27304549	0.000181403	0.00457964
EFNA1	cg05641351	0.407376	0.414525	0.278982	0.180437	0.18335	0.27502	0.449856	0.388603	0.167893	0.305116	0.191202	0.0840443	0.12174	0.112127	0.128342	0.130555	0.10756	0.235179	0.199594	0.145594	0.159522	1	153365956	155099332	TSS1500;TSS1500	chr1:155098434-155100451	Island		NA	Unclassified_Cell_type_specific	cg05641351	EFNA1	cg05641351	0.000181404	0.00457964
GTF2B	cg13868361	0.534035	0.619566	0.336615	0.649349	0.296297	0.496467	0.126112	0.17202	0.50807	0.415392	0.0647487	0.054468	0.117867	0.0668771	0.115477	0.100891	0.0952903	0.0918233	0.15436	0.0957557	0.319637	1	89130496	89357908	TSS1500	chr1:89356963-89357391	S_Shore	CDMR	NA		cg13868361	GTF2B	cg13868361	0.000181775	0.00458595
PRDM16	cg26426080	0.482908	0.761947	0.610657	0.888201	0.524029	0.648439	0.921207	0.631674	0.822154	0.699024	0.0914353	0.287089	0.493445	0.617128	0.581072	0.256567	0.106785	0.159255	0.133077	0.302873	0.396151	1	3029070	3039210	Body;Body	chr1:3038067-3038343	S_Shore		NA		cg26426080	PRDM16	cg26426080	0.00018287	0.00460306
RABGAP1L	cg04858586	0.774788	0.534439	0.730981	0.126211	0.626784	0.519999	0.506043	0.741418	0.6494	0.578896	0.11808	0.248219	0.210876	0.124145	0.0891772	0.372269	0.168154	0.334745	0.546389	0.245784	0.333112	1	173110594	174843971	TSS1500;Body				NA		cg04858586	RABGAP1L	cg04858586	0.000184332	0.00462806
IFFO2	cg22867719	0.809853	0.672271	0.605159	0.615877	0.702188	0.499453	0.897833	0.707394	0.526204	0.670693	0.46883	0.204309	0.175172	0.451263	0.321206	0.544221	0.359686	0.245034	0.326544	0.344029	0.326663	1	19148823	19276236	Body				TRUE	Promoter_Associated	cg22867719	IFFO2	cg22867719	0.000184358	0.00462828
COL16A1	cg19100596	0.503747	0.481446	0.306135	0.54516	0.23617	0.265618	0.506423	0.411925	0.233845	0.38783	0.300865	0.0875793	0.292602	0.117647	0.0756105	0.19548	0.135951	0.216577	0.103075	0.169487	0.218342	1	31942948	32170361	TSS1500	chr1:32169537-32169869	S_Shore		TRUE	Unclassified	cg19100596	COL16A1	cg19100596	0.000184794	0.00463515
KIAA1804	cg10556005	0.73334	0.823563	0.866532	0.839346	0.790646	0.785847	0.785599	0.850566	0.789909	0.807261	0.545886	0.470266	0.576063	0.309879	0.113516	0.667146	0.732887	0.406618	0.295581	0.457538	0.349723	1	231534424	233467801	Body	chr1:233463526-233464414	S_Shelf		NA		cg10556005	KIAA1804	cg10556005	0.000185234	0.00464065
PIK3CD	cg14089636	0.884354	0.883807	0.880799	0.883866	0.856527	0.900836	0.803589	0.849721	0.785417	0.858768	0.757425	0.432669	0.52481	0.360918	0.467146	0.566542	0.639235	0.469928	0.767737	0.554045	0.304723	1	9682944	9760357	5'UTR				TRUE		cg14089636	PIK3CD	cg14089636	0.000185429	0.00464364
UBE2J2	cg08884932	0.217051	0.25789	0.166481	0.0541724	0.222801	0.275763	0.431658	0.32002	0.228467	0.241589	0.0745613	0.110828	0.0860607	0.0583349	0.120425	0.0686476	0.0616574	0.0815051	0.0855104	0.0830589	0.158531	1	1186588	1196725	Body;Body;Body;Body;Body				NA		cg08884932	UBE2J2	cg08884932	0.000186606	0.00466588
PRDM16	cg26000536	0.790567	0.781008	0.834082	0.845111	0.899152	0.903936	0.736843	0.913639	0.836222	0.83784	0.778	0.461655	0.318622	0.509663	0.794432	0.474693	0.316083	0.73316	0.321356	0.523074	0.314766	1	3266395	3276535	Body;Body	chr1:3275029-3275284	S_Shore		NA		cg26000536	PRDM16	cg26000536	0.000187181	0.0046757
F5	cg25256723	0.575048	0.530416	0.515469	0.573609	0.353341	0.55599	0.180695	0.764303	0.412885	0.495751	0.237674	0.391506	0.0986131	0.399307	0.0805057	0.098771	0.0970369	0.491185	0.432941	0.258616	0.237135	1	167822568	169555944	TSS200				NA	Unclassified_Cell_type_specific	cg25256723	F5	cg25256723	0.000187877	0.00468686
PRDM16	cg11332505	0.598837	0.542537	0.651964	0.72752	0.706489	0.722639	0.305557	0.733313	0.621039	0.623322	0.214241	0.370104	0.462191	0.5159	0.18745	0.468297	0.415075	0.295764	0.388583	0.368623	0.254699	1	3284182	3294322	Body;Body				NA		cg11332505	PRDM16	cg11332505	0.000188221	0.00469106
FAM54B	cg00305193	0.784492	0.75403	0.55533	0.196937	0.619656	0.556318	0.245649	0.65871	0.4828	0.539325	0.395005	0.141557	0.11317	0.132086	0.123594	0.298149	0.203771	0.183283	0.199123	0.19886	0.340465	1	26031170	26158583	3'UTR;3'UTR;3'UTR;3'UTR				NA		cg00305193	FAM54B	cg00305193	0.000188781	0.00470092
FAM54B	cg00305193	0.784492	0.75403	0.55533	0.196937	0.619656	0.556318	0.245649	0.65871	0.4828	0.539325	0.395005	0.141557	0.11317	0.132086	0.123594	0.298149	0.203771	0.183283	0.199123	0.19886	0.340465	1	26031170	26158583	3'UTR;3'UTR;3'UTR;3'UTR				NA		cg00305193.1	FAM54B	cg00305193	0.000188781	0.00470092
SLC2A1	cg26185836	0.941952	0.935921	0.856004	0.936083	0.882557	0.923483	0.761967	0.867777	0.840711	0.88294	0.675492	0.185779	0.499953	0.43505	0.867244	0.59426	0.612282	0.451207	0.416089	0.526373	0.356567	1	43165277	43392690	3'UTR	chr1:43389835-43390551	S_Shelf		NA		cg26185836	SLC2A1	cg26185836	0.000188839	0.00470129
KIF26B	cg12446088	0.292237	0.0881674	0.21176	0.519685	0.295089	0.299068	0.376309	0.319687	0.037127	0.271014	0.112352	0.0644104	0.0852307	0.0464429	0.0552389	0.0817159	0.0632247	0.0528789	0.0612294	0.0691915	0.201823	1	243797288	245730665	Body				TRUE		cg12446088	KIF26B	cg12446088	0.000188901	0.0047022
ARHGEF10L	cg09852427	0.898119	0.92269	0.911178	0.911989	0.91342	0.887234	0.908844	0.894465	0.902884	0.905647	0.783956	0.615043	0.62789	0.821189	0.501797	0.742198	0.703684	0.778624	0.867875	0.715806	0.189841	1	17845598	17973011	Body;Body				NA		cg09852427	ARHGEF10L	cg09852427	0.000188974	0.00470372
CFH	cg27331828	0.927724	0.928248	0.94107	0.900897	0.929501	0.929824	0.90499	0.90959	0.901682	0.919281	0.733726	0.678718	0.0854581	0.139756	0.593309	0.646384	0.116028	0.19237	0.217088	0.378093	0.541187	1	194886254	196619631	TSS1500;TSS1500				NA		cg27331828	CFH	cg27331828	0.000189038	0.00470465
LRRC8C	cg17176894	0.836554	0.778984	0.716501	0.749259	0.783297	0.727099	0.777827	0.72088	0.802458	0.765873	0.731903	0.443172	0.635607	0.451782	0.420851	0.681029	0.532405	0.674078	0.665622	0.581827	0.184046	1	89932619	90160031	Body				NA	Unclassified_Cell_type_specific	cg17176894	LRRC8C	cg17176894	0.000189568	0.00471469
INSL5	cg24145020	0.496103	0.712537	0.695759	0.841792	0.666417	0.733047	0.608486	0.780409	0.596482	0.681226	0.489555	0.185351	0.326821	0.545118	0.118439	0.360981	0.109527	0.655378	0.332683	0.347095	0.334131	1	67040903	67268315	TSS1500				NA		cg24145020	INSL5	cg24145020	0.000189657	0.00471548
PRDM16	cg05098425	0.888501	0.895788	0.916155	0.839108	0.910211	0.901377	0.8929	0.880049	0.901281	0.891708	0.667599	0.526889	0.766244	0.758361	0.514974	0.524603	0.843594	0.775856	0.837803	0.690658	0.20105	1	3193626	3203766	Body;Body	chr1:3203765-3204453	Island		NA		cg05098425	PRDM16	cg05098425	0.000190508	0.00472935
LRRC8D	cg27442839	0.952612	0.952649	0.911265	0.948986	0.932139	0.906648	0.934278	0.953791	0.945099	0.937496	0.91169	0.542259	0.767697	0.642536	0.598004	0.527354	0.584835	0.693869	0.626399	0.65496	0.282536	1	90150407	90377819	5'UTR;5'UTR				TRUE		cg27442839	LRRC8D	cg27442839	0.000190774	0.0047337
SLC6A17	cg12072789	0.483798	0.469174	0.542717	0.447923	0.469517	0.488994	0.34344	0.419776	0.362953	0.447588	0.308045	0.395518	0.232067	0.22703	0.0742459	0.16259	0.252254	0.0516616	0.308321	0.223526	0.224062	1	110536635	110735112	Body				NA		cg12072789	SLC6A17	cg12072789	0.000191128	0.0047399
ARHGEF10L	cg00330455	0.938002	0.927421	0.921299	0.918847	0.921065	0.897973	0.92989	0.86098	0.85531	0.907865	0.803967	0.271388	0.683797	0.768024	0.689641	0.402591	0.467997	0.772899	0.35526	0.579507	0.328358	1	17745665	17873078	5'UTR				TRUE		cg00330455	ARHGEF10L	cg00330455	0.000191731	0.0047489
C1orf146	cg27449007	0.946466	0.926588	0.952329	0.954445	0.923739	0.935934	0.959689	0.946375	0.930785	0.941817	0.59493	0.590658	0.426182	0.948087	0.902992	0.222033	0.611947	0.903468	0.625649	0.647327	0.294489	1	92455991	92683403	TSS200	chr1:92683438-92683682	N_Shore		NA		cg27449007	C1orf146	cg27449007	0.000192023	0.00475287
DEPDC1	cg19634693	0.902843	0.918495	0.900383	0.955466	0.87102	0.884576	0.899269	0.863198	0.842208	0.893051	0.823687	0.792608	0.826141	0.87989	0.827022	0.621216	0.772098	0.790439	0.59555	0.76985	0.123201	1	68734305	68961717	Body;Body	chr1:68962283-68963006	N_Shore		NA		cg19634693	DEPDC1	cg19634693	0.000192065	0.00475296
C1orf130	cg20433521	0.456651	0.26382	0.235121	0.495684	0.240583	0.267708	0.403014	0.157342	0.176869	0.299644	0.088058	0.124845	0.0735222	0.148045	0.0981573	0.210641	0.100118	0.127158	0.106015	0.119618	0.180026	1	24755578	24882991	5'UTR				NA	Unclassified	cg20433521	C1orf130	cg20433521	0.000192751	0.00476413
PRDM16	cg23818827	0.860388	0.779435	0.882352	0.784077	0.929765	0.840022	0.42413	0.85049	0.933402	0.80934	0.697213	0.202218	0.452708	0.504576	0.484257	0.647512	0.531038	0.707214	0.505461	0.5258	0.28354	1	3034628	3044768	Body;Body				NA		cg23818827	PRDM16	cg23818827	0.000193451	0.00477266
PDE4DIP	cg00756860	0.687888	0.6657	0.688736	0.697551	0.643225	0.6836	0.58535	0.6946	0.624041	0.66341	0.637456	0.520989	0.44304	0.539343	0.476271	0.421015	0.542855	0.527605	0.402194	0.501196	0.162214	1	143563404	144852047	3'UTR				NA		cg00756860	PDE4DIP	cg00756860	0.000193767	0.00477797
PDE4DIP	cg00756860	0.687888	0.6657	0.688736	0.697551	0.643225	0.6836	0.58535	0.6946	0.624041	0.66341	0.637456	0.520989	0.44304	0.539343	0.476271	0.421015	0.542855	0.527605	0.402194	0.501196	0.162214	1	143563404	144852047	3'UTR				NA		cg00756860.1	PDE4DIP	cg00756860	0.000193767	0.00477797
NR5A2	cg08158862	0.708345	0.184152	0.672053	0.0710852	0.840597	0.769197	0.887571	0.736048	0.925807	0.643873	0.200995	0.0857179	0.0954103	0.0393637	0.0570094	0.0785115	0.0757819	0.251401	0.0715791	0.106197	0.537676	1	198279149	200012526	Body;Body	chr1:200010625-200010832	S_Shore		NA		cg08158862	NR5A2	cg08158862	0.000193992	0.00478103
COL24A1	cg07198150	0.868556	0.861827	0.895562	0.869593	0.73397	0.783135	0.542172	0.838309	0.731048	0.791575	0.856253	0.470675	0.567202	0.550706	0.459371	0.772771	0.480696	0.416528	0.249341	0.535949	0.255625	1	86395689	86623101	TSS1500	chr1:86621278-86622871	S_Shore	RDMR	NA		cg07198150	COL24A1	cg07198150	0.000194758	0.00479203
MAD2L2	cg16695380	0.648906	0.908665	0.786832	0.777887	0.774001	0.607909	0.814844	0.595381	0.794039	0.745385	0.546632	0.667663	0.41928	0.373487	0.0501645	0.206669	0.409264	0.40166	0.543262	0.402009	0.343376	1	11665607	11743020	5'UTR	chr1:11740828-11741717	S_Shore		TRUE		cg16695380	MAD2L2	cg16695380	0.000194972	0.00479581
C1orf105	cg03748243	0.363696	0.486055	0.618565	0.953239	0.769034	0.600902	0.931016	0.441368	0.646472	0.645594	0.282677	0.15001	0.314012	0.556595	0.200643	0.312321	0.425138	0.218274	0.206807	0.296275	0.349319	1	170680165	172413542	Body;TSS1500;TSS1500	chr1:172412867-172413281	S_Shore		NA	Promoter_Associated	cg03748243	C1orf105	cg03748243	0.000195348	0.00480187
PLA2G2D	cg05048624	0.269555	0.52389	0.212675	0.896487	0.28081	0.428313	0.56696	0.0961545	0.119448	0.377144	0.11706	0.0444865	0.0536343	0.0808221	0.0508015	0.0852225	0.0517545	0.0590025	0.0638172	0.0674002	0.309743	1	20314166	20441579	Body				NA	Unclassified_Cell_type_specific	cg05048624	PLA2G2D	cg05048624	0.000197227	0.00483169
PLCH2	cg17820022	0.448545	0.0861246	0.442983	0.957834	0.423479	0.521648	0.184009	0.55333	0.190804	0.423195	0.0447577	0.0382292	0.0538705	0.0424185	0.0334318	0.0369623	0.0368704	0.0175948	0.0448004	0.0387706	0.384425	1	2415720	2425860	Body				NA	Unclassified_Cell_type_specific	cg17820022	PLCH2	cg17820022	0.000197864	0.00484216
FUCA1	cg10953003	0.294317	0.0684449	0.493715	0.485247	0.435484	0.469341	0.11945	0.448264	0.481878	0.366238	0.0496618	0.0640477	0.074736	0.169921	0.0777217	0.112809	0.0714	0.0466868	0.0686821	0.0817407	0.284497	1	24068056	24195469	TSS1500	chr1:24194254-24194990	S_Shore		NA	Promoter_Associated	cg10953003	FUCA1	cg10953003	0.00019806	0.00484467
ACBD3	cg18385299	0.881121	0.747348	0.818213	0.88793	0.733318	0.617048	0.872289	0.557097	0.683725	0.755343	0.485368	0.0754904	0.279051	0.604651	0.0728787	0.137397	0.279111	0.0959643	0.402907	0.270313	0.48503	1	224439827	226373204	Body	chr1:226374035-226374760	N_Shore	RDMR	NA		cg18385299	ACBD3	cg18385299	0.000198412	0.00484907
IKBKE	cg11739399	0.603308	0.494113	0.586242	0.909037	0.499119	0.740806	0.50057	0.631889	0.666494	0.625731	0.53657	0.147067	0.20006	0.187025	0.276306	0.360232	0.224226	0.333326	0.217389	0.2758	0.349931	1	204736408	206669785	3'UTR				TRUE	Unclassified_Cell_type_specific	cg11739399	IKBKE	cg11739399	0.000199015	0.00485906
IKBKE	cg11739399	0.603308	0.494113	0.586242	0.909037	0.499119	0.740806	0.50057	0.631889	0.666494	0.625731	0.53657	0.147067	0.20006	0.187025	0.276306	0.360232	0.224226	0.333326	0.217389	0.2758	0.349931	1	204736408	206669785	3'UTR				TRUE	Unclassified_Cell_type_specific	cg11739399.1	IKBKE	cg11739399	0.000199015	0.00485906
TTC22	cg11247674	0.187698	0.0809329	0.291585	0.503493	0.230647	0.43073	0.496119	0.616645	0.134134	0.33022	0.0381249	0.0499415	0.0449036	0.0412937	0.0519096	0.0684066	0.0443993	0.069591	0.0336203	0.0491323	0.281088	1	55039854	55267266	TSS1500;TSS1500	chr1:55266277-55267058	S_Shore		NA	Promoter_Associated	cg11247674	TTC22	cg11247674	0.000199227	0.00486229
PRDM16	cg16372810	0.851355	0.812135	0.89653	0.78402	0.848264	0.912058	0.683227	0.885037	0.880133	0.839195	0.74994	0.664543	0.605312	0.699311	0.696008	0.482468	0.593062	0.69086	0.669039	0.65006	0.189135	1	2982500	2992640	Body;Body	chr1:2990030-2990718	S_Shore		NA	Unclassified_Cell_type_specific	cg16372810	PRDM16	cg16372810	0.000201363	0.00489657
MEF2D	cg17787876	0.947331	0.87414	0.871867	0.87802	0.847848	0.906491	0.914333	0.919339	0.816296	0.886185	0.712268	0.231239	0.61946	0.421204	0.401818	0.507957	0.672732	0.224028	0.595284	0.487332	0.398853	1	154733681	156467057	5'UTR	chr1:156469617-156471060	N_Shelf	RDMR	NA		cg17787876	MEF2D	cg17787876	0.000201717	0.00490211
FCRLB	cg07385423	0.519376	0.838091	0.624887	0.216639	0.660977	0.388609	0.780232	0.695534	0.537038	0.584598	0.137836	0.124715	0.112435	0.137502	0.149064	0.196449	0.134807	0.0975679	0.124373	0.134972	0.449626	1	159964198	161697574	3'UTR	chr1:161695637-161697298	S_Shore		NA		cg07385423	FCRLB	cg07385423	0.000201775	0.00490228
HCRTR1	cg18383660	0.805432	0.84896	0.831833	0.724598	0.813298	0.74568	0.797995	0.867296	0.827659	0.806972	0.231621	0.682981	0.417843	0.33037	0.146643	0.804737	0.458866	0.674309	0.527978	0.475039	0.331934	1	31854806	32082219	TSS1500	chr1:32083149-32084069	N_Shore		NA		cg18383660	HCRTR1	cg18383660	0.000202445	0.00491219
MECR	cg11797145	0.139437	0.535418	0.353628	0.553313	0.288518	0.269985	0.155567	0.261075	0.134267	0.299023	0.0807503	0.0490812	0.0559605	0.389502	0.0927276	0.0728528	0.0530691	0.0530865	0.0393458	0.0984862	0.200537	1	29430356	29557769	TSS1500;TSS1500	chr1:29557220-29557627	S_Shore		NA	Promoter_Associated	cg11797145	MECR	cg11797145	0.000202885	0.00491943
CEP350	cg18766475	0.694758	0.136012	0.599912	0.0805227	0.155506	0.643138	0.109653	0.272511	0.552572	0.360509	0.0720517	0.0495301	0.0795091	0.05714	0.0661544	0.0561453	0.0639607	0.0590174	0.061127	0.0627373	0.297772	1	178189645	179923022	TSS1500	chr1:179923716-179924419	N_Shore		NA	Promoter_Associated_Cell_type_specific	cg18766475	CEP350	cg18766475	0.000204246	0.00493787
ARHGEF10L	cg11663302	0.977256	0.975689	0.973752	0.962203	0.969409	0.962471	0.971462	0.982874	0.952494	0.969734	0.931559	0.824264	0.828649	0.519095	0.928344	0.939719	0.93294	0.835774	0.76688	0.834136	0.135599	1	17896255	18023668	Body;Body	chr1:18023481-18023792	Island		NA		cg11663302	ARHGEF10L	cg11663302	0.000205313	0.004958
RGS16	cg05395321	0.766032	0.812358	0.707991	0.916549	0.666558	0.691117	0.756498	0.70209	0.481501	0.722299	0.779736	0.503739	0.129615	0.702272	0.0865767	0.248716	0.0439831	0.2341	0.0685919	0.310814	0.411485	1	180837797	182571174	Body	chr1:182573375-182573760	N_Shelf		TRUE	Promoter_Associated	cg05395321	RGS16	cg05395321	0.000206372	0.0049744
GBP3	cg23540651	0.85954	0.889254	0.880335	0.925804	0.896547	0.794654	0.662695	0.909256	0.897752	0.857315	0.629718	0.830767	0.355695	0.348785	0.60178	0.555181	0.575359	0.552867	0.623192	0.563705	0.29361	1	89262622	89490034	TSS1500				NA		cg23540651	GBP3	cg23540651	0.000208445	0.0050107
TTLL10	cg16366262	0.229448	0.761184	0.603311	0.165838	0.424074	0.535001	0.603238	0.526516	0.587036	0.49285	0.111517	0.112772	0.181846	0.21468	0.0589077	0.0418029	0.0799046	0.0935431	0.0452574	0.10447	0.38838	1	1108020	1118157	Body;Body	chr1:1115574-1116006	S_Shelf		NA		cg16366262	TTLL10	cg16366262	0.000208674	0.00501398
SYT2	cg22819964	0.204585	0.187879	0.421849	0.286837	0.322087	0.323989	0.106404	0.239943	0.1793	0.252542	0.0822509	0.114419	0.113811	0.167129	0.0875943	0.0977489	0.0934298	0.0700978	0.251348	0.119759	0.132783	1	200942820	202676197	5'UTR	chr1:202678881-202679769	N_Shelf		NA		cg22819964	SYT2	cg22819964	0.000209528	0.00502346
SYT2	cg22819964	0.204585	0.187879	0.421849	0.286837	0.322087	0.323989	0.106404	0.239943	0.1793	0.252542	0.0822509	0.114419	0.113811	0.167129	0.0875943	0.0977489	0.0934298	0.0700978	0.251348	0.119759	0.132783	1	200942820	202676197	5'UTR	chr1:202678881-202679769	N_Shelf		NA		cg22819964.1	SYT2	cg22819964	0.000209528	0.00502346
GATAD2B	cg08202226	0.669502	0.746421	0.699664	0.442184	0.868701	0.81686	0.772203	0.826634	0.700497	0.726963	0.189127	0.445531	0.583643	0.476532	0.195868	0.599024	0.415588	0.37101	0.617688	0.432668	0.294295	1	152163214	153896590	TSS1500	chr1:153894837-153895921	S_Shore		NA		cg08202226	GATAD2B	cg08202226	0.000211746	0.00506068
ICMT	cg12396368	0.631113	0.440798	0.51669	0.499978	0.535953	0.627759	0.734266	0.548574	0.463507	0.555404	0.245949	0.159766	0.0778724	0.207065	0.210696	0.185857	0.132712	0.648066	0.226276	0.232696	0.322709	1	6217437	6294850	Body	chr1:6295528-6296261	N_Shore	CDMR	NA	Unclassified_Cell_type_specific	cg12396368	ICMT	cg12396368	0.000212087	0.00506663
KIF21B	cg22448090	0.753779	0.853927	0.790075	0.669867	0.729698	0.770255	0.773082	0.600216	0.744256	0.742795	0.535915	0.516947	0.430791	0.600629	0.540532	0.473213	0.387337	0.555535	0.727443	0.529816	0.212979	1	199245221	200978598	Body				TRUE		cg22448090	KIF21B	cg22448090	0.000212685	0.00507422
C1orf162	cg01083093	0.843026	0.916595	0.788232	0.91068	0.751701	0.771702	0.892922	0.51346	0.635234	0.780395	0.510524	0.210313	0.327871	0.677338	0.21456	0.279754	0.277518	0.694173	0.335469	0.391947	0.388448	1	111821080	112019557	Body				NA	Unclassified	cg01083093	C1orf162	cg01083093	0.000212806	0.0050746
CALML6	cg22364929	0.795528	0.706461	0.7773	0.875132	0.901433	0.81093	0.770246	0.829909	0.82114	0.809787	0.578715	0.418589	0.753396	0.683017	0.406318	0.695547	0.633526	0.744012	0.703771	0.624099	0.185688	1	1836014	1846154	TSS200	chr1:1850098-1851391	N_Shelf		NA		cg22364929	CALML6	cg22364929	0.000212846	0.0050746
RABGAP1L	cg23641672	0.752824	0.750915	0.793531	0.832596	0.760162	0.74782	0.767543	0.736609	0.738433	0.764492	0.735001	0.589197	0.603409	0.659395	0.62264	0.609906	0.66719	0.643852	0.652068	0.642518	0.121975	1	172586296	174319673	Body				NA		cg23641672	RABGAP1L	cg23641672	0.000212836	0.0050746
RGS13	cg09978023	0.661339	0.549331	0.813283	0.611108	0.736898	0.767275	0.162519	0.353036	0.672699	0.591943	0.174077	0.126709	0.117005	0.165316	0.170939	0.216878	0.137427	0.14634	0.26983	0.169391	0.422552	1	190875211	192608588	5'UTR;5'UTR				TRUE		cg09978023	RGS13	cg09978023	0.000214651	0.00510146
HIVEP3	cg17804100	0.151988	0.317301	0.194903	0.0952272	0.419158	0.258374	0.28873	0.329996	0.0689055	0.236065	0.0957073	0.0523167	0.0701432	0.0949972	0.0982279	0.0906732	0.0753312	0.115751	0.0551437	0.0831435	0.152921	1	42050521	42277934	5'UTR;5'UTR				TRUE	Unclassified	cg17804100	HIVEP3	cg17804100	0.000214912	0.00510599
PGBD5	cg17494334	0.570811	0.639703	0.64903	0.665578	0.662624	0.697364	0.499688	0.613969	0.642892	0.626851	0.436473	0.436348	0.2766	0.401058	0.393035	0.345824	0.333331	0.540561	0.568245	0.414608	0.212243	1	228535953	230469330	Body	chr1:230468504-230468850	S_Shore		NA		cg17494334	PGBD5	cg17494334	0.000215445	0.0051129
KMO	cg18087514	0.824107	0.867059	0.889688	0.896128	0.832431	0.820283	0.879113	0.837344	0.681488	0.836405	0.674147	0.332533	0.753583	0.825912	0.177955	0.71149	0.84248	0.647781	0.275122	0.582333	0.254071	1	239762869	241696246	Body				NA	Unclassified_Cell_type_specific	cg18087514	KMO	cg18087514	0.000217211	0.00513773
PRDM16	cg00251678	0.539889	0.325319	0.609335	0.539942	0.589823	0.597712	0.363934	0.559997	0.536845	0.518088	0.307771	0.386879	0.399036	0.210315	0.388358	0.334316	0.248644	0.389939	0.333858	0.333235	0.184853	1	3295489	3305629	Body;Body	chr1:3307069-3307285	N_Shore		NA		cg00251678	PRDM16	cg00251678	0.000217285	0.00513873
PLCH2	cg10129768	0.535164	0.743942	0.732485	0.802866	0.537517	0.678232	0.491704	0.667375	0.515862	0.633905	0.476663	0.613874	0.462238	0.516822	0.170526	0.542937	0.124372	0.483599	0.50532	0.432928	0.200977	1	2400864	2411004	Body	chr1:2411125-2411404	N_Shore		NA	Unclassified_Cell_type_specific	cg10129768	PLCH2	cg10129768	0.000217744	0.00514507
PPAP2B	cg11851382	0.924229	0.895895	0.905192	0.941167	0.892265	0.891606	0.871411	0.909037	0.874877	0.900631	0.936815	0.528379	0.741658	0.627743	0.42111	0.843083	0.338037	0.480856	0.476858	0.599393	0.301238	1	56769498	56996910	Body;Body				TRUE		cg11851382	PPAP2B	cg11851382	0.000218437	0.00515569
TOMM40L	cg14074486	0.635011	0.816241	0.64034	0.944568	0.642624	0.759611	0.918717	0.642491	0.664068	0.740408	0.531448	0.124625	0.0858593	0.551324	0.056684	0.137423	0.553301	0.514555	0.500324	0.339505	0.400903	1	159461980	161195356	TSS1500				NA	Promoter_Associated	cg14074486	TOMM40L	cg14074486	0.00021914	0.00516576
FAM89A	cg00116658	0.885875	0.878224	0.836841	0.85028	0.88761	0.847705	0.883185	0.901878	0.902691	0.874921	0.901329	0.361043	0.28394	0.551556	0.295837	0.447765	0.192193	0.348593	0.883836	0.47401	0.400911	1	229230296	231163673	Body				TRUE		cg00116658	FAM89A	cg00116658	0.000220033	0.00517976
HHAT	cg15584221	0.78195	0.604007	0.708377	0.882169	0.620195	0.803162	0.443974	0.81096	0.768972	0.713752	0.564557	0.252691	0.169345	0.395109	0.39951	0.196496	0.322001	0.322744	0.436461	0.339879	0.373872	1	208613525	210546902	Body;Body;Body;Body;Body;Body				TRUE		cg15584221	HHAT	cg15584221	0.000220764	0.00519043
FCN3	cg13082816	0.902683	0.884778	0.776756	0.906002	0.834064	0.786457	0.845625	0.607022	0.920207	0.829288	0.281048	0.682574	0.535994	0.615601	0.145432	0.351774	0.306942	0.585814	0.134149	0.40437	0.424918	1	27574642	27702055	TSS1500;TSS1500				NA		cg13082816	FCN3	cg13082816	0.000221108	0.00519576
KCNJ9	cg16879052	0.722811	0.419025	0.4695	0.463467	0.51384	0.449334	0.701066	0.459479	0.387938	0.509607	0.112139	0.136143	0.174474	0.487613	0.194468	0.219166	0.156049	0.365546	0.212243	0.228649	0.280958	1	158320894	160054270	Body	chr1:160053721-160054738	Island		TRUE	Unclassified_Cell_type_specific	cg16879052	KCNJ9	cg16879052	0.000221397	0.00520102
CASQ2	cg05190718	0.131132	0.184173	0.385046	0.343921	0.461326	0.163689	0.163194	0.307989	0.157718	0.255354	0.0448119	0.0696598	0.0734292	0.10047	0.0350704	0.0936192	0.0477939	0.178739	0.107045	0.0834043	0.17195	1	116112235	116310712	Body				NA		cg05190718	CASQ2	cg05190718	0.000222379	0.00521679
PRDM16	cg23025459	0.848831	0.730962	0.861273	0.800986	0.890137	0.876146	0.689721	0.82195	0.802996	0.813667	0.692827	0.622644	0.718887	0.781032	0.659731	0.744962	0.525938	0.543925	0.59892	0.654318	0.159348	1	3124280	3134420	Body;Body				NA		cg23025459	PRDM16	cg23025459	0.000223312	0.00523269
FNBP1L	cg22803510	0.893309	0.871575	0.883074	0.761945	0.873798	0.905039	0.895043	0.879139	0.843761	0.867409	0.702864	0.259398	0.721284	0.698265	0.155791	0.589275	0.897794	0.724522	0.472282	0.580164	0.287245	1	93790209	94017621	3'UTR;Body;Body				TRUE		cg22803510	FNBP1L	cg22803510	0.000224155	0.00524492
FMN2	cg01801814	0.837669	0.87297	0.877013	0.802653	0.754644	0.836285	0.704411	0.78395	0.791078	0.806741	0.619277	0.765084	0.566164	0.598098	0.489674	0.622911	0.644139	0.750259	0.723161	0.642085	0.164656	1	238582201	240515578	Body				TRUE		cg01801814	FMN2	cg01801814	0.00022435	0.00524806
NCSTN	cg08015496	0.599642	0.872897	0.809565	0.902483	0.847144	0.780595	0.926025	0.764207	0.845205	0.816418	0.143754	0.566002	0.142748	0.772556	0.671655	0.0986808	0.152068	0.709764	0.1442	0.377936	0.438482	1	158580685	160314061	Body;TSS1500;TSS1500	chr1:160312928-160313338	S_Shore		NA		cg08015496	NCSTN	cg08015496	0.000224487	0.00524924
SPEN	cg17246606	0.170651	0.193762	0.286747	0.273668	0.220896	0.322525	0.337329	0.238416	0.141337	0.242814	0.119616	0.0706774	0.0614079	0.0762809	0.101348	0.0872674	0.0962648	0.101067	0.0706382	0.0871742	0.15564	1	16138748	16266161	3'UTR	chr1:16269900-16270259	N_Shelf		NA		cg17246606	SPEN	cg17246606	0.000225717	0.00526988
RABGAP1L	cg18020480	0.820058	0.707547	0.865181	0.579759	0.928593	0.737776	0.939944	0.784384	0.760135	0.791486	0.687711	0.547051	0.62332	0.143754	0.647512	0.194542	0.133067	0.286377	0.291357	0.394966	0.396521	1	172453439	174186816	5'UTR				TRUE		cg18020480	RABGAP1L	cg18020480	0.000226841	0.00528693
CDC20	cg06373377	0.525636	0.5278	0.59188	0.438318	0.409964	0.644899	0.660698	0.392709	0.577264	0.529908	0.108094	0.33914	0.407919	0.37166	0.0512067	0.149664	0.447392	0.253294	0.283681	0.268006	0.261902	1	43598332	43825745	Body	chr1:43824134-43825059	S_Shore	CDMR	NA	Promoter_Associated	cg06373377	CDC20	cg06373377	0.000226972	0.00528875
FMN2	cg26295681	0.684922	0.721668	0.718417	0.763551	0.675552	0.686064	0.606913	0.440726	0.775019	0.674759	0.444798	0.477144	0.447232	0.386912	0.149722	0.546289	0.411447	0.42157	0.469645	0.417195	0.257564	1	238437240	240370617	Body	chr1:240370859-240371526	N_Shore		NA		cg26295681	FMN2	cg26295681	0.000228043	0.00530683
SCP2	cg09901201	0.806491	0.925413	0.784067	0.890049	0.78742	0.830076	0.908951	0.914358	0.844629	0.854606	0.637032	0.594687	0.68222	0.83785	0.822344	0.604225	0.397753	0.498463	0.567671	0.626916	0.22769	1	53287730	53515142	3'UTR;Body;Body;Body				TRUE		cg09901201	SCP2	cg09901201	0.000228183	0.00530907
UBE2U	cg02696670	0.941463	0.949174	0.9091	0.928562	0.915921	0.910767	0.930211	0.696881	0.913465	0.899505	0.579029	0.787448	0.344465	0.580382	0.572169	0.671431	0.512421	0.566462	0.586487	0.577811	0.321694	1	64441972	64669384	TSS200				NA		cg02696670	UBE2U	cg02696670	0.000229016	0.00532438
DDR2	cg00457087	0.507533	0.917899	0.744956	0.101244	0.880853	0.775434	0.134966	0.597113	0.823813	0.609312	0.114229	0.108657	0.224922	0.0903656	0.0666355	0.156476	0.108271	0.10824	0.0972778	0.119453	0.48986	1	160868919	162602295	1stExon;1stExon;5'UTR;5'UTR				NA		cg00457087	DDR2	cg00457087	0.000229971	0.00534019
DDR2	cg00457087	0.507533	0.917899	0.744956	0.101244	0.880853	0.775434	0.134966	0.597113	0.823813	0.609312	0.114229	0.108657	0.224922	0.0903656	0.0666355	0.156476	0.108271	0.10824	0.0972778	0.119453	0.48986	1	160868919	162602295	1stExon;1stExon;5'UTR;5'UTR				NA		cg00457087.1	DDR2	cg00457087	0.000229971	0.00534019
PPAP2B	cg12180551	0.933405	0.951424	0.916435	0.568271	0.890539	0.867798	0.906319	0.934316	0.924279	0.876976	0.882342	0.480448	0.749115	0.711635	0.656296	0.440511	0.331133	0.532407	0.407131	0.57678	0.300196	1	56748171	56975583	Body;Body				TRUE		cg12180551	PPAP2B	cg12180551	0.000231747	0.00536706
ZBTB40	cg14851608	0.634599	0.432926	0.70295	0.92671	0.513884	0.662617	0.509958	0.566519	0.5938	0.615996	0.187493	0.301897	0.419549	0.146306	0.114014	0.350023	0.147247	0.142472	0.243406	0.228045	0.387951	1	22649853	22777266	TSS1500;TSS1500	chr1:22778236-22778817	N_Shore		NA		cg14851608	ZBTB40	cg14851608	0.000231975	0.00536952
POU3F1	cg17791651	0.439435	0.148107	0.318653	0.0599481	0.267117	0.257559	0.15274	0.39831	0.330961	0.263648	0.0918603	0.0632608	0.167545	0.0873449	0.0781091	0.0999203	0.0561089	0.079472	0.0941507	0.0908636	0.172784	1	38286076	38513489	TSS1500	chr1:38510102-38513642	Island		NA	Unclassified	cg17791651	POU3F1	cg17791651	0.000233111	0.00538913
FAM163A	cg21837826	0.747097	0.727922	0.762475	0.75448	0.800437	0.70572	0.500422	0.786274	0.698413	0.72036	0.591295	0.25643	0.498679	0.420472	0.363078	0.270196	0.344087	0.454047	0.646767	0.427228	0.293132	1	177983354	179716731	5'UTR	chr1:179711947-179713951	S_Shelf	RDMR	NA		cg21837826	FAM163A	cg21837826	0.000234621	0.00541237
LCE3E	cg07476201	0.231435	0.222586	0.337857	0.295583	0.370484	0.276354	0.0864498	0.344237	0.303778	0.274307	0.187209	0.169281	0.210697	0.0691766	0.0486446	0.071732	0.0662337	0.08179	0.110579	0.112816	0.161491	1	150805050	152538426	Body				NA		cg07476201	LCE3E	cg07476201	0.000234636	0.00541237
KIF26B	cg26109154	0.396356	0.523446	0.749462	0.913257	0.620163	0.654793	0.82756	0.794158	0.703752	0.686994	0.474932	0.0567741	0.173356	0.313852	0.491014	0.031932	0.101258	0.13604	0.487447	0.251845	0.435149	1	243478227	245411604	Body				NA		cg26109154	KIF26B	cg26109154	0.000235772	0.00542895
LMX1A	cg19777664	0.541131	0.448448	0.498	0.581427	0.274439	0.438857	0.239323	0.148275	0.347269	0.390797	0.606096	0.0842271	0.0660885	0.269397	0.0708344	0.0883223	0.0799551	0.0987231	0.0981167	0.162418	0.228379	1	163474648	165208024	Body	chr1:165204501-165205507	S_Shelf		NA		cg19777664	LMX1A	cg19777664	0.000236458	0.00544113
FAM129A	cg12141056	0.857574	0.869958	0.859861	0.897352	0.834977	0.897765	0.884758	0.925144	0.704238	0.85907	0.714017	0.777359	0.473026	0.660119	0.808363	0.648796	0.826323	0.829442	0.696901	0.714927	0.144142	1	183211408	184944785	TSS1500	chr1:184942862-184943777	S_Shore		NA	Unclassified_Cell_type_specific	cg12141056	FAM129A	cg12141056	0.000237124	0.00545179
GALNT2	cg20594765	0.807031	0.888507	0.826856	0.836222	0.814621	0.801164	0.894335	0.668114	0.756616	0.810385	0.49932	0.183765	0.434725	0.0558922	0.541921	0.56934	0.0535707	0.0856892	0.648637	0.341429	0.468956	1	228342861	230276238	Body				TRUE		cg20594765	GALNT2	cg20594765	0.00023747	0.0054569
PBX1	cg26026748	0.770726	0.662026	0.820206	0.684324	0.790375	0.766186	0.47481	0.743861	0.751093	0.718179	0.519573	0.660216	0.362206	0.231802	0.102888	0.48721	0.268289	0.499157	0.557057	0.409822	0.308357	1	162896499	164629875	Body				TRUE		cg26026748	PBX1	cg26026748	0.000237467	0.0054569
GRIK3	cg19640303	0.545904	0.699222	0.744339	0.0883227	0.871031	0.813139	0.524652	0.595414	0.877245	0.639919	0.491812	0.106304	0.104873	0.110244	0.159302	0.280469	0.180536	0.195305	0.085131	0.190442	0.449477	1	37044547	37271960	Body				NA		cg19640303	GRIK3	cg19640303	0.000237814	0.00546218
SOX13	cg04918708	0.596714	0.37874	0.567693	0.632001	0.587034	0.583979	0.626595	0.716848	0.646447	0.592894	0.347993	0.438755	0.369231	0.258467	0.237046	0.230649	0.222776	0.219173	0.381151	0.300582	0.292312	1	202324523	204057900	5'UTR				TRUE		cg04918708	SOX13	cg04918708	0.000238441	0.00547062
GJB3	cg21151355	0.588681	0.622792	0.291659	0.626714	0.409881	0.203382	0.159914	0.497843	0.0669727	0.385315	0.0941214	0.109624	0.106144	0.1651	0.100566	0.201792	0.126005	0.240694	0.0808395	0.136098	0.249217	1	35019194	35246607	TSS200;TSS1500	chr1:35246876-35247599	N_Shore		NA		cg21151355	GJB3	cg21151355	0.000239109	0.0054785
PPM1J	cg01138839	0.860073	0.80994	0.789836	0.899806	0.838748	0.756247	0.873753	0.6066	0.831999	0.807445	0.525214	0.344092	0.494376	0.478976	0.303714	0.337256	0.278387	0.739689	0.23878	0.415609	0.391835	1	113058409	113256886	Body	chr1:113256885-113258149	Island		NA		cg01138839	PPM1J	cg01138839	0.000239169	0.00547913
C1orf105	cg07720789	0.382324	0.558738	0.558789	0.758905	0.604871	0.705758	0.628719	0.272488	0.563182	0.559308	0.183566	0.0523311	0.111163	0.176302	0.12742	0.118505	0.373902	0.190124	0.193317	0.169626	0.389683	1	170680153	172413530	Body;TSS1500;TSS1500	chr1:172412867-172413281	S_Shore		NA	Promoter_Associated	cg07720789	C1orf105	cg07720789	0.000239504	0.00548294
PEX14	cg09165170	0.943234	0.939035	0.927162	0.921393	0.932253	0.923942	0.93309	0.943188	0.872078	0.926153	0.90585	0.415106	0.637716	0.549792	0.930944	0.539764	0.744922	0.758467	0.697931	0.686721	0.239431	1	10524166	10601579	Body				NA		cg09165170	PEX14	cg09165170	0.000239583	0.00548367
TMEM51	cg11741753	0.930338	0.937391	0.923091	0.928785	0.927314	0.87762	0.918229	0.936679	0.928413	0.923095	0.759987	0.911648	0.538732	0.639953	0.371195	0.748086	0.467928	0.936677	0.697488	0.674633	0.248463	1	15413804	15541217	5'UTR;5'UTR;5'UTR;5'UTR	chr1:15541181-15541447	Island		NA		cg11741753	TMEM51	cg11741753	0.000241501	0.00550913
S100A5	cg26303281	0.906932	0.852309	0.754935	0.897809	0.836556	0.695242	0.813675	0.839607	0.740344	0.815268	0.845243	0.452758	0.740803	0.696222	0.218479	0.563744	0.598384	0.512698	0.550509	0.575427	0.239841	1	151782246	153515622	TSS1500				TRUE		cg26303281	S100A5	cg26303281	0.000241615	0.00551043
TDRD5	cg23816927	0.840943	0.86287	0.901927	0.859544	0.872563	0.87425	0.851602	0.864807	0.878318	0.867425	0.874265	0.390941	0.539542	0.579728	0.200437	0.155752	0.719571	0.14533	0.649884	0.472828	0.394597	1	177829416	179562793	Body	chr1:179560751-179561596	S_Shore		NA		cg23816927	TDRD5	cg23816927	0.000242412	0.00552212
ESPN	cg00917101	0.375767	0.497374	0.585436	0.683298	0.447403	0.48212	0.414663	0.393093	0.34811	0.469696	0.365169	0.234807	0.186639	0.36767	0.249063	0.182354	0.235886	0.221933	0.189923	0.24816	0.221536	1	6439234	6516647	Body	chr1:6514108-6516325	S_Shore		NA		cg00917101	ESPN	cg00917101	0.000243083	0.00553197
CCT3	cg24042452	0.932328	0.912807	0.88293	0.659299	0.910965	0.852969	0.927083	0.913003	0.938245	0.88107	0.818736	0.726193	0.546217	0.617364	0.689243	0.778751	0.80064	0.85367	0.812864	0.738186	0.142884	1	154572288	156305664	Body;Body;Body;TSS1500	chr1:156308173-156308442	N_Shelf		NA		cg24042452	CCT3	cg24042452	0.000244016	0.00554695
CTSE	cg13434570	0.892775	0.812679	0.885824	0.898467	0.884136	0.816326	0.788915	0.878029	0.843639	0.855643	0.453753	0.466165	0.68614	0.435781	0.511499	0.348021	0.144068	0.293581	0.446781	0.420643	0.435	1	204483756	206317133	TSS1500;TSS1500				NA		cg13434570	CTSE	cg13434570	0.00024501	0.00556305
PRRX1	cg18196709	0.899673	0.910804	0.879454	0.912936	0.880584	0.846265	0.916285	0.744282	0.84241	0.870299	0.179722	0.73568	0.727778	0.894153	0.70174	0.654388	0.685015	0.652934	0.30546	0.615208	0.255091	1	168913540	170646916	Body;Body				TRUE		cg18196709	PRRX1	cg18196709	0.000245134	0.00556559
CASZ1	cg15597109	0.799407	0.858465	0.754252	0.492884	0.819283	0.744048	0.855381	0.73597	0.805235	0.762769	0.517663	0.701771	0.684458	0.34678	0.624235	0.5478	0.708786	0.747303	0.539092	0.601988	0.160782	1	10634282	10711695	Body;Body	chr1:10713838-10714203	N_Shelf		NA	Unclassified_Cell_type_specific	cg15597109	CASZ1	cg15597109	0.000245895	0.0055761
CASZ1	cg15597109	0.799407	0.858465	0.754252	0.492884	0.819283	0.744048	0.855381	0.73597	0.805235	0.762769	0.517663	0.701771	0.684458	0.34678	0.624235	0.5478	0.708786	0.747303	0.539092	0.601988	0.160782	1	10634282	10711695	Body;Body	chr1:10713838-10714203	N_Shelf		NA	Unclassified_Cell_type_specific	cg15597109.1	CASZ1	cg15597109	0.000245895	0.0055761
CASZ1	cg15597109	0.799407	0.858465	0.754252	0.492884	0.819283	0.744048	0.855381	0.73597	0.805235	0.762769	0.517663	0.701771	0.684458	0.34678	0.624235	0.5478	0.708786	0.747303	0.539092	0.601988	0.160782	1	10634282	10711695	Body;Body	chr1:10713838-10714203	N_Shelf		NA	Unclassified_Cell_type_specific	cg15597109.2	CASZ1	cg15597109	0.000245895	0.0055761
EPB41	cg09415386	0.918974	0.92867	0.920704	0.92932	0.909022	0.901521	0.921251	0.94124	0.927825	0.922058	0.896486	0.731582	0.6788	0.722215	0.493376	0.812399	0.65243	0.804042	0.779868	0.730133	0.191925	1	29318048	29445461	3'UTR;3'UTR;3'UTR;3'UTR;3'UTR	chr1:29447699-29451847	N_Shelf		NA		cg09415386	EPB41	cg09415386	0.000246701	0.00558603
NR5A2	cg10972873	0.620391	0.863542	0.776764	0.120089	0.765283	0.805097	0.917579	0.702718	0.774152	0.705068	0.12185	0.122499	0.183848	0.251161	0.112974	0.0980267	0.135941	0.756716	0.0822161	0.207248	0.49782	1	198274215	200007592	Body;Body	chr1:200008392-200009047	N_Shore	RDMR	NA		cg10972873	NR5A2	cg10972873	0.000248267	0.00560815
CEP350	cg02100604	0.862077	0.830901	0.873567	0.903346	0.86164	0.898002	0.851154	0.879398	0.865295	0.869487	0.60576	0.63249	0.627978	0.735471	0.293198	0.686804	0.42827	0.873709	0.861217	0.638322	0.231165	1	178278895	180012272	Body				TRUE		cg02100604	CEP350	cg02100604	0.000249166	0.00562136
MIR200B	cg13449535	0.595882	0.533815	0.727218	0.318178	0.704636	0.600928	0.50007	0.672048	0.359453	0.556914	0.571976	0.119286	0.536942	0.0565594	0.0550467	0.261347	0.0703409	0.475479	0.263451	0.267825	0.289089	1	1091211	1101348	TSS1500	chr1:1098043-1100584	S_Shore		NA	Unclassified_Cell_type_specific	cg13449535	MIR200B	cg13449535	0.000249213	0.00562136
TOMM20	cg19746343	0.690419	0.890187	0.566802	0.912394	0.583666	0.650919	0.84984	0.482149	0.703107	0.703276	0.125847	0.516382	0.552072	0.129384	0.603314	0.529536	0.238292	0.241986	0.134384	0.341244	0.362032	1	233357028	235290405	Body	chr1:235291740-235292387	N_Shore		NA	Promoter_Associated_Cell_type_specific	cg19746343	TOMM20	cg19746343	0.000249389	0.0056233
MNDA	cg14216734	0.450273	0.683725	0.683539	0.69925	0.767938	0.593634	0.399736	0.74264	0.57298	0.621524	0.515383	0.46838	0.331687	0.118037	0.558202	0.107272	0.0645855	0.37895	0.161122	0.300402	0.321122	1	157084432	158817808	Body				NA		cg14216734	MNDA	cg14216734	0.000249586	0.00562564
ALX3	cg00484358	0.470274	0.309449	0.288103	0.531901	0.363704	0.341036	0.291043	0.279481	0.298766	0.35264	0.20361	0.184202	0.275533	0.2306	0.208554	0.26608	0.214965	0.168667	0.193553	0.216196	0.136444	1	110412518	110610995	Body	chr1:110610265-110613303	Island	DMR	TRUE		cg00484358	ALX3	cg00484358	0.000249921	0.00562823
C1orf106	cg06834507	0.693238	0.482655	0.664105	0.809219	0.678059	0.609066	0.70108	0.666408	0.593345	0.655242	0.442473	0.426656	0.43973	0.685794	0.487437	0.343941	0.135836	0.536713	0.303056	0.422404	0.232838	1	199143580	200876957	Body;Body	chr1:200880593-200881270	N_Shelf		NA	Unclassified_Cell_type_specific	cg06834507	C1orf106	cg06834507	0.000250119	0.00563166
C1orf146	cg13945485	0.793351	0.544092	0.796807	0.911615	0.49343	0.605263	0.868893	0.614386	0.828428	0.717363	0.134914	0.187511	0.39288	0.467419	0.206163	0.174375	0.52408	0.64102	0.627111	0.37283	0.344532	1	92456118	92683530	TSS200	chr1:92683438-92683682	Island		NA		cg13945485	C1orf146	cg13945485	0.00025122	0.00564595
UBE2U	cg27182493	0.901818	0.896737	0.910765	0.803603	0.894588	0.877985	0.89479	0.868515	0.823691	0.874721	0.53818	0.641992	0.15517	0.852873	0.157431	0.709516	0.179001	0.727485	0.661274	0.513658	0.361063	1	64441619	64669031	TSS1500				NA		cg27182493	UBE2U	cg27182493	0.000251785	0.00565475
NEGR1	cg17027033	0.770521	0.76985	0.800644	0.841346	0.764692	0.81872	0.774516	0.765703	0.706117	0.779123	0.705895	0.676794	0.590823	0.669741	0.667067	0.668715	0.651566	0.669071	0.676042	0.663968	0.115155	1	72126744	72354156	Body				NA		cg17027033	NEGR1	cg17027033	0.000252055	0.00565838
TMED5	cg00049156	0.872619	0.838163	0.822117	0.930121	0.864678	0.79137	0.856488	0.87879	0.752123	0.845163	0.13889	0.131423	0.421691	0.445886	0.701957	0.255138	0.689741	0.852545	0.515706	0.461442	0.383721	1	93416491	93643903	Body;Body;Body	chr1:93645432-93646471	N_Shore		NA		cg00049156	TMED5	cg00049156	0.000252039	0.00565838
CRYZ	cg04794532	0.828803	0.901367	0.738913	0.934871	0.541184	0.657187	0.643815	0.359652	0.729104	0.703877	0.302578	0.112809	0.32182	0.120541	0.127434	0.283769	0.732115	0.21181	0.215195	0.269786	0.434092	1	74973150	75200562	TSS1500;TSS1500;Body;TSS1500;Body;TSS1500;Body				NA		cg04794532	CRYZ	cg04794532	0.000252178	0.00566016
NEGR1	cg04932878	0.518486	0.520161	0.475224	0.582998	0.672056	0.478748	0.415333	0.500907	0.479903	0.51598	0.423626	0.122423	0.274546	0.372889	0.1474	0.192884	0.201709	0.379301	0.152627	0.251934	0.264046	1	72273454	72500866	Body				TRUE		cg04932878	NEGR1	cg04932878	0.000253314	0.00567778
MR1	cg23037321	0.935017	0.91391	0.800738	0.944046	0.819428	0.795164	0.178759	0.772583	0.857155	0.779645	0.891089	0.691211	0.103104	0.512592	0.0537722	0.142362	0.0653219	0.323954	0.0567713	0.315575	0.464069	1	179269826	181003203	1stExon				TRUE	Promoter_Associated	cg23037321	MR1	cg23037321	0.000253512	0.00568091
CAPN2	cg09575442	0.918518	0.93268	0.912521	0.942516	0.939725	0.901766	0.917333	0.937512	0.930053	0.925847	0.870246	0.532362	0.931752	0.650687	0.565193	0.798262	0.625078	0.511189	0.846674	0.703494	0.222354	1	221955054	223888431	TSS1500				NA		cg09575442	CAPN2	cg09575442	0.000254774	0.0056984
AHDC1	cg17164905	0.857857	0.918554	0.837736	0.64758	0.872181	0.715778	0.723958	0.793981	0.903369	0.807888	0.761981	0.338606	0.514599	0.369479	0.473339	0.563333	0.565122	0.742629	0.417434	0.527391	0.280497	1	27803897	27931310	TSS1500	chr1:27929705-27930866	S_Shore		NA		cg17164905	AHDC1	cg17164905	0.000255297	0.0057059
CD244	cg13240206	0.305223	0.291751	0.438764	0.383236	0.530484	0.213299	0.0993455	0.304682	0.31255	0.319926	0.159151	0.0938536	0.10975	0.0753048	0.0851732	0.145141	0.0845087	0.187294	0.0580877	0.110918	0.209008	1	159066816	160800192	3'UTR;3'UTR;3'UTR				NA	Gene_Associated	cg13240206	CD244	cg13240206	0.000255464	0.00570858
RPE65	cg27516652	0.639763	0.784629	0.806818	0.827891	0.726261	0.749153	0.864249	0.778115	0.756843	0.770414	0.749246	0.287707	0.298375	0.18805	0.692265	0.194707	0.511506	0.130876	0.187963	0.360077	0.410336	1	68677159	68904571	Body				TRUE		cg27516652	RPE65	cg27516652	0.000256846	0.00572918
SDC3	cg05374982	0.842899	0.921384	0.855151	0.914544	0.810568	0.881653	0.91566	0.852714	0.926192	0.880085	0.547441	0.499451	0.569356	0.420936	0.837548	0.84165	0.541592	0.609082	0.85104	0.635344	0.244741	1	31148999	31376412	Body				TRUE		cg05374982	SDC3	cg05374982	0.000257056	0.00573228
KCNAB2	cg24545495	0.603038	0.610568	0.749362	0.870789	0.600162	0.664716	0.725674	0.7113	0.523895	0.673278	0.236694	0.457246	0.414563	0.632981	0.386472	0.16433	0.486927	0.448678	0.382598	0.401165	0.272113	1	6071636	6149049	Body;Body				NA		cg24545495	KCNAB2	cg24545495	0.000258317	0.00574895
KISS1	cg00358936	0.919226	0.925782	0.915008	0.927757	0.93824	0.891219	0.868911	0.908239	0.885871	0.908917	0.914616	0.846891	0.88074	0.592541	0.5127	0.74332	0.564523	0.764153	0.597771	0.713029	0.195888	1	202432226	204165603	1stExon;5'UTR				NA		cg00358936	KISS1	cg00358936	0.000258894	0.00575792
CACHD1	cg11795488	0.64856	0.606796	0.783629	0.471227	0.780934	0.607109	0.684659	0.842085	0.574491	0.66661	0.45774	0.163085	0.432443	0.120661	0.0925473	0.0785547	0.300776	0.263186	0.283834	0.243647	0.422962	1	64811080	65038492	Body				TRUE		cg11795488	CACHD1	cg11795488	0.000259781	0.00577263
CACHD1	cg24306340	0.631176	0.75124	0.484702	0.42919	0.652542	0.37886	0.648044	0.644649	0.528168	0.572063	0.144136	0.0786822	0.0841262	0.0761902	0.554289	0.0868243	0.157683	0.087862	0.0875785	0.150819	0.421244	1	64710039	64937451	Body	chr1:64935554-64936614	S_Shore	DMR	NA		cg24306340	CACHD1	cg24306340	0.00026015	0.005779
UTS2	cg09938876	0.384836	0.673389	0.856187	0.70829	0.848862	0.824205	0.625433	0.845866	0.51379	0.697873	0.146217	0.486767	0.615823	0.538461	0.117297	0.568211	0.120649	0.666584	0.385384	0.405044	0.29283	1	7836452	7913865	TSS1500;TSS1500				NA		cg09938876	UTS2	cg09938876	0.000260461	0.00578351
SPSB1	cg00149537	0.952541	0.953885	0.950644	0.9574	0.956682	0.969763	0.960269	0.950997	0.945026	0.955245	0.906461	0.611361	0.918691	0.872109	0.237318	0.952856	0.778541	0.520252	0.921158	0.746527	0.208718	1	9332397	9409810	5'UTR				NA		cg00149537	SPSB1	cg00149537	0.000260959	0.00579113
HSD11B1	cg20941184	0.84716	0.851703	0.837032	0.724867	0.841947	0.673097	0.57224	0.650744	0.803288	0.755786	0.537518	0.518147	0.648572	0.278611	0.540733	0.536429	0.364693	0.764128	0.509668	0.522055	0.233731	1	207944801	209878178	5'UTR;TSS200				TRUE		cg20941184	HSD11B1	cg20941184	0.000261449	0.00579751
PTPN22	cg00041401	0.18901	0.284475	0.135565	0.461159	0.285618	0.297483	0.0758137	0.162691	0.226725	0.235393	0.0731716	0.0595301	0.0674756	0.059074	0.0602738	0.0698313	0.0804178	0.0739329	0.0619341	0.0672935	0.1681	1	114215931	114414408	TSS200;TSS200				TRUE	Promoter_Associated	cg00041401	PTPN22	cg00041401	0.0002621	0.00580583
PDE4DIP	cg17457379	0.697	0.630883	0.739033	0.742049	0.634323	0.699121	0.717432	0.709139	0.669834	0.693202	0.45286	0.320005	0.484828	0.346649	0.673191	0.451035	0.591118	0.594471	0.554167	0.49648	0.196721	1	143714397	145003040	Body				TRUE		cg17457379	PDE4DIP	cg17457379	0.000262307	0.00580884
PDE4DIP	cg17457379	0.697	0.630883	0.739033	0.742049	0.634323	0.699121	0.717432	0.709139	0.669834	0.693202	0.45286	0.320005	0.484828	0.346649	0.673191	0.451035	0.591118	0.594471	0.554167	0.49648	0.196721	1	143714397	145003040	Body				TRUE		cg17457379.1	PDE4DIP	cg17457379	0.000262307	0.00580884
TBX15	cg24884142	0.51786	0.594661	0.518488	0.22488	0.522996	0.472919	0.696476	0.373485	0.330254	0.472446	0.140027	0.224554	0.167572	0.118749	0.445217	0.126299	0.129163	0.214357	0.146009	0.190216	0.28223	1	119333579	119532056	1stExon;5'UTR	chr1:119531991-119532196	Island		TRUE		cg24884142	TBX15	cg24884142	0.000262296	0.00580884
LGR6	cg08924566	0.40129	0.499045	0.650904	0.719077	0.534896	0.467412	0.428629	0.425324	0.495571	0.513572	0.113895	0.125796	0.0725693	0.251638	0.0961718	0.409951	0.218254	0.348055	0.0945411	0.192319	0.321253	1	200448492	202181869	TSS1500;Body;Body	chr1:202183193-202183526	N_Shore		NA		cg08924566	LGR6	cg08924566	0.00026291	0.00581581
TACSTD2	cg13443627	0.413878	0.135161	0.223092	0.203954	0.0930338	0.201041	0.170906	0.34784	0.124423	0.212592	0.0680247	0.0431768	0.0327646	0.314711	0.0821753	0.0319557	0.026729	0.0403596	0.0384937	0.0753768	0.137215	1	58815658	59043070	5'UTR;1stExon	chr1:59042013-59043295	Island		TRUE		cg13443627	TACSTD2	cg13443627	0.000263134	0.00581804
KIFAP3	cg20327105	0.219258	0.427817	0.281656	0.127293	0.31453	0.150866	0.346366	0.265551	0.354631	0.276441	0.152553	0.130409	0.14352	0.103814	0.0918022	0.0738569	0.151039	0.123848	0.15075	0.124621	0.151819	1	168310620	170043996	TSS200	chr1:170043610-170043997	Island		TRUE	Promoter_Associated	cg20327105	KIFAP3	cg20327105	0.00026598	0.00585838
PRDM16	cg07956247	0.753349	0.719936	0.838086	0.751824	0.878953	0.855565	0.667845	0.788349	0.68726	0.771241	0.566016	0.606329	0.620431	0.549693	0.211759	0.478608	0.612574	0.282677	0.547948	0.497337	0.273904	1	3137865	3148005	Body;Body	chr1:3147845-3148081	Island		NA		cg07956247	PRDM16	cg07956247	0.000267217	0.00587657
REN	cg21537214	0.937728	0.902653	0.9111	0.94144	0.873494	0.917907	0.940175	0.916416	0.689474	0.892265	0.873664	0.657207	0.773696	0.814286	0.103369	0.640295	0.110487	0.309294	0.632927	0.546136	0.346129	1	202402208	204135585	TSS200				NA		cg21537214	REN	cg21537214	0.000267536	0.00588144
ADORA3	cg10376161	0.885724	0.93347	0.911815	0.950113	0.898678	0.934942	0.934922	0.847259	0.951428	0.916484	0.833858	0.269982	0.474951	0.806713	0.773238	0.580744	0.743349	0.529876	0.614627	0.62526	0.291224	1	111859402	112057879	Body	chr1:112058184-112058590	N_Shore		NA	Unclassified_Cell_type_specific	cg10376161	ADORA3	cg10376161	0.000267843	0.0058855
PRDM16	cg13393782	0.817282	0.68221	0.842221	0.71937	0.792289	0.727094	0.660609	0.593192	0.756133	0.732266	0.438293	0.351767	0.608108	0.40354	0.0608719	0.198519	0.501371	0.463488	0.130474	0.350715	0.381552	1	3089664	3099804	Body;Body	chr1:3102540-3103352	N_Shelf		NA	Unclassified_Cell_type_specific	cg13393782	PRDM16	cg13393782	0.000267866	0.0058855
OLFML3	cg13393917	0.593464	0.92966	0.721639	0.949836	0.739958	0.763138	0.921945	0.704904	0.793981	0.790947	0.336984	0.554202	0.33087	0.582008	0.138123	0.349556	0.202103	0.601593	0.529992	0.402826	0.388122	1	114322824	114521301	TSS1500				NA		cg13393917	OLFML3	cg13393917	0.000269843	0.00591262
LAMC2	cg01417625	0.879693	0.901314	0.917213	0.818799	0.896443	0.900603	0.912101	0.92299	0.891143	0.893367	0.929713	0.406418	0.779219	0.652704	0.220399	0.435981	0.539844	0.490379	0.584729	0.559932	0.333435	1	181454056	183187433	Body;Body				TRUE		cg01417625	LAMC2	cg01417625	0.000270016	0.00591507
RCC2	cg08038629	0.861129	0.661458	0.723456	0.897516	0.639636	0.771343	0.585375	0.813402	0.764068	0.746376	0.34604	0.252032	0.366824	0.31507	0.108453	0.438293	0.662127	0.211831	0.165397	0.318452	0.427924	1	17624260	17751673	Body;Body				NA		cg08038629	RCC2	cg08038629	0.000270162	0.0059174
S100A3	cg17107867	0.894465	0.905303	0.873794	0.586114	0.859733	0.858631	0.918278	0.880344	0.846407	0.847008	0.572993	0.561121	0.607589	0.788049	0.207197	0.344927	0.380624	0.544184	0.347981	0.483852	0.363156	1	151789031	153522407	TSS1500				NA		cg17107867	S100A3	cg17107867	0.000271146	0.00593368
CNST	cg14460735	0.418267	0.691569	0.592281	0.681279	0.551493	0.727759	0.760191	0.668536	0.785756	0.653014	0.364515	0.19984	0.195667	0.165704	0.224531	0.207264	0.243556	0.303138	0.208433	0.234739	0.418276	1	244795350	246728727	TSS1500;Body;TSS1500	chr1:246729207-246730276	N_Shore		NA		cg14460735	CNST	cg14460735	0.000271822	0.00594472
FLJ42875	cg06991974	0.41561	0.237114	0.244351	0.0846482	0.290323	0.277421	0.262031	0.220847	0.157134	0.243275	0.0780297	0.0783762	0.108508	0.0821465	0.130565	0.171242	0.186283	0.0908047	0.0936692	0.113292	0.129984	1	2974078	2984218	Body;Body	chr1:2983925-2987962	Island		NA		cg06991974	FLJ42875	cg06991974	0.000271997	0.00594721
FLJ42875	cg06991974	0.41561	0.237114	0.244351	0.0846482	0.290323	0.277421	0.262031	0.220847	0.157134	0.243275	0.0780297	0.0783762	0.108508	0.0821465	0.130565	0.171242	0.186283	0.0908047	0.0936692	0.113292	0.129984	1	2974078	2984218	Body;Body	chr1:2983925-2987962	Island		NA		cg06991974.1	FLJ42875	cg06991974	0.000271997	0.00594721
OR2G2	cg01019985	0.910018	0.771476	0.866965	0.875149	0.862762	0.896335	0.905304	0.867544	0.807703	0.862584	0.837011	0.568137	0.685374	0.480837	0.847667	0.555856	0.567837	0.292927	0.859069	0.632746	0.229838	1	245818629	247752006	1stExon				NA		cg01019985	OR2G2	cg01019985	0.000272352	0.0059536
KIAA1324	cg17325318	0.851734	0.716013	0.721566	0.575403	0.784751	0.818511	0.757383	0.725682	0.743733	0.743864	0.423019	0.103628	0.147024	0.662879	0.0579334	0.144794	0.0597009	0.372073	0.515786	0.276315	0.467549	1	109461450	109659927	Body	chr1:109656095-109656611	S_Shelf		NA		cg17325318	KIAA1324	cg17325318	0.000273163	0.00596543
KCNK1	cg18859459	0.774408	0.741768	0.72171	0.684585	0.737384	0.768291	0.789075	0.770974	0.692361	0.742284	0.563859	0.439199	0.553902	0.523086	0.261161	0.451256	0.198118	0.217665	0.539423	0.416408	0.325876	1	231819899	233753276	Body	chr1:233749373-233750314	S_Shelf		NA		cg18859459	KCNK1	cg18859459	0.000273176	0.00596547
LEFTY2	cg20742696	0.785098	0.814538	0.792406	0.633758	0.778371	0.726276	0.556853	0.819358	0.606941	0.723733	0.109876	0.30906	0.0940376	0.344904	0.407045	0.532259	0.317568	0.306568	0.222472	0.293754	0.429979	1	224196447	226129824	TSS1500	chr1:226127112-226127695	S_Shelf		NA		cg20742696	LEFTY2	cg20742696	0.000273199	0.00596565
KIAA1614	cg04276005	0.862349	0.925758	0.730921	0.584276	0.665534	0.807842	0.887632	0.815162	0.476038	0.750612	0.66263	0.18291	0.305663	0.457378	0.174033	0.282352	0.564346	0.190611	0.648108	0.385337	0.365276	1	179162491	180895868	Body				TRUE		cg04276005	KIAA1614	cg04276005	0.000273736	0.00597205
C4BPA	cg22491058	0.820742	0.279523	0.815253	0.918126	0.765283	0.612266	0.718957	0.784051	0.749456	0.718184	0.280679	0.0799374	0.190218	0.162806	0.592141	0.54484	0.16066	0.439717	0.104348	0.283927	0.434257	1	205344089	207277466	TSS200				NA		cg22491058	C4BPA	cg22491058	0.00027405	0.00597648
PRRX1	cg05042938	0.895626	0.882635	0.892946	0.878023	0.811324	0.837001	0.607464	0.878799	0.504331	0.798683	0.542342	0.660978	0.626975	0.904988	0.585989	0.220134	0.244874	0.206873	0.608137	0.511255	0.287429	1	168972601	170705977	3'UTR;3'UTR				NA		cg05042938	PRRX1	cg05042938	0.000274668	0.00598556
GPATCH2	cg00778880	0.783729	0.886687	0.733469	0.774354	0.686553	0.780709	0.686025	0.795829	0.760764	0.765347	0.68505	0.131503	0.441236	0.196083	0.674603	0.531782	0.148617	0.622971	0.163773	0.399513	0.365833	1	215870175	217803552	Body;TSS1500	chr1:217804267-217804477	N_Shore		NA		cg00778880	GPATCH2	cg00778880	0.00027512	0.00599067
PRDM16	cg17493795	0.75866	0.771535	0.882774	0.779982	0.880354	0.912806	0.70975	0.847559	0.822338	0.818417	0.510171	0.493522	0.628425	0.675094	0.245777	0.651549	0.629942	0.527116	0.799613	0.573468	0.24495	1	3263267	3273407	Body;Body	chr1:3275029-3275284	N_Shore		NA		cg17493795	PRDM16	cg17493795	0.000278153	0.00603789
FCRL5	cg21443284	0.330226	0.292775	0.368166	0.36233	0.45748	0.347687	0.0974271	0.485525	0.470794	0.356934	0.325161	0.0664606	0.0450379	0.0492874	0.0878538	0.054718	0.0611537	0.109013	0.109301	0.100887	0.256047	1	155757592	157490968	Body				NA		cg21443284	FCRL5	cg21443284	0.00027831	0.00603851
HTR6	cg01791421	0.779118	0.888749	0.890775	0.948028	0.857352	0.832556	0.872621	0.690619	0.728534	0.832039	0.360909	0.129863	0.094917	0.818807	0.884053	0.61597	0.598264	0.475114	0.202978	0.464542	0.367497	1	19868827	19996240	Body	chr1:19991146-19992788	S_Shelf		NA		cg01791421	HTR6	cg01791421	0.000278346	0.00603851
PRDM16	cg05790380	0.812426	0.715902	0.867251	0.800941	0.871927	0.805984	0.720359	0.862332	0.785845	0.804774	0.646283	0.70677	0.538416	0.728395	0.489799	0.655361	0.612781	0.669138	0.490393	0.61526	0.189514	1	3134069	3144209	Body;Body	chr1:3147845-3148081	N_Shelf		NA		cg05790380	PRDM16	cg05790380	0.000278422	0.00603945
SLC44A5	cg17868936	0.943635	0.956955	0.900612	0.960477	0.936632	0.932258	0.938479	0.919971	0.948242	0.937473	0.705226	0.836933	0.949777	0.49078	0.926459	0.705781	0.569026	0.557377	0.700606	0.715774	0.2217	1	75826153	76053565	5'UTR;5'UTR				TRUE		cg17868936	SLC44A5	cg17868936	0.000278735	0.00604391
RNF220	cg15590950	0.248746	0.116166	0.697	0.0804416	0.266748	0.673989	0.156637	0.362793	0.681862	0.364931	0.0569465	0.0831173	0.0829553	0.0423714	0.0946681	0.0585974	0.0525541	0.0592821	0.0318069	0.0624777	0.302454	1	44647236	44874649	5'UTR	chr1:44871109-44874047	S_Shore	DMR	NA		cg15590950	RNF220	cg15590950	0.000279433	0.00605419
PRDM16	cg18759102	0.436905	0.0656828	0.165361	0.0346678	0.181641	0.375624	0.0639877	0.300238	0.382589	0.222966	0.0424154	0.0455518	0.0656327	0.0322514	0.0527938	0.117337	0.0506229	0.0623051	0.0457349	0.0571828	0.165783	1	3090203	3100343	Body;Body	chr1:3102540-3103352	N_Shelf		NA		cg18759102	PRDM16	cg18759102	0.000279597	0.00605691
PSMB4	cg23106844	0.71126	0.922786	0.782067	0.944371	0.696966	0.835214	0.913531	0.819281	0.773555	0.822114	0.669215	0.189479	0.0651749	0.519386	0.166266	0.240478	0.225366	0.296565	0.658611	0.336727	0.485388	1	149637933	151371309	TSS1500	chr1:151372014-151372582	N_Shore		NA	Unclassified_Cell_type_specific	cg23106844	PSMB4	cg23106844	0.000281278	0.00608139
LELP1	cg08242576	0.749832	0.710337	0.781461	0.826712	0.744963	0.685864	0.601415	0.652405	0.585605	0.704288	0.530658	0.209106	0.331156	0.544561	0.557548	0.147906	0.258102	0.431525	0.229941	0.360056	0.344233	1	151443812	153177188	Body				NA		cg08242576	LELP1	cg08242576	0.000281498	0.00608491
KCNJ10	cg00948250	0.867723	0.892382	0.874195	0.868283	0.885068	0.853679	0.867829	0.861351	0.636975	0.845276	0.590705	0.675775	0.515472	0.781185	0.658745	0.28994	0.825039	0.839945	0.389102	0.618434	0.226842	1	158304926	160038302	5'UTR	chr1:160040128-160040668	N_Shore		TRUE		cg00948250	KCNJ10	cg00948250	0.000281676	0.00608756
TCHH	cg02211983	0.513721	0.580106	0.507267	0.697751	0.498254	0.215216	0.0985722	0.315104	0.268284	0.410475	0.104092	0.112701	0.0742983	0.219185	0.0633411	0.0325666	0.07836	0.220667	0.0612873	0.107389	0.303086	1	150353503	152086879	TSS1500	chr1:152084994-152085215	S_Shore		NA		cg02211983	TCHH	cg02211983	0.000282127	0.00609377
GTF2B	cg14010405	0.409926	0.590157	0.354581	0.915503	0.275126	0.698749	0.178836	0.166687	0.585952	0.463946	0.072379	0.054399	0.0981783	0.108455	0.107406	0.110412	0.127902	0.0807415	0.154316	0.101576	0.36237	1	89130499	89357911	TSS1500	chr1:89356963-89357391	S_Shore	CDMR	NA		cg14010405	GTF2B	cg14010405	0.000283346	0.00610708
STK40	cg00913954	0.84336	0.909367	0.85805	0.931005	0.876195	0.915491	0.83347	0.901786	0.883204	0.883548	0.550837	0.452035	0.544752	0.835697	0.605157	0.66952	0.0535242	0.621549	0.13956	0.496959	0.386589	1	36625543	36852956	TSS1500	chr1:36851089-36851873	S_Shore	RDMR	TRUE		cg00913954	STK40	cg00913954	0.000283492	0.00610967
GJB5	cg17102325	0.707479	0.749619	0.735013	0.79368	0.765227	0.731567	0.690649	0.750413	0.767111	0.743417	0.416406	0.680189	0.640279	0.655685	0.735069	0.588341	0.615408	0.436619	0.607297	0.597255	0.146163	1	34995642	35223055	Body	chr1:35227028-35227276	N_Shelf		NA		cg17102325	GJB5	cg17102325	0.000284289	0.00612216
MYBPH	cg18183701	0.768529	0.778019	0.816198	0.871791	0.817424	0.764839	0.754566	0.777543	0.791331	0.79336	0.575733	0.618563	0.637973	0.735754	0.8587	0.67276	0.529456	0.490277	0.593713	0.63477	0.15859	1	201408347	203141724	Body				NA	Unclassified	cg18183701	MYBPH	cg18183701	0.0002845	0.00612539
OR2L13	cg26150142	0.861887	0.607773	0.817425	0.873375	0.819652	0.864367	0.711057	0.702313	0.819799	0.786405	0.574801	0.17301	0.159482	0.323703	0.509959	0.550063	0.0735278	0.121676	0.877508	0.373748	0.412658	1	246169465	248102842	5'UTR	chr1:248100325-248100726	S_Shelf		NA		cg26150142	OR2L13	cg26150142	0.000287032	0.00615919
RGS13	cg18194426	0.69686	0.907604	0.903667	0.898045	0.907129	0.868381	0.910321	0.874562	0.874919	0.871276	0.0756718	0.587021	0.76872	0.496955	0.0731488	0.795069	0.627954	0.846737	0.207832	0.497679	0.373598	1	190870679	192604056	TSS1500;TSS1500				NA		cg18194426	RGS13	cg18194426	0.000291327	0.00622111
PRDM16	cg10493186	0.954971	0.900192	0.909259	0.7869	0.919823	0.92028	0.876844	0.884112	0.917081	0.896607	0.808646	0.784652	0.540054	0.848211	0.883344	0.819947	0.760572	0.72974	0.780401	0.772841	0.123766	1	3124616	3134756	Body;Body				NA		cg10493186	PRDM16	cg10493186	0.000292078	0.00623104
OBSCN	cg07203024	0.838576	0.873696	0.772512	0.893884	0.778052	0.752357	0.810399	0.861084	0.713857	0.810491	0.603661	0.3451	0.550015	0.723964	0.585099	0.53773	0.230453	0.846644	0.375626	0.533144	0.277347	1	226627227	228560604	Body	chr1:228558945-228559246	S_Shore		NA	Unclassified_Cell_type_specific	cg07203024	OBSCN	cg07203024	0.000296703	0.00629823
OBSCN	cg07203024	0.838576	0.873696	0.772512	0.893884	0.778052	0.752357	0.810399	0.861084	0.713857	0.810491	0.603661	0.3451	0.550015	0.723964	0.585099	0.53773	0.230453	0.846644	0.375626	0.533144	0.277347	1	226627227	228560604	Body	chr1:228558945-228559246	S_Shore		NA	Unclassified_Cell_type_specific	cg07203024.1	OBSCN	cg07203024	0.000296703	0.00629823
HBXIP	cg00410422	0.526852	0.568309	0.503599	0.449241	0.490173	0.508712	0.237994	0.523911	0.485964	0.477195	0.268677	0.244277	0.242875	0.379708	0.204224	0.273285	0.207889	0.496849	0.248035	0.285091	0.192104	1	110752597	110951074	TSS1500	chr1:110949892-110950540	S_Shore		NA		cg00410422	HBXIP	cg00410422	0.0002979	0.00631343
NR5A2	cg11219485	0.891746	0.833022	0.903602	0.80227	0.894395	0.863805	0.90564	0.92268	0.909687	0.880761	0.870979	0.791808	0.575528	0.635472	0.798174	0.726577	0.762573	0.731703	0.671037	0.729317	0.151444	1	198383160	200116537	Body;Body	chr1:200116696-200117204	N_Shore		NA		cg11219485	NR5A2	cg11219485	0.000298407	0.00632032
ACTL8	cg08734527	0.767818	0.768682	0.811568	0.836561	0.789411	0.715099	0.460727	0.732234	0.717874	0.73333	0.69272	0.487293	0.679905	0.589691	0.614502	0.577568	0.0895855	0.464129	0.749899	0.549477	0.183853	1	17965422	18092835	5'UTR				TRUE		cg08734527	ACTL8	cg08734527	0.000298484	0.00632139
FAM129A	cg13674705	0.814196	0.797186	0.859989	0.835428	0.870869	0.876687	0.649158	0.878281	0.683589	0.807265	0.684943	0.466211	0.463406	0.701258	0.463404	0.815769	0.18165	0.759917	0.650015	0.576286	0.230979	1	183095800	184829177	Body				TRUE		cg13674705	FAM129A	cg13674705	0.000298571	0.00632242
AK5	cg21785245	0.722858	0.650146	0.7027	0.936414	0.475726	0.833085	0.160336	0.683004	0.822385	0.665184	0.253069	0.0770337	0.226908	0.0612313	0.618845	0.148629	0.137503	0.0941611	0.276563	0.210438	0.454746	1	77585975	77813387	Body;Body				TRUE		cg21785245	AK5	cg21785245	0.000299979	0.00634449
PRDM16	cg10952596	0.616637	0.612615	0.828653	0.516646	0.814252	0.69975	0.472265	0.839608	0.745473	0.682878	0.516535	0.48422	0.458842	0.397373	0.582918	0.419237	0.38439	0.505789	0.516116	0.473936	0.208942	1	3152782	3162922	Body;Body	chr1:3163969-3164643	N_Shore		NA		cg10952596	PRDM16	cg10952596	0.000299971	0.00634449
F13B	cg07839513	0.500195	0.648852	0.672841	0.693664	0.646006	0.567142	0.568584	0.49599	0.558661	0.59466	0.304507	0.0660447	0.296748	0.368605	0.0739656	0.182341	0.428759	0.209994	0.544912	0.275097	0.319562	1	195304355	197037732	TSS1500				NA		cg07839513	F13B	cg07839513	0.000302837	0.00638425
PRDM16	cg01800445	0.796674	0.671576	0.851501	0.664306	0.727578	0.709407	0.484498	0.731731	0.6579	0.699464	0.684797	0.447388	0.641786	0.4507	0.494915	0.437242	0.546121	0.594844	0.506235	0.533781	0.165683	1	3118975	3129115	Body;Body				NA		cg01800445	PRDM16	cg01800445	0.000302833	0.00638425
LPPR5	cg24373253	0.927582	0.819666	0.840066	0.612546	0.749279	0.857228	0.897921	0.878212	0.754622	0.815236	0.0603309	0.106734	0.0559867	0.661556	0.59649	0.383845	0.549364	0.0561997	0.0585241	0.281003	0.534232	1	99242222	99469634	Body;Body	chr1:99469932-99470968	N_Shore	RDMR	NA	Unclassified_Cell_type_specific	cg24373253	LPPR5	cg24373253	0.000303779	0.00639365
CRCT1	cg22358102	0.88835	0.904722	0.918858	0.927419	0.921101	0.897385	0.91424	0.906209	0.910272	0.90984	0.924614	0.170387	0.228992	0.744103	0.594297	0.283947	0.112011	0.607944	0.579741	0.471782	0.438058	1	150753101	152486477	TSS1500	chr1:152487978-152488270	N_Shore		NA		cg22358102	CRCT1	cg22358102	0.000305461	0.00641938
PRDM16	cg03447135	0.740677	0.758532	0.756501	0.781006	0.675991	0.743291	0.668662	0.762328	0.721612	0.734289	0.503521	0.504829	0.475976	0.593343	0.0702719	0.685455	0.291587	0.549362	0.698595	0.485882	0.248407	1	3022659	3032799	Body;Body				NA		cg03447135	PRDM16	cg03447135	0.000306713	0.00643542
HIVEP3	cg23762517	0.710123	0.835969	0.733482	0.173664	0.833169	0.765614	0.691202	0.656516	0.808985	0.689858	0.221202	0.502765	0.30044	0.0915724	0.649046	0.317576	0.153077	0.474918	0.614228	0.369425	0.320433	1	42156897	42384310	1stExon;1stExon;5'UTR;5'UTR	chr1:42383640-42384003	S_Shore		TRUE	Unclassified_Cell_type_specific	cg23762517	HIVEP3	cg23762517	0.000307892	0.00644893
KIAA0040	cg10438879	0.915329	0.900995	0.925064	0.912127	0.938301	0.901165	0.926504	0.914338	0.902235	0.915118	0.883323	0.672144	0.738381	0.721861	0.793909	0.735141	0.662823	0.727126	0.853392	0.754233	0.160884	1	173397478	175130855	5'UTR;5'UTR;5'UTR;5'UTR				NA		cg10438879	KIAA0040	cg10438879	0.000308453	0.00645583
PRDM16	cg04493316	0.778165	0.752524	0.847425	0.801003	0.790882	0.79224	0.745876	0.788449	0.759025	0.783954	0.366072	0.640175	0.451748	0.697414	0.477628	0.581642	0.661743	0.67633	0.755973	0.589858	0.194096	1	2989056	2999196	Body;Body	chr1:2999727-2999978	N_Shore		NA		cg04493316	PRDM16	cg04493316	0.000309087	0.00646474
SLC44A5	cg12659128	0.93232	0.933693	0.936668	0.910861	0.902386	0.92752	0.936355	0.879929	0.894613	0.917149	0.509933	0.650675	0.754642	0.548317	0.561587	0.320728	0.747796	0.731602	0.835193	0.628942	0.288208	1	75850764	76078176	TSS1500;TSS1500	chr1:76080454-76080808	N_Shelf		NA		cg12659128	SLC44A5	cg12659128	0.000309401	0.00646908
KCND3	cg22040158	0.29232	0.300866	0.448303	0.400656	0.364601	0.326128	0.252445	0.349961	0.316945	0.339136	0.238595	0.0963169	0.220951	0.317955	0.119449	0.0725565	0.0859825	0.267841	0.125013	0.171629	0.167507	1	112329063	112527540	5'UTR;5'UTR	chr1:112524468-112525385	S_Shelf	RDMR	NA		cg22040158	KCND3	cg22040158	0.000310892	0.00648742
PODN	cg16899892	0.790339	0.799983	0.725696	0.456433	0.771939	0.608231	0.756358	0.654852	0.570117	0.68155	0.404839	0.25435	0.427262	0.534611	0.74005	0.492392	0.539184	0.283606	0.170424	0.427413	0.254137	1	53301559	53528971	Body	chr1:53527572-53528974	Island		NA	Unclassified_Cell_type_specific	cg16899892	PODN	cg16899892	0.000311284	0.00649316
CDK18	cg26400546	0.536967	0.539101	0.314904	0.597616	0.31343	0.503662	0.207605	0.271987	0.297468	0.398082	0.123914	0.118907	0.21296	0.427997	0.137664	0.107605	0.392549	0.0457949	0.0655773	0.181441	0.216641	1	203765978	205499355	Body;Body;Body	chr1:205498003-205498590	S_Shore		TRUE		cg26400546	CDK18	cg26400546	0.000312642	0.00651014
PCSK9	cg13462158	0.955506	0.943777	0.80039	0.960626	0.730631	0.931496	0.952221	0.948216	0.96208	0.909438	0.768327	0.749494	0.867883	0.950398	0.102544	0.313231	0.76764	0.181583	0.205892	0.545221	0.364217	1	55294692	55522104	Body				NA	Unclassified_Cell_type_specific	cg13462158	PCSK9	cg13462158	0.000313182	0.00651515
CAPN9	cg26548095	0.529095	0.371487	0.51129	0.506533	0.423941	0.299573	0.168544	0.358544	0.38054	0.394394	0.185737	0.214864	0.531663	0.063083	0.0922733	0.127084	0.0982245	0.112458	0.354575	0.197773	0.196621	1	228952509	230885886	Body;Body				TRUE		cg26548095	CAPN9	cg26548095	0.000313331	0.00651745
VPS13D	cg18026955	0.214904	0.14049	0.146624	0.205249	0.270258	0.10967	0.16253	0.317853	0.264139	0.203524	0.0977984	0.063318	0.0609904	0.0586624	0.131897	0.107639	0.151601	0.060812	0.0596939	0.0880458	0.115478	1	12463802	12541215	Body;Body				NA	Unclassified_Cell_type_specific	cg18026955	VPS13D	cg18026955	0.000314716	0.00653658
LOC339524	cg03981685	0.316326	0.1857	0.494572	0.0989993	0.535794	0.491723	0.759456	0.338506	0.797675	0.446528	0.0640467	0.0932664	0.165953	0.071974	0.138504	0.0616992	0.0716994	0.0776144	0.0650861	0.0899826	0.356545	1	87388242	87615654	Body	chr1:87617153-87617417	N_Shore		TRUE		cg03981685	LOC339524	cg03981685	0.00031641	0.00656054
LOC339524	cg03981685	0.316326	0.1857	0.494572	0.0989993	0.535794	0.491723	0.759456	0.338506	0.797675	0.446528	0.0640467	0.0932664	0.165953	0.071974	0.138504	0.0616992	0.0716994	0.0776144	0.0650861	0.0899826	0.356545	1	87388242	87615654	Body	chr1:87617153-87617417	N_Shore		TRUE		cg03981685.1	LOC339524	cg03981685	0.00031641	0.00656054
LOC339524	cg03981685	0.316326	0.1857	0.494572	0.0989993	0.535794	0.491723	0.759456	0.338506	0.797675	0.446528	0.0640467	0.0932664	0.165953	0.071974	0.138504	0.0616992	0.0716994	0.0776144	0.0650861	0.0899826	0.356545	1	87388242	87615654	Body	chr1:87617153-87617417	N_Shore		TRUE		cg03981685.2	LOC339524	cg03981685	0.00031641	0.00656054
CSF3R	cg15210817	0.375486	0.412076	0.61481	0.496076	0.559312	0.465495	0.346975	0.526476	0.369514	0.462913	0.369117	0.239791	0.482113	0.253461	0.0515523	0.293377	0.0755858	0.201406	0.0806468	0.22745	0.235463	1	36722105	36949518	TSS1500;TSS1500;TSS1500;TSS1500				NA		cg15210817	CSF3R	cg15210817	0.000316457	0.00656124
SAMD11	cg03269716	0.673765	0.886818	0.710075	0.858287	0.659544	0.718684	0.514767	0.793196	0.812922	0.736451	0.543001	0.245646	0.492881	0.299222	0.508125	0.205327	0.52482	0.467873	0.23428	0.391242	0.345209	1	864759	874896	Body	chr1:875730-878363	N_Shore		NA		cg03269716	SAMD11	cg03269716	0.000316723	0.00656424
PLA2G2F	cg09317398	0.791619	0.751468	0.796524	0.771975	0.786917	0.775937	0.69046	0.756527	0.710278	0.759078	0.519578	0.376024	0.600425	0.623874	0.483555	0.598079	0.346824	0.7646	0.440085	0.528116	0.230962	1	20338303	20465716	TSS200				NA		cg09317398	PLA2G2F	cg09317398	0.000317153	0.00656923
SPATA1	cg04877893	0.817274	0.797909	0.805307	0.871099	0.812934	0.795189	0.788782	0.832552	0.700484	0.802392	0.75361	0.493799	0.740198	0.643331	0.430462	0.235332	0.639327	0.729105	0.555688	0.580094	0.222298	1	84748242	84975654	5'UTR	chr1:84971344-84972491	S_Shelf		NA		cg04877893	SPATA1	cg04877893	0.000317379	0.00657194
PEF1	cg18939666	0.788077	0.907161	0.689849	0.906315	0.738894	0.466785	0.883806	0.584114	0.498441	0.71816	0.244221	0.104845	0.272933	0.18296	0.186161	0.227358	0.115431	0.524787	0.390867	0.249951	0.468209	1	31881738	32109151	Body	chr1:32110210-32110961	N_Shore		TRUE		cg18939666	PEF1	cg18939666	0.000317685	0.00657575
SH3BP5L	cg03217227	0.496264	0.115576	0.652482	0.597965	0.391763	0.615651	0.167047	0.749715	0.892873	0.519926	0.110079	0.0743746	0.0919863	0.189888	0.530068	0.103899	0.0690754	0.342684	0.067831	0.175543	0.344383	1	247086176	249119553	5'UTR	chr1:249120450-249120731	N_Shore	RDMR	NA		cg03217227	SH3BP5L	cg03217227	0.000318542	0.00658677
RGS7	cg10797944	0.806029	0.959711	0.876242	0.837667	0.824851	0.887889	0.898321	0.863634	0.88838	0.871414	0.654046	0.460558	0.163817	0.435622	0.883082	0.75175	0.510597	0.664304	0.681343	0.578347	0.293067	1	239238379	241171756	Body				TRUE		cg10797944	RGS7	cg10797944	0.000318744	0.00659036
ROR1	cg19267457	0.79412	0.923343	0.78151	0.232461	0.703163	0.803728	0.728682	0.666646	0.791365	0.713891	0.148195	0.169908	0.404994	0.227738	0.155281	0.347375	0.155925	0.157517	0.213752	0.220076	0.493815	1	64167290	64394702	Body;Body				TRUE		cg19267457	ROR1	cg19267457	0.000320112	0.0066083
SAMD11	cg04121631	0.131727	0.0529749	0.334006	0.419909	0.278293	0.368375	0.202427	0.227441	0.248935	0.251566	0.0725087	0.0448977	0.0484056	0.0428168	0.0661269	0.0504543	0.0441164	0.0588268	0.0415473	0.0521889	0.199377	1	865208	875345	Body	chr1:875730-878363	N_Shore		TRUE		cg04121631	SAMD11	cg04121631	0.000321055	0.00662094
HMCN1	cg22446206	0.871416	0.918288	0.887497	0.0532763	0.85591	0.849817	0.898933	0.942805	0.887621	0.796174	0.500633	0.138192	0.471282	0.317382	0.0959493	0.148985	0.0538517	0.157183	0.194371	0.23087	0.565304	1	184010410	185743787	Body				TRUE		cg22446206	HMCN1	cg22446206	0.000322405	0.00664118
PEX19	cg17880320	0.518213	0.511228	0.582101	0.819962	0.305099	0.621133	0.581427	0.334695	0.771338	0.560577	0.589417	0.0642952	0.468841	0.203289	0.0594515	0.0838015	0.508732	0.068885	0.0650909	0.234645	0.325932	1	158522756	160256132	TSS1500;TSS1500				NA		cg17880320	PEX19	cg17880320	0.000322647	0.00664334
PRDM16	cg11325950	0.870185	0.803176	0.929051	0.84373	0.895346	0.873373	0.820162	0.874852	0.833971	0.860427	0.744999	0.744407	0.81924	0.756339	0.712065	0.795479	0.657287	0.53067	0.842722	0.73369	0.126737	1	3172596	3182736	Body;Body	chr1:3182821-3183216	N_Shore		NA		cg11325950	PRDM16	cg11325950	0.000324483	0.00667021
SKI	cg07574267	0.913444	0.931557	0.94657	0.95613	0.916686	0.942403	0.963533	0.949317	0.888901	0.934282	0.953174	0.629408	0.645817	0.60569	0.521624	0.333329	0.666291	0.225974	0.76972	0.594559	0.339724	1	2228580	2238720	3'UTR	chr1:2236442-2239069	Island		NA		cg07574267	SKI	cg07574267	0.000324497	0.00667021
PLEKHG5	cg00253564	0.871858	0.623011	0.841891	0.875501	0.847436	0.865356	0.876372	0.819329	0.887087	0.834205	0.508138	0.579086	0.557626	0.646475	0.849911	0.624113	0.537589	0.668577	0.598998	0.618946	0.215259	1	6474990	6552403	Body;Body;TSS1500	chr1:6550083-6551115	S_Shore		NA		cg00253564	PLEKHG5	cg00253564	0.000324588	0.00667143
OTUD3	cg18856004	0.80955	0.888384	0.814023	0.626237	0.738614	0.704991	0.839474	0.624512	0.602899	0.738743	0.552973	0.728061	0.670462	0.219789	0.847021	0.612177	0.20867	0.296203	0.165614	0.477886	0.260857	1	20080992	20208405	TSS1500	chr1:20208807-20209462	N_Shore		NA	Promoter_Associated	cg18856004	OTUD3	cg18856004	0.000326469	0.0066976
NOS1AP	cg11687863	0.91373	0.918311	0.924933	0.936058	0.851185	0.84633	0.832614	0.907488	0.918015	0.894296	0.751974	0.835486	0.35544	0.339721	0.574347	0.573155	0.605346	0.805723	0.850965	0.632462	0.261834	1	160603872	162337248	Body;Body;Body	chr1:162336876-162337321	Island		NA		cg11687863	NOS1AP	cg11687863	0.000327113	0.00670621
LYPLA2	cg14511586	0.359746	0.106045	0.411597	0.570558	0.218156	0.571426	0.490056	0.508774	0.72725	0.440401	0.0470621	0.155902	0.138974	0.498149	0.0536989	0.153216	0.0515345	0.310488	0.175852	0.176097	0.264303	1	23989529	24116942	TSS1500	chr1:24117482-24117824	N_Shore		NA		cg14511586	LYPLA2	cg14511586	0.000328668	0.00672608
LYPLA2	cg14511586	0.359746	0.106045	0.411597	0.570558	0.218156	0.571426	0.490056	0.508774	0.72725	0.440401	0.0470621	0.155902	0.138974	0.498149	0.0536989	0.153216	0.0515345	0.310488	0.175852	0.176097	0.264303	1	23989529	24116942	TSS1500	chr1:24117482-24117824	N_Shore		NA		cg14511586.1	LYPLA2	cg14511586	0.000328668	0.00672608
KCNAB2	cg00055881	0.742081	0.775637	0.856878	0.847462	0.82202	0.824175	0.739659	0.76333	0.795517	0.796306	0.749444	0.501565	0.776125	0.588905	0.484775	0.339726	0.290622	0.520564	0.753234	0.556107	0.2402	1	6075660	6153073	Body;Body				NA	Gene_Associated_Cell_type_specific	cg00055881	KCNAB2	cg00055881	0.000330055	0.00674581
CRP	cg09267046	0.935928	0.906701	0.907324	0.914293	0.917484	0.940723	0.899263	0.869777	0.93774	0.914359	0.799953	0.75746	0.552726	0.732086	0.829554	0.768884	0.609544	0.695979	0.849709	0.732877	0.181482	1	157949971	159683347	Body				NA		cg09267046	CRP	cg09267046	0.000330605	0.00675165
NR5A2	cg25306277	0.932242	0.856878	0.904765	0.222846	0.918415	0.832478	0.889881	0.898309	0.86792	0.813748	0.616002	0.486485	0.790988	0.248064	0.722957	0.508158	0.693029	0.135881	0.785998	0.554173	0.259575	1	198269890	200003267	Body;Body	chr1:200004474-200004933	N_Shore		TRUE		cg25306277	NR5A2	cg25306277	0.000331773	0.00676726
MAEL	cg11336590	0.846083	0.472669	0.773789	0.904386	0.598812	0.69503	0.885304	0.71313	0.470201	0.7066	0.58391	0.525458	0.461776	0.294701	0.109641	0.532944	0.136072	0.453459	0.0732976	0.352362	0.354238	1	165224946	166958322	TSS200	chr1:166958220-166958683	Island		NA		cg11336590	MAEL	cg11336590	0.00033235	0.00677515
PLEKHN1	cg23596291	0.917409	0.76332	0.868221	0.925657	0.88976	0.827886	0.539357	0.881808	0.892537	0.833995	0.875994	0.588476	0.666642	0.8247	0.767587	0.356227	0.54918	0.822642	0.593794	0.671694	0.162301	1	897501	907638	Body;Body	chr1:906296-906538	S_Shore		NA		cg23596291	PLEKHN1	cg23596291	0.000332474	0.006777
C1orf161	cg15469709	0.613876	0.862514	0.738639	0.851163	0.461781	0.682859	0.732116	0.643575	0.436859	0.669265	0.620999	0.189767	0.187323	0.49912	0.0648788	0.128826	0.563837	0.152235	0.466455	0.319271	0.349993	1	116454823	116653300	TSS1500				TRUE		cg15469709	C1orf161	cg15469709	0.000332958	0.00678145
TBX15	cg07892597	0.461543	0.387315	0.419171	0.164293	0.368177	0.392321	0.559404	0.417475	0.529423	0.411013	0.152959	0.101297	0.170597	0.254047	0.136284	0.156276	0.167297	0.152438	0.0750457	0.151804	0.259209	1	119333616	119532093	1stExon;5'UTR	chr1:119531991-119532196	Island		TRUE		cg07892597	TBX15	cg07892597	0.000333373	0.00678764
B3GALT2	cg00725635	0.149824	0.125704	0.172833	0.119847	0.225515	0.17168	0.179482	0.308331	0.33611	0.198814	0.126042	0.0693588	0.075722	0.0607049	0.0871168	0.0872797	0.0722665	0.0802883	0.168238	0.0918908	0.106923	1	191422429	193155806	TSS200;Body				NA	Unclassified_Cell_type_specific	cg00725635	B3GALT2	cg00725635	0.000334128	0.00679788
SLC44A5	cg27336379	0.879884	0.902761	0.900611	0.90183	0.906573	0.903801	0.903947	0.922383	0.923463	0.905028	0.804599	0.488026	0.720864	0.66234	0.794877	0.296785	0.467237	0.572128	0.751583	0.617604	0.287424	1	75850818	76078230	TSS1500;TSS1500	chr1:76080454-76080808	N_Shelf		NA		cg27336379	SLC44A5	cg27336379	0.000334461	0.00680265
KCNAB2	cg24585000	0.51443	0.495332	0.726697	0.692662	0.819506	0.752366	0.672387	0.650732	0.696351	0.66894	0.513434	0.199971	0.307932	0.18136	0.0669942	0.0892907	0.131824	0.282763	0.262611	0.226242	0.442698	1	6039598	6117011	Body;Body				NA	Gene_Associated_Cell_type_specific	cg24585000	KCNAB2	cg24585000	0.000334735	0.00680595
CA6	cg07601804	0.417454	0.248896	0.224011	0.0965816	0.363522	0.295047	0.273116	0.354533	0.292764	0.285103	0.058755	0.0417694	0.0698412	0.0550301	0.0559852	0.356477	0.0403964	0.300857	0.0565276	0.115071	0.170032	1	8945721	9023134	Body				NA	Unclassified	cg07601804	CA6	cg07601804	0.000335317	0.00681436
LRRN2	cg01826093	0.767118	0.854689	0.831565	0.769578	0.763851	0.69238	0.736298	0.779018	0.62219	0.75741	0.197323	0.204601	0.454726	0.614068	0.0801666	0.573226	0.557177	0.51375	0.577614	0.419183	0.338226	1	202860407	204593784	5'UTR;5'UTR				TRUE		cg01826093	LRRN2	cg01826093	0.000335409	0.00681565
KCNA10	cg04299028	0.416483	0.341214	0.571564	0.575687	0.496718	0.525896	0.499649	0.512288	0.455036	0.488281	0.449535	0.281987	0.296956	0.251155	0.0972797	0.243068	0.241635	0.292211	0.310317	0.273794	0.214488	1	110863374	111061851	TSS200				NA		cg04299028	KCNA10	cg04299028	0.000336612	0.00682952
HCRTR1	cg18082979	0.825465	0.878643	0.775341	0.858769	0.727635	0.665129	0.806148	0.790274	0.589317	0.768524	0.325705	0.754124	0.250372	0.33679	0.176145	0.355201	0.119293	0.812254	0.548298	0.408687	0.359838	1	31857705	32085118	Body	chr1:32083149-32084069	S_Shore		NA	Unclassified	cg18082979	HCRTR1	cg18082979	0.000336998	0.00683393
COL9A2	cg14285050	0.634498	0.550469	0.537288	0.567276	0.533465	0.512426	0.496333	0.482913	0.458332	0.530333	0.125178	0.420858	0.368237	0.142843	0.116359	0.0977627	0.170527	0.446357	0.0781375	0.218473	0.31186	1	40550881	40778294	Body	chr1:40781004-40781445	N_Shelf		NA	Unclassified	cg14285050	COL9A2	cg14285050	0.000337964	0.00684722
NID1	cg23028178	0.808558	0.66691	0.725696	0.609501	0.75172	0.723083	0.932202	0.813102	0.914845	0.771735	0.565138	0.311302	0.282427	0.464428	0.239982	0.381337	0.264731	0.583869	0.199564	0.365864	0.405871	1	234295890	236229267	TSS1500	chr1:236227682-236228817	S_Shore	RDMR	NA	Unclassified_Cell_type_specific	cg23028178	NID1	cg23028178	0.000338941	0.00686159
FAM54B	cg12587382	0.557065	0.496802	0.517831	0.606063	0.536314	0.508538	0.790201	0.437918	0.640605	0.565704	0.149388	0.200228	0.0988654	0.0822909	0.129083	0.463236	0.130161	0.488171	0.161836	0.211473	0.354231	1	26020404	26147817	5'UTR;5'UTR;5'UTR;Body;5'UTR	chr1:26146122-26147349	S_Shore	RDMR	NA		cg12587382	FAM54B	cg12587382	0.000339832	0.00687646
FAM54B	cg12587382	0.557065	0.496802	0.517831	0.606063	0.536314	0.508538	0.790201	0.437918	0.640605	0.565704	0.149388	0.200228	0.0988654	0.0822909	0.129083	0.463236	0.130161	0.488171	0.161836	0.211473	0.354231	1	26020404	26147817	5'UTR;5'UTR;5'UTR;Body;5'UTR	chr1:26146122-26147349	S_Shore	RDMR	NA		cg12587382.1	FAM54B	cg12587382	0.000339832	0.00687646
LRRC7	cg10576828	0.83482	0.88031	0.869852	0.883311	0.856941	0.821363	0.838258	0.801969	0.894289	0.853457	0.863936	0.639277	0.599389	0.5963	0.0846144	0.508075	0.587992	0.488403	0.563011	0.547888	0.305569	1	69998451	70225863	1stExon;5'UTR				NA		cg10576828	LRRC7	cg10576828	0.000340598	0.00688881
PRDM16	cg00706913	0.669036	0.565353	0.82098	0.61872	0.760489	0.65749	0.545647	0.649058	0.687293	0.663785	0.598932	0.336192	0.575161	0.553435	0.582032	0.48612	0.454432	0.40757	0.656971	0.516761	0.147024	1	3319999	3330139	Body;Body	chr1:3331040-3331279	N_Shore		NA		cg00706913	PRDM16	cg00706913	0.000340667	0.00688946
OR2G2	cg17903359	0.834257	0.824242	0.875416	0.853387	0.732632	0.823216	0.849248	0.773839	0.827143	0.821487	0.891834	0.122888	0.142472	0.573173	0.0944449	0.795262	0.0972531	0.118001	0.1116	0.327436	0.49405	1	245818830	247752207	1stExon				NA		cg17903359	OR2G2	cg17903359	0.000341134	0.00689621
DENND1B	cg08831369	0.872003	0.905102	0.872437	0.918741	0.895353	0.929297	0.924623	0.905914	0.896394	0.902207	0.883276	0.496624	0.682842	0.19151	0.617036	0.678689	0.714033	0.707956	0.834665	0.645181	0.257026	1	195777800	197511177	Body				TRUE		cg08831369	DENND1B	cg08831369	0.000341711	0.00690499
DENND1B	cg08831369	0.872003	0.905102	0.872437	0.918741	0.895353	0.929297	0.924623	0.905914	0.896394	0.902207	0.883276	0.496624	0.682842	0.19151	0.617036	0.678689	0.714033	0.707956	0.834665	0.645181	0.257026	1	195777800	197511177	Body				TRUE		cg08831369.1	DENND1B	cg08831369	0.000341711	0.00690499
KANK4	cg24537942	0.699333	0.462332	0.708088	0.0698489	0.642815	0.61069	0.119422	0.510222	0.648431	0.496798	0.0667171	0.0854998	0.0624652	0.070798	0.0894639	0.0749514	0.10386	0.118216	0.0790541	0.0834473	0.413351	1	62524542	62751954	5'UTR				TRUE		cg24537942	KANK4	cg24537942	0.000344648	0.00694715
PAQR7	cg15662251	0.92798	0.892715	0.832643	0.282475	0.763538	0.818164	0.653627	0.866199	0.819835	0.761908	0.349264	0.200823	0.151927	0.305512	0.604777	0.261913	0.236118	0.62401	0.494355	0.358744	0.403164	1	26070442	26197855	TSS200	chr1:26201722-26202516	N_Shelf		NA		cg15662251	PAQR7	cg15662251	0.000346393	0.00696944
PGM1	cg04839673	0.941287	0.921469	0.943714	0.933314	0.935836	0.90228	0.939614	0.923438	0.927788	0.92986	0.843338	0.699381	0.770428	0.81453	0.871876	0.862336	0.753777	0.816016	0.887489	0.813241	0.116619	1	63878143	64105555	Body				NA		cg04839673	PGM1	cg04839673	0.00034811	0.0069921
SLC9A1	cg18594482	0.93211	0.590036	0.911811	0.942446	0.787348	0.89926	0.895357	0.754382	0.735192	0.827549	0.772419	0.315738	0.169499	0.274408	0.566068	0.423589	0.212972	0.444783	0.372915	0.39471	0.432839	1	27353130	27480543	1stExon	chr1:27481345-27481742	N_Shore		TRUE		cg18594482	SLC9A1	cg18594482	0.000349693	0.00701462
C4BPB	cg21571160	0.8518	0.671571	0.85959	0.46565	0.852235	0.799248	0.858402	0.877548	0.595737	0.759087	0.710861	0.280172	0.377474	0.371248	0.874009	0.568069	0.29276	0.249824	0.13581	0.428914	0.330173	1	205329176	207262553	5'UTR;TSS200;5'UTR;TSS200;TSS200				NA		cg21571160	C4BPB	cg21571160	0.000350619	0.00702768
SNAP47	cg05007495	0.581841	0.518185	0.727177	0.863602	0.563242	0.582301	0.808265	0.753422	0.770272	0.685367	0.473589	0.466512	0.290186	0.792539	0.179297	0.345989	0.73343	0.48784	0.322008	0.454599	0.230768	1	226016412	227949789	Body				TRUE	Promoter_Associated	cg05007495	SNAP47	cg05007495	0.000351401	0.00703755
HCRTR1	cg01764046	0.918707	0.932579	0.914152	0.786349	0.927807	0.846073	0.859983	0.873737	0.785145	0.871615	0.125355	0.685484	0.497574	0.236353	0.847049	0.63098	0.05606	0.808496	0.654369	0.504635	0.366979	1	31855164	32082577	TSS1500	chr1:32083149-32084069	N_Shore		NA		cg01764046	HCRTR1	cg01764046	0.000351858	0.00704176
LGR6	cg14150727	0.776029	0.715064	0.802839	0.769837	0.791636	0.67985	0.758252	0.652661	0.584932	0.725678	0.552273	0.371601	0.060019	0.54391	0.101362	0.119983	0.207522	0.562565	0.102981	0.291357	0.434321	1	200449040	202182417	TSS1500;Body;Body	chr1:202183193-202183526	N_Shore		NA		cg14150727	LGR6	cg14150727	0.000352605	0.00705206
USP24	cg16245868	0.875931	0.906496	0.872554	0.868114	0.850963	0.887331	0.866819	0.864205	0.849745	0.871351	0.748083	0.724879	0.166324	0.803156	0.166143	0.813107	0.62541	0.580175	0.792307	0.602176	0.269175	1	55319678	55547090	Body				TRUE		cg16245868	USP24	cg16245868	0.000354981	0.00708528
KIAA0040	cg21266698	0.837823	0.822256	0.922285	0.79653	0.925512	0.870064	0.826339	0.87406	0.825009	0.855542	0.732297	0.242743	0.747464	0.203863	0.375613	0.198177	0.0869181	0.255981	0.5396	0.375851	0.479691	1	173396807	175130184	5'UTR;5'UTR;5'UTR;5'UTR				NA		cg21266698	KIAA0040	cg21266698	0.000356152	0.00710081
FAM19A3	cg05243438	0.307438	0.480782	0.289861	0.129591	0.499763	0.335068	0.484775	0.396378	0.242506	0.351796	0.166821	0.132694	0.191006	0.161719	0.0938663	0.201101	0.160848	0.0986929	0.109431	0.146242	0.205554	1	113067134	113265611	Body;Body	chr1:113265573-113265787	Island		TRUE	Unclassified_Cell_type_specific	cg05243438	FAM19A3	cg05243438	0.000356201	0.00710146
NOC2L	cg16005420	0.888547	0.872981	0.868108	0.863753	0.876028	0.90206	0.883148	0.888879	0.785182	0.869854	0.875427	0.876976	0.691218	0.767021	0.711016	0.672984	0.690515	0.789675	0.658632	0.748163	0.121692	1	882777	892914	Body	chr1:894313-902654	N_Shore		NA		cg16005420	NOC2L	cg16005420	0.00035693	0.0071116
PRDM16	cg05804170	0.859452	0.739502	0.879893	0.171846	0.905908	0.901834	0.950317	0.902262	0.753459	0.784941	0.755944	0.1877	0.530251	0.391703	0.555757	0.759374	0.657219	0.381998	0.0576941	0.475293	0.309648	1	3111374	3121514	Body;Body				TRUE		cg05804170	PRDM16	cg05804170	0.000358279	0.00712972
ARID1A	cg05307957	0.614744	0.598401	0.597595	0.742187	0.584526	0.672117	0.574889	0.68981	0.596402	0.630075	0.395758	0.0923859	0.42585	0.197448	0.0990402	0.224896	0.298705	0.226385	0.559688	0.280017	0.350057	1	26901561	27028974	Body;Body				TRUE		cg05307957	ARID1A	cg05307957	0.000358777	0.00713536
[truncated: 52,471 more rows]
