# Supplementary material for: Variable promoter methylation contributes to differential expression of key genes in human placenta-derived venous and arterial endothelial cells
Source: BMC Genomics. 2013 Jul 15;14:475. doi: 10.1186/1471-2164-14-475 (PMC3729658; doi:10.1186/1471-2164-14-475)
Supplement: Additional file 4: Table S1 — DNMT-associated DNA methylation values in HPAEC and HPVEC cells. [file 1471-2164-14-475-S4.xls]

## Sheet: S_Tab1_resub
	UCSC_RefGene_Name.y	ID	Average HPAEC - Average HPVEC	UCSC_RefGene_Group	Enhancer	Regulatory_Feature_Group	logFC gene expression (HPAEC vs HPVEC)
2149	DNMT1	cg12053136	0.0162432	Body;Body	NA	Gene_Associated_Cell_type_specific	-0.0547806
3094	DNMT1	cg26705765	0.00233102	Body;Body	NA	Gene_Associated_Cell_type_specific	-0.0547806
26265	DNMT1	cg06128182	-0.275785	TSS200;TSS200	NA	Promoter_Associated	-0.0547806
33689	DNMT1	cg08326996	-0.250479	Body;Body	NA	Promoter_Associated	-0.0547806
41126	DNMT1	cg10635912	-0.227194	TSS200;TSS200	NA	Promoter_Associated	-0.0547806
55228	DNMT1	cg15043801	-0.15877	TSS200;TSS200	NA	Promoter_Associated	-0.0547806
62705	DNMT1	cg17445987	-0.284575	Body;Body	NA	Promoter_Associated	-0.0547806
69701	DNMT1	cg19803081	-0.149443	Body;Body	NA	Promoter_Associated	-0.0547806
75672	DNMT1	cg21892967	0.11573	TSS1500;TSS1500	NA	Promoter_Associated	-0.0547806
80086	DNMT1	cg23401624	-0.394988	TSS200;TSS200	NA	Promoter_Associated	-0.0547806
83362	DNMT1	cg24477899	-0.306046	TSS200;TSS200	NA	Promoter_Associated	-0.0547806
94990	DNMT1	cg07627628	0.019329	Body;Body	NA	Promoter_Associated_Cell_type_specific	-0.0547806
158720	DNMT1	cg01347596	0.0204854	Body;Body	NA		-0.0547806
171363	DNMT1	cg02762710	0.0111679	3'UTR;3'UTR	NA		-0.0547806
207709	DNMT1	cg07058526	0.0857581	Body;Body	NA		-0.0547806
212263	DNMT1	cg07605988	0.0112131	Body;Body	NA		-0.0547806
214997	DNMT1	cg07955051	0.108167	Body;Body	NA		-0.0547806
226628	DNMT1	cg09445675	0.00094625	Body;Body	NA		-0.0547806
278596	DNMT1	cg16260438	0.006066	Body;Body	NA		-0.0547806
282431	DNMT1	cg16732626	0.0553635	TSS1500;TSS1500	NA		-0.0547806
312925	DNMT1	cg21063296	-0.232661	Body;Body	NA		-0.0547806
330612	DNMT1	cg23662947	0.115422	Body;Body	NA		-0.0547806
7858	DNMT3A	cg00856404	0.0481482	Body;Body	TRUE	Promoter_Associated	0.401856
34203	DNMT3A	cg08485187	-0.312506	Body;Body	TRUE	Promoter_Associated	0.401856
34227	DNMT3A	cg08493294	-0.413251	Body;Body	NA	Promoter_Associated	0.401856
50136	DNMT3A	cg13558695	-0.364003	Body;Body	TRUE	Promoter_Associated	0.401856
63544	DNMT3A	cg17742416	-0.127336	Body;Body	TRUE	Promoter_Associated	0.401856
71173	DNMT3A	cg20303441	0.0865463	Body;Body	NA	Promoter_Associated	0.401856
72141	DNMT3A	cg20669908	0.0899596	Body;Body	TRUE	Promoter_Associated	0.401856
72255	DNMT3A	cg20702417	0.0335813	5'UTR;5'UTR;5'UTR	TRUE	Promoter_Associated	0.401856
78892	DNMT3A	cg23009818	-0.142107	Body;Body	TRUE	Promoter_Associated	0.401856
96513	DNMT3A	cg15302376	0.175074	5'UTR;5'UTR;5'UTR	NA	Promoter_Associated_Cell_type_specific	0.401856
98870	DNMT3A	cg00050692	0.138384	Body;Body;Body	TRUE	Unclassified	0.401856
99653	DNMT3A	cg00912598	0.00263362	Body;TSS200;Body	NA	Unclassified	0.401856
100748	DNMT3A	cg02208653	0.00355994	TSS1500;TSS200;TSS200	NA	Unclassified	0.401856
101898	DNMT3A	cg03463641	-0.0167705	TSS1500;TSS200;TSS200	NA	Unclassified	0.401856
104093	DNMT3A	cg06112956	0.000874476	TSS1500;TSS200;TSS200	NA	Unclassified	0.401856
107494	DNMT3A	cg10270719	0.00255173	5'UTR;5'UTR;5'UTR	NA	Unclassified	0.401856
108896	DNMT3A	cg12066181	-0.00726794	TSS1500;5'UTR;5'UTR	NA	Unclassified	0.401856
109624	DNMT3A	cg13076778	-0.00448496	TSS1500;TSS200;TSS200	NA	Unclassified	0.401856
109818	DNMT3A	cg13344237	0.00144893	TSS1500;TSS200;TSS200	NA	Unclassified	0.401856
112012	DNMT3A	cg15990840	-0.0106018	TSS1500;5'UTR;1stExon;5'UTR;1stExon	NA	Unclassified	0.401856
112017	DNMT3A	cg15998962	-0.00884005	TSS1500;TSS200;TSS200	NA	Unclassified	0.401856
114128	DNMT3A	cg18889183	0.00234688	5'UTR;5'UTR;5'UTR	NA	Unclassified	0.401856
114549	DNMT3A	cg19489797	0.00538235	Body;5'UTR;Body;1stExon	NA	Unclassified	0.401856
116143	DNMT3A	cg21708767	-0.0123065	TSS1500;TSS200;TSS200	NA	Unclassified	0.401856
116895	DNMT3A	cg22705918	0.0061071	Body;Body;Body	TRUE	Unclassified	0.401856
118589	DNMT3A	cg25044635	-0.00471321	TSS1500;5'UTR;5'UTR	NA	Unclassified	0.401856
120016	DNMT3A	cg26995204	-0.0107133	TSS1500;5'UTR;5'UTR	NA	Unclassified	0.401856
124017	DNMT3A	cg03314052	0.0969069	Body;Body;Body	TRUE	Unclassified_Cell_type_specific	0.401856
124808	DNMT3A	cg04058399	0.189401	Body;Body	TRUE	Unclassified_Cell_type_specific	0.401856
130814	DNMT3A	cg10142668	-0.307434	Body;Body;Body	TRUE	Unclassified_Cell_type_specific	0.401856
137177	DNMT3A	cg17137500	0.272693	5'UTR;5'UTR;5'UTR	TRUE	Unclassified_Cell_type_specific	0.401856
142088	DNMT3A	cg23042148	0.0744705	Body;Body	NA	Unclassified_Cell_type_specific	0.401856
148220	DNMT3A	cg00220517	-0.00662471	5'UTR;5'UTR;5'UTR	NA		0.401856
148753	DNMT3A	cg00277048	0.0326439	Body;Body;Body	TRUE		0.401856
154555	DNMT3A	cg00886730	0.0429615	Body;Body;Body	NA		0.401856
154654	DNMT3A	cg00898683	-0.012351	Body;Body;Body	NA		0.401856
171225	DNMT3A	cg02746110	0.117206	5'UTR;5'UTR;TSS1500;5'UTR	NA		0.401856
180321	DNMT3A	cg03766400	0.0451677	Body;Body;Body	NA		0.401856
186134	DNMT3A	cg04436772	0.0129114	Body;Body;Body	NA		0.401856
188171	DNMT3A	cg04683068	0.0457652	Body;Body;Body	TRUE		0.401856
195218	DNMT3A	cg05516842	0.0590695	5'UTR;5'UTR;TSS200;5'UTR	NA		0.401856
195419	DNMT3A	cg05544807	0.0213606	Body;TSS1500;Body	NA		0.401856
196299	DNMT3A	cg05652528	0.219285	5'UTR;5'UTR;5'UTR;Body	NA		0.401856
198243	DNMT3A	cg05896193	-0.019493	5'UTR;5'UTR;5'UTR	TRUE		0.401856
200869	DNMT3A	cg06224893	0.00463263	Body;Body;Body	NA		0.401856
204949	DNMT3A	cg06748978	-0.00881772	5'UTR;5'UTR;5'UTR	TRUE		0.401856
208489	DNMT3A	cg07150430	0.0877355	TSS1500;TSS1500	NA		0.401856
213160	DNMT3A	cg07720334	-0.00161508	Body;Body;Body	TRUE		0.401856
217958	DNMT3A	cg08316074	-0.0157277	Body;Body;Body	TRUE		0.401856
230710	DNMT3A	cg09986894	0.0546372	Body;Body	NA		0.401856
232733	DNMT3A	cg10239163	0.00736054	Body;Body;Body	TRUE		0.401856
234889	DNMT3A	cg10525105	0.339459	5'UTR;5'UTR;TSS1500;5'UTR	NA		0.401856
235582	DNMT3A	cg10614445	0.0536524	Body;Body;Body	TRUE		0.401856
235595	DNMT3A	cg10616515	0.0169399	Body;Body;Body	NA		0.401856
236516	DNMT3A	cg10749994	0.0262433	Body;Body;Body	TRUE		0.401856
240810	DNMT3A	cg11343289	0.00212093	Body;Body;Body	NA		0.401856
240899	DNMT3A	cg11354105	0.23888	Body;TSS1500;Body	NA		0.401856
243898	DNMT3A	cg11779362	0.000161038	Body;TSS1500;Body	NA		0.401856
259439	DNMT3A	cg13828701	0.0217613	Body;Body;Body	NA		0.401856
270730	DNMT3A	cg15150970	-0.119406	Body;Body;Body	TRUE		0.401856
275576	DNMT3A	cg15843262	0.0348887	Body;Body;Body	TRUE		0.401856
285748	DNMT3A	cg17207266	-0.0117207	5'UTR;5'UTR;5'UTR	TRUE		0.401856
300241	DNMT3A	cg19256292	-0.0440136	5'UTR;5'UTR;5'UTR	NA		0.401856
304666	DNMT3A	cg19862213	0.106208	3'UTR;3'UTR;3'UTR	NA		0.401856
312094	DNMT3A	cg20948740	-0.00786408	Body;TSS1500;Body	NA		0.401856
316647	DNMT3A	cg21598294	0.0524973	Body;Body	TRUE		0.401856
316911	DNMT3A	cg21629895	0.165452	TSS1500;TSS1500;TSS1500	NA		0.401856
323920	DNMT3A	cg22731525	-0.0495734	TSS1500;TSS1500;TSS1500	NA		0.401856
328812	DNMT3A	cg23393100	-0.00658872	Body;Body;Body	NA		0.401856
329975	DNMT3A	cg23569120	0.00346954	Body;Body;Body	NA		0.401856
332253	DNMT3A	cg23903708	0.0181302	Body;Body;Body	TRUE		0.401856
340912	DNMT3A	cg25096282	0.0408258	Body;Body;Body	NA		0.401856
350422	DNMT3A	cg26470599	-0.0155464	TSS1500;TSS1500;TSS1500	NA		0.401856
351009	DNMT3A	cg26544247	0.0173585	Body;Body;Body	TRUE		0.401856
352960	DNMT3A	cg26803803	0.12921	5'UTR;5'UTR;TSS200;5'UTR	NA		0.401856
357290	DNMT3A	cg27369452	0.0186353	Body;TSS1500;Body	NA		0.401856
59820	DNMT3B	cg16523653	-0.0187561	1stExon;5'UTR;1stExon;1stExon;5'UTR;5'UTR	NA	Promoter_Associated	-0.225041
61157	DNMT3B	cg16953106	-0.00195861	1stExon;5'UTR;1stExon;1stExon;5'UTR;5'UTR	NA	Promoter_Associated	-0.225041
63490	DNMT3B	cg17721173	-0.000236881	TSS200;TSS200;TSS200	NA	Promoter_Associated	-0.225041
99084	DNMT3B	cg00300969	0.130861	5'UTR;5'UTR;TSS1500;5'UTR	NA	Unclassified	-0.225041
99933	DNMT3B	cg01243992	-0.000507055	Body;Body;Body;Body	TRUE	Unclassified	-0.225041
113107	DNMT3B	cg17475857	0.0897599	5'UTR;5'UTR;TSS1500;5'UTR	NA	Unclassified	-0.225041
118135	DNMT3B	cg24403338	0.146881	5'UTR;5'UTR;TSS1500;5'UTR	NA	Unclassified	-0.225041
141296	DNMT3B	cg22052056	-0.021558	5'UTR;5'UTR;5'UTR	NA	Unclassified_Cell_type_specific	-0.225041
163235	DNMT3B	cg01870247	-0.0186689	5'UTR;5'UTR;5'UTR	NA		-0.225041
224330	DNMT3B	cg09149842	0.0504225	5'UTR;5'UTR;5'UTR	NA		-0.225041
229556	DNMT3B	cg09835408	0.148771	5'UTR;5'UTR;5'UTR	NA		-0.225041
259091	DNMT3B	cg13788819	0.28284	5'UTR;5'UTR;5'UTR	NA		-0.225041
263118	DNMT3B	cg14224313	-0.0858291	5'UTR;1stExon;5'UTR;5'UTR;5'UTR	TRUE		-0.225041
264000	DNMT3B	cg14320358	0.0176106	3'UTR;3'UTR;3'UTR;3'UTR	NA		-0.225041
287832	DNMT3B	cg17482740	-0.0534025	TSS1500;TSS1500;TSS1500	NA		-0.225041
314232	DNMT3B	cg21235334	0.100998	5'UTR;5'UTR;5'UTR	NA		-0.225041
323014	DNMT3B	cg22605822	0.017354	5'UTR;1stExon;5'UTR;5'UTR;5'UTR	TRUE		-0.225041
345746	DNMT3B	cg25803642	-0.0033315	TSS1500;TSS1500;TSS1500	NA		-0.225041
347453	DNMT3B	cg26073410	-0.00484719	5'UTR;5'UTR;5'UTR	NA		-0.225041
351086	DNMT3B	cg26553763	0.00551741	5'UTR;5'UTR;5'UTR	NA		-0.225041
144931	DNMT3L	cg26398867	0.198593	Body;Body	NA	Unclassified_Cell_type_specific	-0.088593
191473	DNMT3L	cg05062192	0.165542	Body;Body	NA		-0.088593
196749	DNMT3L	cg05705496	-0.026359	Body;Body	NA		-0.088593
249268	DNMT3L	cg12510221	-0.0223126	Body;Body	NA		-0.088593
262598	DNMT3L	cg14170172	0.0438186	Body;Body	NA		-0.088593
274064	DNMT3L	cg15635600	0.45365	5'UTR;5'UTR;1stExon;1stExon	NA		-0.088593
319408	DNMT3L	cg22028785	-0.0755597	Body;Body	NA		-0.088593
329093	DNMT3L	cg23434074	0.109116	Body;Body	NA		-0.088593
355119	DNMT3L	cg27076046	0.112919	TSS1500;TSS1500	NA		-0.088593
356335	DNMT3L	cg27237537	0.225604	TSS1500;TSS1500	NA		-0.088593
