# Supplementary material for: Variable promoter methylation contributes to differential expression of key genes in human placenta-derived venous and arterial endothelial cells
Source: BMC Genomics. 2013 Jul 15;14:475. doi: 10.1186/1471-2164-14-475 (PMC3729658; doi:10.1186/1471-2164-14-475)
Supplement: Additional file 5: Table S4 — IPA (Ingenuity Pathway Analysis) in differentially methylated probes by 10% (DNA methylation) and differentially expressed by 0.5 Log FC (located near transcription start sites). Table S5. Gene Ontology analysis in differentially methylated probes by 10% (DNA methylation) and differentially expressed by 0.5 Log FC (located near transcription start sites). Table S6. List of probes showing coordinated methylation (less methylated) and gene expression (higher expression) in HPAEC. Table S7. List of probes showing coordinated methylation (less methylated) and gene expression (higher expression) in HPVEC. Table S8. List of selected probes associated in genes shown in Table 1. Table S9. List of probes on selected miRs. [file 1471-2164-14-475-S5.xls]

## Sheet: Supplementary Table 4
Diseases and Disorders
Name	p-value			# Molecules
Cancer	1.16e-24	-	0.000567	311
Gastrointestinal Disease	1.79e-16	-	0.000308	119
Reproductive System Disease	3.37e-15	-	0.000167	187
Inflammatory Response	7.04e-13	-	0.000487	146
Cardiovascular Disease	9.51e-11	-	0.000604	116
Molecular and Cellular Functions
Name	p-value			# Molecules
Cellular Movement	1e-20	-	0.000673	183
Cell Morphology	2.55e-20	-	0.000711	188
Cellular Development	4.39e-16	-	0.000708	204
Cell-To-Cell Signaling and Interaction	8.01e-14	-	0.000675	149
Cellular Growth and Proliferation	7.43e-13	-	0.000604	235
Physiological System Development and Function
Name	p-value			# Molecules
Tissue Development	7.15e-19	-	0.00071	246
Cardiovascular System Development and Function	3.11e-18	-	0.000694	140
Organismal Development	2.88e-15	-	0.00071	201
Tissue Morphology	1.82e-14	-	0.000718	205
Embryonic Development	2.7e-14	-	0.00071	170

## Sheet: Supplementary Table 5
Cluster	Term	Count	%	PValue	Genes	List Total	Pop Hits	Pop Total	Fold Enrichment	Bonferroni	Benjamini	FDR
Extracellular Matrix	GO:0044421~extracellular region part	88	12.1045	6.90972e-12	MSR1, LTBP1, LTBP2, PGF, IGFBP6, CXCL12, MMRN2, TNFRSF11B, SERPINE2, CD44, CTGF, HTRA1, GPC6, CFH, SEMA3C, TGFA, COL12A1, IL15RA, ANGPT1, LOXL4, NRG1, GPC1, LOXL1, TFPI2, SPON1, EGFR, MMP19, MGP, MMP17, MMP16, VASH1, INHBA, CTSK, BGN, SERPINF1, ADM, F3, MFAP2, LAMC2, VCAN, EFNA5, STC1, WNT5B, ENPP1, MAMDC2, CD248, LUM, ADAMTSL4, CYTL1, SPOCK1, DCN, GREM1, LIF, LAMB3, LGALS3BP, BCHE, SMOC1, KAL1, …	544	960	12782	2.15383	2.52895e-09	2.52895e-09	9.51302e-09
	GO:0031012~extracellular matrix	45	6.18982	5.53275e-11	WNT5B, LTBP1, LTBP2, MAMDC2, ADAMTSL4, LUM, CD248, SPOCK1, DCN, MMRN2, LAMB3, TNFRSF11B, LGALS3BP, CD44, CTGF, KAL1, GPC6, SMOC1, COL6A3, COL12A1, ADAMTS12, ENTPD1, TFPI2, GPC1, LOXL1, SPON1, BMP4, FLRT2, MMP19, COL15A1, HSPG2, MGP, MMP17, MMP16, NID2, ECM1, COL4A5, LAMA2, VWF, BGN, FBLN5, F3, LAMC2, VCAN, MFAP2	544	345	12782	3.06474	2.02499e-08	1.01249e-08	7.6173e-08
	GO:0005578~proteinaceous extracellular matrix	43	5.91472	6.18242e-11	WNT5B, LTBP1, LTBP2, MAMDC2, ADAMTSL4, LUM, CD248, SPOCK1, DCN, MMRN2, LAMB3, TNFRSF11B, LGALS3BP, CTGF, KAL1, GPC6, SMOC1, COL6A3, COL12A1, ADAMTS12, ENTPD1, TFPI2, GPC1, LOXL1, SPON1, BMP4, FLRT2, MMP19, COL15A1, HSPG2, MGP, MMP17, MMP16, NID2, ECM1, COL4A5, LAMA2, VWF, BGN, FBLN5, LAMC2, VCAN, MFAP2	544	320	12782	3.15732	2.26277e-08	7.54255e-09	8.51174e-08
Extracellular Region	GO:0005576~extracellular region	132	18.1568	1.3752e-07	GLB1L, LTBP1, LTBP2, LYPD6, PGF, LTBP3, JAG1, CXCL12, MMRN2, OLFML3, CD44, SERPINE2, HTRA1, CTGF, FSTL5, CFH, IL15RA, PLA1A, ERAP1, COL12A1, HTRA3, TFPI2, SPON1, EGFR, STC2, PLXNB1, LIFR, COLEC10, MGP, CST2, HLA-C, HLA-B, VASH1, SERPINF1, F3, MFAP2, LAMC2, EFNA5, STC1, WNT5B, ENPP1, MAMDC2, ADAMTSL4, CYTL1, GREM1, ITGBL1, LIF, LAMB3, LGALS3BP, BCHE, KAL1, CDA, ANGPTL1, ENTPD1, FAM55C, ANGPTL2, PL…	544	2010	12782	1.54304	5.03311e-05	6.29152e-06	0.000189333
	GO:0005615~extracellular space	54	7.42779	1.57646e-05	MSR1, PGF, IGFBP6, CXCL12, MMRN2, SERPINE2, HTRA1, GPC6, CFH, IL15RA, TGFA, SEMA3C, ANGPT1, LOXL4, NRG1, LOXL1, GPC1, EGFR, MGP, VASH1, INHBA, CTSK, ADM, SERPINF1, F3, EFNA5, STC1, LAMC2, ENPP1, CYTL1, GREM1, LIF, LGALS3BP, BCHE, KAL1, COL6A3, ANGPTL1, ANGPTL2, BMP4, SECTM1, SELP, IL6, FLT1, IGF2, APOL1, TNFSF11, SULF2, SFRP1, SULF1, C1RL, TGFBR3, AREG, IGFBP2, BMP6	544	685	12782	1.85226	0.00575328	0.000524399	0.021702
Plasma Membrane	GO:0031226~intrinsic to plasma membrane	100	13.7552	9.97182e-11	OSMR, TSPAN4, F2RL1, CSPG4, TLR3, CD52, LPAR1, JAG1, TLR6, SLC7A7, CD44, ROBO1, INSR, SLC12A6, HLA-H, GPER, PLXNB1, TRPA1, EFNB2, LIFR, HLA-A, PTPRS, HLA-C, HLA-B, NPC1, CD36, F3, GPR56, PDGFRA, ROR1, PDGFRB, EFNA5, SLC40A1, HS3ST3B1, ADORA2B, CYSLTR1, ITGA11, BDKRB2, ITGB3, EPHB1, ITGBL1, ENTPD1, TRPC3, PTH2R, SYT11, KCTD1, PCDH12, ITGA4, ABCG1, TNFSF11, KCNJ6, ITGA6, EPS8, GPR39, TGFBR3, SCN8A,…	544	1215	12782	1.93385	3.64968e-08	9.12421e-09	1.37288e-07
	GO:0005886~plasma membrane	229	31.4993	2.00687e-10	LYPD1, CADM1, OSMR, GPR124, UTRN, SYT9, CD52, LPAR1, CTTNBP2, MALL, CD44, CTGF, SEMA7A, FAP, SLC12A6, MAGI1, GPER, TRPA1, EFNB2, LIFR, PTPRS, GEM, NPC1, GRB10, KRT19, CD36, PARP14, F3, PDGFRA, ROR1, PDGFRB, EFNA5, LAMC2, HS3ST3B1, ENPP1, ITGA11, PXK, BDKRB2, NRN1, EPHB1, GPR141, ITGBL1, SEMA5A, CD68, DMD, TRPC3, PTH2R, IL1RL1, CNKSR3, PCDH12, ABCG1, LAMA2, KCNJ6, EPS8, RGS3, RGS7, TGFBR3, SMURF2,…	544	3777	12782	1.42459	7.34515e-08	1.46903e-08	2.76299e-07
	GO:0005887~integral to plasma membrane	97	13.3425	3.20565e-10	OSMR, TSPAN4, F2RL1, CSPG4, TLR3, CD52, LPAR1, JAG1, TLR6, SLC7A7, CD44, ROBO1, INSR, SLC12A6, HLA-H, GPER, PLXNB1, TRPA1, EFNB2, LIFR, HLA-A, PTPRS, HLA-C, HLA-B, NPC1, CD36, GPR56, PDGFRA, ROR1, PDGFRB, SLC40A1, HS3ST3B1, ADORA2B, CYSLTR1, ITGA11, BDKRB2, ITGB3, EPHB1, ITGBL1, ENTPD1, TRPC3, PTH2R, SYT11, KCTD1, PCDH12, ITGA4, ABCG1, TNFSF11, KCNJ6, ITGA6, EPS8, GPR39, TGFBR3, SCN8A, KCNH1, GYP…	544	1188	12782	1.91847	1.17327e-07	1.95544e-08	4.41342e-07
	GO:0044459~plasma membrane part	151	20.7703	4.76359e-10	ASAM, CADM1, OSMR, TSPAN4, UTRN, F2RL1, CSPG4, SYT9, TLR3, CD52, LPAR1, JAG1, TLR6, SLC7A7, CTTNBP2, CD44, ROBO1, SLC2A1, SPRED2, INSR, SAMD4A, EGFR, SLC12A6, HLA-H, HLA-J, MAGI1, PLXNB1, STMN2, GPER, TRPA1, EFNB2, PSD3, HLA-A, LIFR, PTPRS, HLA-C, HLA-B, GEM, HLA-G, TNS3, NPC1, CD36, TNS1, F3, GPR56, PDGFRA, ROR1, PDGFRB, LAMC2, EFNA5, ERC2, SLC40A1, HS3ST3B1, CYSLTR1, ENPP1, ADORA2B, ITGA11, ITG…	544	2203	12782	1.61051	1.74347e-07	2.49068e-08	6.55835e-07
Vasculature Development	GO:0001944~vasculature development	35	4.81431	1.51498e-09	NRP1, PGF, CSPG4, JAG1, GJA5, CXCL12, SEMA5A, EDNRA, TCF21, CHD7, CD44, ROBO1, CTGF, PTK2B, CASP8, HEY2, SEMA3C, ERAP1, TGFA, NOS3, ANGPT1, SOX17, C1GALT1, BMP4, SELP, FLT1, TBX3, MMP19, EFNB2, COL15A1, ITGA4, BGN, MEOX2, TGFBR3, RBPJ	570	251	13528	3.30943	4.27224e-06	4.27224e-06	2.70919e-06
	GO:0001568~blood vessel development	33	4.5392	1.14035e-08	NRP1, PGF, CSPG4, JAG1, GJA5, CXCL12, SEMA5A, EDNRA, CHD7, CD44, ROBO1, CTGF, PTK2B, CASP8, HEY2, SEMA3C, ERAP1, TGFA, NOS3, ANGPT1, SOX17, C1GALT1, BMP4, SELP, FLT1, TBX3, MMP19, COL15A1, ITGA4, BGN, MEOX2, TGFBR3, RBPJ	570	245	13528	3.19673	3.21574e-05	1.07193e-05	2.03925e-05
	GO:0001525~angiogenesis	23	3.16369	2.3785e-07	BMP4, NRP1, FLT1, PGF, MMP19, CSPG4, COL15A1, JAG1, CXCL12, SEMA5A, EDNRA, MEOX2, CTGF, ROBO1, PTK2B, CASP8, ERAP1, TGFA, NOS3, ANGPT1, SOX17, RBPJ, C1GALT1	570	148	13528	3.68829	0.000670513	9.58151e-05	0.000425338
	GO:0048514~blood vessel morphogenesis	28	3.85144	2.45526e-07	NRP1, PGF, CSPG4, JAG1, CXCL12, EDNRA, SEMA5A, ROBO1, PTK2B, CTGF, CASP8, HEY2, ERAP1, TGFA, SEMA3C, NOS3, ANGPT1, SOX17, C1GALT1, BMP4, SELP, FLT1, MMP19, COL15A1, ITGA4, BGN, MEOX2, RBPJ	570	211	13528	3.14945	0.000692144	8.65442e-05	0.000439064
Response to Stimulus	GO:0010033~response to organic substance	67	9.21596	1.60332e-09	KYNU, OSMR, PGF, PPARG, TLR3, TLR6, ASAH1, LATS2, EDNRA, CTTNBP2, TNFRSF11B, CD44, GATA3, GAB1, CASP8, CREB3L1, ANGPT1, NOS3, CASP1, INSR, PRKCA, EGFR, KCNMA1, EGR2, SOCS2, LIFR, MGP, KRT19, GRB10, ADM, SQLE, PDGFRA, SORT1, STEAP2, ME1, CYP1B1, ENPP1, TAF9B, HMGCS1, ASNS, TRIM16, NR3C1, GNG12, LIN28B, EDEM1, ALDH1A2, BCHE, PTK2B, TAP2, BMP4, SELP, ACTC1, IL6, SLC8A1, KAT2B, MAP1B, EPHX1, RCAN1, I…	570	721	13528	2.20546	4.52136e-06	2.26068e-06	2.86717e-06
	GO:0009725~response to hormone stimulus	41	5.63961	3.22462e-08	ME1, ENPP1, PGF, PPARG, TRIM16, GNG12, LATS2, CTTNBP2, ALDH1A2, TNFRSF11B, BCHE, PTK2B, GATA3, GAB1, NOS3, ANGPT1, INSR, BMP4, PRKCA, KCNMA1, IL6, KAT2B, EGR2, SOCS2, MAP1B, MGP, IGF2, RCAN1, ABCG1, RERG, GRB10, KRT19, ADCY9, ADM, PDGFRA, TGFBR3, SORT1, PTCH1, IGFBP2, HDAC9, STEAP2	570	367	13528	2.65141	9.09302e-05	2.27333e-05	5.76648e-05
	GO:0009719~response to endogenous stimulus	43	5.91472	6.03121e-08	ME1, ENPP1, PGF, PPARG, HMGCS1, TRIM16, ASNS, GNG12, LATS2, CTTNBP2, ALDH1A2, TNFRSF11B, BCHE, PTK2B, GATA3, GAB1, NOS3, ANGPT1, INSR, KCNMA1, BMP4, PRKCA, IL6, KAT2B, EGR2, SOCS2, MAP1B, MGP, IGF2, RCAN1, ABCG1, RERG, GRB10, KRT19, ADCY9, ADM, PDGFRA, TGFBR3, SORT1, PTCH1, IGFBP2, HDAC9, STEAP2	570	405	13528	2.51984	0.000170066	2.83463e-05	0.000107854
	GO:0043627~response to estrogen stimulus	18	2.47593	1.66319e-06	PRKCA, BMP4, KCNMA1, SOCS2, MAP1B, PPARG, RCAN1, ALDH1A2, CTTNBP2, KRT19, TNFRSF11B, GATA3, PDGFRA, NOS3, ANGPT1, PTCH1, IGFBP2, INSR	570	105	13528	4.06857	0.00467921	0.000360719	0.00297418
	GO:0048545~response to steroid hormone stimulus	21	2.88858	0.000171551	PRKCA, BMP4, KCNMA1, IL6, SOCS2, MAP1B, PPARG, RCAN1, CTTNBP2, ALDH1A2, KRT19, TNFRSF11B, ADM, BCHE, GATA3, PDGFRA, NOS3, ANGPT1, PTCH1, IGFBP2, INSR	570	192	13528	2.59583	0.383572	0.0100288	0.306334

## Sheet: Supplementary Table 6
UCSC_RefGene_Name	ID	Average Δβ (HPVEC - HPAEC)	UCSC_RefGene_Group	Enhancer	Regulatory_Feature_Group	logFC
MECOM	cg00024967	-0.256178	Body	NA		0.564766
KCTD1	cg00044299	-0.170314	5'UTR;Body;5'UTR	TRUE	Unclassified_Cell_type_specific	0.543235
HEY2	cg00066750	-0.455417	Body	NA		1.50605
GABBR2	cg00091794	-0.136525	TSS1500	NA		1.3098
ETNK2	cg00103329	-0.141043	TSS1500	NA		1.30534
NUDT4	cg00110688	-0.151485	TSS1500;TSS1500;TSS1500	NA	Promoter_Associated	0.929129
MCCC1	cg00161968	-0.509075	1stExon;5'UTR	NA	Promoter_Associated	0.538744
TSPYL5	cg00186701	-0.2902	TSS1500	NA	Promoter_Associated	1.00825
ANO2	cg00216961	-0.272604	Body	NA		1.46429
DIO2	cg00217795	-0.120242	1stExon;1stExon;Body	NA		1.00844
CBLN2	cg00231483	-0.234905	TSS1500	NA		0.509212
EFNB2	cg00241273	-0.299621	Body	TRUE	Unclassified_Cell_type_specific	1.4688
ART4	cg00253681	-0.615575	TSS200	NA		1.77439
CTGF	cg00261832	-0.120253	3'UTR	NA		0.660852
CARD11	cg00273359	-0.15422	5'UTR	TRUE		0.941708
HSPG2	cg00359395	-0.114081	Body	TRUE		1.17946
C13orf33	cg00367615	-0.524684	Body	TRUE		1.91159
SIM1	cg00407329	-0.145264	Body	NA		1.15053
GJA5	cg00421368	-0.195949	5'UTR;5'UTR	NA		3.43401
CYTL1	cg00442112	-0.152671	1stExon	TRUE		3.27517
KLRG1	cg00443307	-0.476274	TSS1500	NA		1.21859
NOS3	cg00478390	-0.105709	Body	NA		1.233
CTGF	cg00516030	-0.121794	TSS1500	NA		0.660852
C13orf33	cg00570269	-0.436241	Body	TRUE		1.91159
CXADR	cg00570697	-0.1134	TSS1500	NA	Unclassified	2.33647
SULF1	cg00613562	-0.253762	5'UTR;1stExon;1stExon;5'UTR	TRUE		2.53388
NRG1	cg00614182	-0.130315	1stExon	NA		0.565349
FLT4	cg00619978	-0.295719	Body;Body	NA	Unclassified_Cell_type_specific	0.609776
GPR161	cg00699919	-0.115252	Body	TRUE		0.537932
NDRG4	cg00758881	-0.538346	Body;Body;Body	NA	Unclassified_Cell_type_specific	1.16762
DNASE2	cg00759699	-0.158555	Body	NA	Unclassified	0.508635
GNG12	cg00884805	-0.122767	5'UTR	NA		0.639462
MCCC1	cg00890010	-0.330036	TSS200	NA	Promoter_Associated	0.538744
SAMD4A	cg00939438	-0.123903	Body;Body	TRUE		0.941419
PLEKHG1	cg00994250	-0.107004	Body	TRUE		0.94843
VWF	cg01006193	-0.111282	Body	TRUE	Unclassified	2.52255
ARHGEF3	cg01016119	-0.111723	Body;Body	TRUE		0.700762
ITGA6	cg01044293	-0.229634	Body;Body	NA		0.557002
MYO1D	cg01050010	-0.398184	Body	NA	Unclassified	0.652075
ISYNA1	cg01065977	-0.388657	TSS1500;TSS1500;TSS1500	TRUE		0.609404
NOX4	cg01082199	-0.197747	5'UTR;TSS200;TSS200;TSS200	NA		0.622998
NDRG4	cg01084435	-0.353218	Body;Body;Body	NA	Unclassified_Cell_type_specific	1.16762
CYTL1	cg01114088	-0.312849	1stExon	TRUE		3.27517
SULF1	cg01225788	-0.363869	5'UTR;TSS1500;TSS1500;5'UTR	TRUE		2.53388
IL1RL1	cg01254707	-0.470588	5'UTR;TSS1500	NA		1.8652
GATA3	cg01255894	-0.249663	Body;Body	NA	Promoter_Associated	1.31793
DIP2C	cg01263942	-0.239226	Body;TSS200;TSS200	NA		0.504188
MFHAS1	cg01274122	-0.162139	1stExon	NA		0.689638
PGM5P2	cg01306410	-0.407955	Body	NA		0.720622
PGM5P2	cg01306410	-0.407955	Body	NA		0.654848
HOXA5	cg01323381	-0.132135	TSS1500	NA	Unclassified	0.807509
RPS6KA2	cg01327552	-0.141336	TSS200	NA	Unclassified_Cell_type_specific	1.38499
HOXA5	cg01370449	-0.108544	TSS200	NA	Unclassified	0.807509
STAB1	cg01381934	-0.202783	TSS1500	TRUE		1.34022
MECOM	cg01384290	-0.128336	Body	NA		0.564766
OSGIN2	cg01421994	-0.147856	5'UTR;Body	NA	Unclassified_Cell_type_specific	0.525158
PFKFB3	cg01467100	-0.123005	Body;Body	NA		0.5488
GOLGA8B	cg01471153	-0.181345	TSS1500	NA		0.505508
GOLGA8B	cg01471153	-0.181345	TSS1500	NA		0.558165
UTRN	cg01524618	-0.234274	Body	TRUE		0.532164
CYTH2	cg01532436	-0.475748	3'UTR;3'UTR	TRUE	Promoter_Associated	0.515254
TSPAN18	cg01562537	-0.200603	5'UTR	TRUE		2.31286
TSPAN18	cg01571916	-0.176649	5'UTR	TRUE		2.31286
DIP2C	cg01573089	-0.193822	Body;Body;Body	NA		0.504188
RHOBTB3	cg01689053	-0.116968	Body	NA	Promoter_Associated	0.581264
FBLIM1	cg01709096	-0.618632	5'UTR	NA		0.716155
HOXA5	cg01748892	-0.382965	TSS1500	NA		0.807509
IL6	cg01770232	-0.141941	TSS1500	NA	Unclassified	0.791613
THSD7A	cg01797590	-0.26949	TSS200	NA		1.14433
RPS23	cg01805270	-0.109511	3'UTR	NA		0.572169
STMN1	cg01811796	-0.158743	TSS1500;TSS1500;TSS1500;TSS200	NA		0.666525
C13orf33	cg01815128	-0.232782	TSS1500	NA	Unclassified_Cell_type_specific	1.91159
ST8SIA6	cg01816726	-0.106771	TSS1500	NA		0.602302
NRXN3	cg01829889	-0.273304	5'UTR	TRUE	Unclassified	0.563656
FLRT2	cg01832662	-0.156414	5'UTR	NA		0.920785
SIM1	cg01850269	-0.110764	Body	TRUE		1.15053
MEST	cg01888566	-0.161854	5'UTR	NA	Promoter_Associated	0.886814
LAMC2	cg01949993	-0.407053	TSS200;TSS200	NA		0.699815
STAB1	cg01966117	-0.112262	TSS1500	TRUE		1.34022
SIM1	cg01978237	-0.205045	Body	NA		1.15053
HOXA5	cg02005600	-0.111365	TSS1500	NA	Unclassified	0.807509
SAMD4A	cg02035733	-0.17137	3'UTR;3'UTR;3'UTR	NA		0.941419
PLXNA4	cg02041497	-0.274615	5'UTR	TRUE		0.79308
EPB49	cg02046552	-0.146681	TSS1500;5'UTR;5'UTR;5'UTR	NA		0.595116
GPRC5B	cg02077068	-0.134662	Body	TRUE		1.69404
MAGI1	cg02090033	-0.157032	Body;Body;Body	NA		0.580477
GJA5	cg02103822	-0.239145	TSS1500	NA		3.43401
HOXA5	cg02106682	-0.133783	TSS1500	NA	Unclassified	0.807509
HSPG2	cg02117102	-0.156631	Body	NA		1.17946
PTPRS	cg02245612	-0.161901	5'UTR;5'UTR;5'UTR;5'UTR	NA		1.17713
GDF6	cg02246426	-0.257674	Body	NA		1.08976
HOXA5	cg02248486	-0.108235	1stExon	NA	Unclassified	0.807509
NFATC2	cg02263932	-0.103014	Body;Body;Body	NA		0.530744
SULF1	cg02283643	-0.188205	TSS200;TSS200	TRUE		2.53388
ZNF704	cg02319318	-0.176416	Body	NA		0.932092
APBB2	cg02379560	-0.40896	Body;TSS200;TSS200;Body;TSS200;Body;TSS200	TRUE	Unclassified_Cell_type_specific	0.584549
PCDHB6	cg02403883	-0.244293	1stExon	NA		0.510728
EFNB2	cg02441149	-0.114101	Body	TRUE		1.4688
RORA	cg02458188	-0.124256	Body	TRUE		0.715084
PLXNA4	cg02499843	-0.105996	1stExon;5'UTR;1stExon;5'UTR;5'UTR	NA	Unclassified_Cell_type_specific	0.79308
MYSM1	cg02515103	-0.179646	TSS200	NA	Promoter_Associated	1.0082
HHIP	cg02524475	-0.204311	TSS1500	NA		4.46605
SPATA13	cg02537941	-0.198467	5'UTR;5'UTR	TRUE		0.782372
RHOBTB3	cg02549492	-0.202796	TSS1500	NA	Promoter_Associated	0.581264
CYTH2	cg02590401	-0.43431	3'UTR;3'UTR	TRUE	Promoter_Associated	0.515254
MCCC1	cg02616966	-0.550412	1stExon	NA	Promoter_Associated	0.538744
KLHL24	cg02628016	-0.114595	Body	NA		0.551064
GOLGA8B	cg02700714	-0.130374	TSS1500	NA		0.505508
GOLGA8B	cg02700714	-0.130374	TSS1500	NA		0.558165
FAM174B	cg02705800	-0.221633	5'UTR;1stExon	NA	Unclassified_Cell_type_specific	0.546552
C1QTNF5	cg02771202	-0.207047	Body;3'UTR	NA		0.724658
CHD7	cg02796478	-0.137132	5'UTR	NA		0.78829
LTBP3	cg02809401	-0.114554	TSS1500;TSS1500;TSS1500	NA	Unclassified	1.05076
MAGI1	cg02820445	-0.174259	Body;Body;Body	TRUE		0.580477
DPYSL4	cg02881742	-0.182271	Body	NA		1.05589
ALDH1A2	cg02888131	-0.108479	TSS200;TSS200	TRUE	Unclassified	0.553305
PLXNA2	cg02895948	-0.418626	Body	TRUE		1.02014
ANO2	cg02907098	-0.178771	Body	NA		1.46429
MX2	cg02949186	-0.100793	TSS200	NA	Promoter_Associated	0.819456
PTPRE	cg02955484	-0.240741	5'UTR;Body;1stExon	TRUE	Promoter_Associated	1.02659
KLF7	cg03003394	-0.140729	Body	TRUE		0.559346
NHSL1	cg03082821	-0.131945	Body;Body	NA		0.584617
HEY2	cg03095562	-0.21503	Body	NA		1.50605
GNG12	cg03143457	-0.116577	5'UTR	TRUE	Unclassified_Cell_type_specific	0.639462
PROCR	cg03152500	-0.679751	Body	NA	Unclassified	0.829473
CYTL1	cg03199564	-0.1862	1stExon	TRUE		3.27517
STMN1	cg03210277	-0.11407	1stExon;TSS1500;TSS1500;5'UTR;TSS1500	NA		0.666525
SLFN12	cg03251655	-0.342891	1stExon;5'UTR	NA	Unclassified	0.680446
MCCC1	cg03318940	-0.293829	TSS200	NA	Promoter_Associated	0.538744
BAMBI	cg03325931	-0.117111	Body	NA		0.944669
MCCC1	cg03344955	-0.46517	TSS1500	NA	Promoter_Associated	0.538744
HOXA5	cg03368099	-0.357566	TSS1500	NA		0.807509
TNS1	cg03383268	-0.124144	5'UTR	NA		1.11714
FAM198B	cg03450635	-0.19628	TSS200;TSS1500;TSS200	NA		0.544662
NOS3	cg03469471	-0.120462	Body	NA	Unclassified_Cell_type_specific	1.233
MECOM	cg03516577	-0.252553	Body	TRUE		0.564766
MYSM1	cg03530925	-0.292009	TSS200	NA	Promoter_Associated	1.0082
AMN1	cg03532709	-0.279524	5'UTR;Body;1stExon	NA	Unclassified	1.11334
CBLN2	cg03561455	-0.135705	5'UTR	NA		0.509212
PPP1R16B	cg03563630	-0.101909	5'UTR	NA		1.35194
COL12A1	cg03564793	-0.109804	3'UTR;3'UTR	TRUE		0.565992
CBLN2	cg03566107	-0.222145	TSS1500	NA		0.509212
COL12A1	cg03569645	-0.101263	5'UTR;5'UTR	NA	Unclassified	0.565992
SULF1	cg03613662	-0.180869	5'UTR;TSS1500;TSS1500;5'UTR	TRUE		2.53388
MECOM	cg03679456	-0.130935	Body	NA		0.564766
SESN3	cg03680032	-0.137023	TSS1500	NA	Promoter_Associated	1.11101
BCL6B	cg03693706	-0.240065	Body	NA		1.63337
FBXO17	cg03724964	-0.304806	5'UTR	NA		0.77951
HOXA5	cg03744763	-0.172647	TSS1500	NA		0.807509
PTGFRN	cg03752628	-0.124976	Body	NA	Unclassified_Cell_type_specific	1.41673
FAM174B	cg03758697	-0.226545	3'UTR	TRUE		0.546552
MYSM1	cg03768925	-0.290217	1stExon	NA	Promoter_Associated	1.0082
NOX4	cg03793270	-0.340152	5'UTR;TSS200;TSS200;TSS200	NA		0.622998
SIM1	cg03830329	-0.230831	Body	NA		1.15053
FAM171A1	cg03929743	-0.270165	Body	TRUE		0.857913
GATA3	cg03935183	-0.310157	Body;Body	TRUE		1.31793
HSPG2	cg03977084	-0.152516	Body	NA		1.17946
GNG12	cg03991309	-0.513974	5'UTR	TRUE		0.639462
MAL2	cg04009492	-0.420094	Body	TRUE		2.39233
CCDC88C	cg04043826	-0.102086	Body	NA		0.899647
SH2D3C	cg04057288	-0.105294	Body;Body;Body;Body;Body;Body	NA		0.853311
CTGF	cg04068042	-0.155266	1stExon;5'UTR	NA	Unclassified_Cell_type_specific	0.660852
CDH6	cg04132555	-0.172332	5'UTR	NA		1.14259
FBLN5	cg04153551	-0.226077	Body	TRUE		0.814823
LAMC2	cg04218899	-0.267311	1stExon;5'UTR;5'UTR;1stExon	NA	Unclassified_Cell_type_specific	0.699815
VASH1	cg04224092	-0.106465	3'UTR	TRUE		0.674297
ART4	cg04228042	-0.723481	TSS200	NA		1.77439
MFAP2	cg04236263	-0.30973	5'UTR;5'UTR;5'UTR;5'UTR	TRUE	Unclassified_Cell_type_specific	1.14715
NRXN3	cg04272011	-0.12706	Body;1stExon;1stExon;5'UTR;5'UTR	NA		0.563656
SEMA3G	cg04338788	-0.128621	Body	TRUE		0.907504
FAT4	cg04373334	-0.121508	1stExon	NA		0.617956
ARHGEF3	cg04389058	-0.153663	Body	TRUE	Unclassified_Cell_type_specific	0.700762
STMN1	cg04471507	-0.34002	TSS1500;TSS1500;TSS1500;TSS200	NA		0.666525
NDRG4	cg04484415	-0.214619	Body;Body;Body	NA	Unclassified_Cell_type_specific	1.16762
GATA3	cg04492228	-0.131423	Body;Body	NA	Unclassified_Cell_type_specific	1.31793
FAM69B	cg04523268	-0.180676	TSS1500	NA	Unclassified_Cell_type_specific	0.856812
ROBO1	cg04562217	-0.140643	5'UTR	NA		0.732643
MTMR4	cg04610235	-0.16263	Body	NA	Promoter_Associated	0.530569
PDE4B	cg04704294	-0.231171	TSS1500;TSS1500	NA		0.536188
NDRG4	cg04808179	-0.300965	Body;Body;Body	TRUE	Unclassified	1.16762
SULF1	cg04845579	-0.492017	TSS200;TSS200	TRUE		2.53388
CLMN	cg04847275	-0.129487	Body	NA		0.851066
PIK3C2B	cg04885666	-0.140659	TSS200	NA		0.659715
ROR1	cg04885825	-0.170538	Body;Body	TRUE		0.973324
HDAC9	cg04892643	-0.289909	Body;Body;Body	TRUE		0.61033
APBB2	cg04917391	-0.456183	Body;TSS200;TSS200;Body;TSS200;Body;TSS200	TRUE	Unclassified_Cell_type_specific	0.584549
UTRN	cg04925437	-0.157897	Body	TRUE		0.532164
SPOCK1	cg04927066	-0.148815	Body	NA		4.48274
BMP4	cg04937184	-0.301894	TSS1500;TSS1500	NA	Unclassified_Cell_type_specific	2.3149
MCCC1	cg04991337	-0.547657	1stExon	NA	Promoter_Associated	0.538744
APBB2	cg05020685	-0.115019	Body;5'UTR;5'UTR;5'UTR;Body;5'UTR;Body	NA		0.584549
MMRN2	cg05046097	-0.174399	TSS1500;TSS1500	NA		1.45222
HOXA5	cg05076221	-0.24907	Body	NA		0.807509
SIM1	cg05100070	-0.155392	Body	NA		1.15053
MYEF2	cg05243389	-0.11944	TSS1500	NA	Promoter_Associated	0.85116
ITGA4	cg05246303	-0.109524	TSS1500	NA	Promoter_Associated	1.7171
IL6	cg05265849	-0.119143	Body	TRUE	Unclassified	0.791613
SELP	cg05343289	-0.155456	TSS1500	NA		1.77637
MGP	cg05360958	-0.401668	Body	TRUE		3.20171
ERC2	cg05450193	-0.101456	Body	TRUE		0.582195
FAM38B	cg05478452	-0.189668	Body	NA		0.647313
FAM38B	cg05478452	-0.189668	Body	NA		0.519646
FAM38B	cg05478452	-0.189668	Body	NA		0.920713
EFNB2	cg05493945	-0.454564	Body	NA		1.4688
MCCC1	cg05496383	-0.3796	TSS200	NA	Promoter_Associated	0.538744
RUNX1T1	cg05556361	-0.283676	5'UTR	TRUE		1.07311
DIP2C	cg05585149	-0.221567	Body;TSS200;TSS200	NA		0.504188
ZDHHC21	cg05623411	-0.103846	5'UTR	NA		0.600345
ELMO1	cg05642546	-0.121577	Body	NA		1.98332
SLC7A14	cg05663573	-0.14538	5'UTR	NA		2.04904
SLC7A14	cg05663573	-0.14538	5'UTR	NA		1.02358
SULF1	cg05806180	-0.270342	5'UTR;1stExon;1stExon;5'UTR	TRUE		2.53388
FAM107B	cg05810129	-0.385364	Body	TRUE		0.666802
LOC646999	cg05858889	-0.139227	Body	TRUE	Unclassified	1.3652
APBB2	cg05894734	-0.61201	Body;TSS200;TSS200;Body;TSS200;Body;TSS200	TRUE	Unclassified_Cell_type_specific	0.584549
LAMC2	cg05929019	-0.295839	TSS200;TSS200	NA		0.699815
SPOCD1	cg05944260	-0.20087	Body	TRUE		0.56331
CYTL1	cg05985589	-0.139076	TSS200	TRUE		3.27517
GRB10	cg05998930	-0.150601	5'UTR	TRUE	Promoter_Associated_Cell_type_specific	0.625515
KRT18	cg06024289	-0.105684	TSS200;TSS1500	NA	Unclassified_Cell_type_specific	0.594709
ERG	cg06032349	-0.102166	5'UTR;5'UTR	NA		0.702096
PDE4B	cg06160606	-0.237913	Body;Body;Body;Body	TRUE		0.536188
EFNB2	cg06193439	-0.145378	Body	NA		1.4688
LAMC2	cg06211724	-0.508846	1stExon;5'UTR;5'UTR;1stExon	TRUE		0.699815
NHSL1	cg06270737	-0.134049	Body;Body	NA		0.584617
TNS1	cg06320380	-0.215575	5'UTR	NA		1.11714
FERMT3	cg06385449	-0.145439	TSS200;TSS200	NA	Promoter_Associated	1.08271
NUDT4	cg06392241	-0.348977	TSS1500;TSS1500;TSS1500	NA	Promoter_Associated	0.929129
TMEM217	cg06392574	-0.335904	5'UTR;5'UTR	TRUE		1.09663
APBB2	cg06485940	-0.343611	Body;TSS200;TSS200;Body;TSS200;Body;TSS200	TRUE	Unclassified_Cell_type_specific	0.584549
PARD3	cg06564860	-0.115303	Body	TRUE	Unclassified	0.623576
CAP2	cg06573088	-0.110148	Body	TRUE		0.631816
MGP	cg06601891	-0.157634	1stExon;5'UTR	NA		3.20171
ARPM1	cg06634950	-0.406454	1stExon	NA	Promoter_Associated	0.503799
DHRS3	cg06641388	-0.253648	Body	NA		0.861358
CARD11	cg06643466	-0.138097	5'UTR	TRUE	Promoter_Associated_Cell_type_specific	0.941708
PLXNA4	cg06736785	-0.396341	5'UTR;5'UTR;5'UTR	NA	Unclassified_Cell_type_specific	0.79308
PLXNA4	cg06741594	-0.315008	5'UTR;5'UTR;5'UTR	TRUE	Unclassified_Cell_type_specific	0.79308
FBLIM1	cg06747907	-0.238598	5'UTR;5'UTR;TSS1500;1stExon	NA		0.716155
FLNC	cg06761584	-0.292969	TSS1500;TSS1500	NA	Unclassified_Cell_type_specific	0.891872
GATSL1	cg06796482	-0.105282	TSS1500	NA		0.533773
GATSL1	cg06796482	-0.105282	TSS1500	NA		0.533773
EFNB2	cg06826155	-0.442315	Body	TRUE		1.4688
GAB1	cg06855485	-0.136081	Body;Body	TRUE		0.624564
LTBP3	cg06867571	-0.126535	Body;Body;Body	NA		1.05076
DOCK6	cg06870470	-0.176207	Body	NA		0.516883
LOC646999	cg06890747	-0.213571	Body	TRUE	Unclassified	1.3652
ISYNA1	cg06953865	-0.217922	TSS1500;TSS1500;TSS1500	TRUE		0.609404
AMN1	cg07007050	-0.288084	TSS200;TSS200	NA	Unclassified	1.11334
KRT7	cg07007400	-0.127716	TSS200	NA		1.92896
C1RL	cg07027613	-0.401736	Body;TSS1500	NA		0.783892
SULF1	cg07051728	-0.249226	TSS1500;TSS1500	NA		2.53388
PLXNA4	cg07057177	-0.103891	TSS200;TSS200;5'UTR	NA	Unclassified_Cell_type_specific	0.79308
SULF1	cg07073960	-0.371299	TSS200;TSS200	TRUE		2.53388
FAM69B	cg07078114	-0.336903	TSS1500	NA	Unclassified_Cell_type_specific	0.856812
FBLIM1	cg07107113	-0.387208	5'UTR	NA		0.716155
FRMD5	cg07125112	-0.204203	Body	NA		1.99895
STK38L	cg07240557	-0.142167	TSS200	NA	Promoter_Associated	0.817427
PARD3	cg07270259	-0.425794	Body	TRUE		0.623576
RPS6KA2	cg07281125	-0.112054	Body;Body	NA		1.38499
ROBO1	cg07287167	-0.177636	5'UTR	NA		0.732643
HHIP	cg07318204	-0.374617	TSS1500	NA		4.46605
ST3GAL6	cg07390647	-0.119519	5'UTR	NA		0.75279
MMRN2	cg07436701	-0.114755	TSS200;TSS1500	TRUE	Unclassified_Cell_type_specific	1.45222
C16orf45	cg07464859	-0.223932	TSS1500	NA	Unclassified_Cell_type_specific	0.898089
MCCC1	cg07464924	-0.48177	1stExon;5'UTR	NA	Promoter_Associated	0.538744
C1RL	cg07526656	-0.361171	Body;TSS1500	NA		0.783892
LTBP2	cg07531056	-0.150014	Body	TRUE		1.31484
RUNX1T1	cg07538339	-0.281933	5'UTR;1stExon	NA		1.07311
TGFBR3	cg07557690	-0.273615	TSS1500	NA		1.13122
FBLN5	cg07575518	-0.132492	Body	NA	Unclassified_Cell_type_specific	0.814823
MCCC1	cg07634101	-0.296341	Body	NA	Promoter_Associated	0.538744
FERMT3	cg07682037	-0.235214	1stExon;5'UTR;5'UTR;1stExon	NA	Promoter_Associated	1.08271
SERPINB9	cg07713293	-0.135682	TSS1500	NA		1.29725
FAM174B	cg07726241	-0.115812	TSS200	NA		0.546552
BMP6	cg07747616	-0.114254	Body	TRUE		2.73363
SLC7A14	cg07766263	-0.122372	5'UTR	NA		2.04904
SLC7A14	cg07766263	-0.122372	5'UTR	NA		1.02358
DNAJB4	cg07804617	-0.151956	Body	NA	Unclassified_Cell_type_specific	0.620497
FBLIM1	cg07846167	-0.303079	TSS1500	NA		0.716155
GABBR2	cg07903918	-0.125596	TSS1500	NA		1.3098
IL6	cg07998387	-0.252031	Body	NA	Unclassified	0.791613
MECOM	cg08004073	-0.133718	Body	NA		0.564766
SPATA13	cg08010865	-0.295776	Body;5'UTR	TRUE		0.782372
APBB2	cg08016336	-0.468837	5'UTR;5'UTR;5'UTR	TRUE		0.584549
F11R	cg08030282	-0.149315	3'UTR	NA	Unclassified	0.979761
SIM1	cg08041481	-0.19147	Body	NA		1.15053
HOXA5	cg08070327	-0.11442	TSS1500	NA	Unclassified	0.807509
ANGPTL2	cg08076018	-0.206067	TSS200;Body	NA	Unclassified_Cell_type_specific	0.767796
MEST	cg08077673	-0.283302	5'UTR	NA	Promoter_Associated	0.886814
NDRG4	cg08092105	-0.613555	Body;Body;Body	NA	Unclassified_Cell_type_specific	1.16762
DAB2IP	cg08128768	-0.641129	Body	NA		0.569619
EPB41	cg08139234	-0.105649	5'UTR;5'UTR;5'UTR;TSS1500;5'UTR;5'UTR	NA	Promoter_Associated	1.96932
CLEC14A	cg08139247	-0.10503	1stExon;5'UTR	NA		0.533537
BMP6	cg08198851	-0.360667	Body	TRUE	Unclassified_Cell_type_specific	2.73363
MCC	cg08213909	-0.129481	Body;Body	TRUE		1.38992
MMRN2	cg08220966	-0.189636	5'UTR;TSS1500;1stExon	TRUE		1.45222
FBLIM1	cg08258719	-0.275639	5'UTR;TSS1500;TSS1500	NA		0.716155
RNF122	cg08327744	-0.196756	Body	NA	Unclassified_Cell_type_specific	1.30153
TSPAN18	cg08343101	-0.156766	Body;Body	TRUE	Unclassified	2.31286
PTGFRN	cg08361238	-0.263484	TSS1500	NA		1.41673
MCCC1	cg08395365	-0.264708	TSS200	NA	Promoter_Associated	0.538744
RPS6KA2	cg08462030	-0.207142	Body;Body	TRUE		1.38499
WWTR1	cg08498836	-0.199515	Body;Body;Body	TRUE		0.708386
FBXL13	cg08500417	-0.159907	Body;Body;Body;Body	TRUE		0.684988
NOS3	cg08607625	-0.284584	5'UTR;TSS200;TSS200;TSS200	NA		1.233
ROBO1	cg08661007	-0.250623	TSS200	NA		0.732643
NOX4	cg08725840	-0.277158	5'UTR;TSS200;TSS200;TSS200	NA		0.622998
MAST4	cg08743751	-0.15686	Body;Body	TRUE	Promoter_Associated	0.67338
C13orf33	cg08756033	-0.136982	TSS200	NA		1.91159
ZNF438	cg08764162	-0.166518	Body;5'UTR;Body;5'UTR;Body;Body;5'UTR;Body	TRUE		0.530601
FBXO17	cg08820801	-0.317881	5'UTR	NA		0.77951
ABCG1	cg08841829	-0.239314	TSS1500;TSS1500;5'UTR;Body;Body;TSS1500	NA		1.04735
TGFBR3	cg08848903	-0.109272	TSS1500	NA		1.13122
MLXIP	cg08869118	-0.120782	Body	NA		0.510068
ART4	cg08905654	-0.320255	TSS1500	NA		1.77439
PFKFB3	cg08994060	-0.103757	Body	NA		0.5488
NFIA	cg09062708	-0.331522	Body;Body;Body;Body	TRUE		0.841821
CLSTN3	cg09137453	-0.124381	TSS1500;TSS1500	NA		1.10531
ARHGAP29	cg09162146	-0.104959	TSS1500	NA		1.01675
RPS6KA2	cg09184730	-0.113453	TSS200	NA	Unclassified_Cell_type_specific	1.38499
DNAJA4	cg09214398	-0.141678	5'UTR;1stExon;TSS1500	TRUE		0.915024
NFIA	cg09219280	-0.173638	Body;Body;Body;Body	NA		0.841821
BMP4	cg09229893	-0.161095	TSS1500;TSS1500	NA	Unclassified_Cell_type_specific	2.3149
FERMT3	cg09302355	-0.13559	TSS200;TSS200	NA	Promoter_Associated	1.08271
BCHE	cg09406615	-0.11185	1stExon;5'UTR	TRUE		0.5433
ANGPTL2	cg09427311	-0.148977	TSS1500;Body	TRUE		0.767796
NFATC2	cg09465142	-0.176043	Body;Body;Body	NA		0.530744
KRT7	cg09522147	-0.130882	1stExon	NA		1.92896
SLC7A14	cg09543255	-0.126991	5'UTR	NA		2.04904
SLC7A14	cg09543255	-0.126991	5'UTR	NA		1.02358
TNS1	cg09548780	-0.167334	5'UTR	NA		1.11714
HOXA5	cg09549073	-0.109765	5'UTR;1stExon	NA	Unclassified	0.807509
THSD7A	cg09557034	-0.41644	TSS1500	NA		1.14433
TFPI2	cg09558850	-0.182566	TSS1500	NA		0.849536
SPOCK1	cg09642428	-0.109511	Body	TRUE		4.48274
KRT7	cg09670128	-0.133798	5'UTR;1stExon	NA		1.92896
GOLGA8B	cg09670701	-0.143202	TSS1500	NA		0.505508
GOLGA8B	cg09670701	-0.143202	TSS1500	NA		0.558165
NUDT4	cg09688127	-0.164678	TSS1500;TSS1500;TSS1500	NA	Promoter_Associated	0.929129
RGS7	cg09786278	-0.249273	Body	TRUE		0.611481
STMN1	cg09796501	-0.207396	TSS1500;TSS1500;TSS1500;TSS200	NA		0.666525
TSPAN2	cg09811183	-0.261384	Body	NA		0.526921
VWF	cg09836827	-0.101084	Body	NA		2.52255
MEST	cg09872616	-0.190465	1stExon;5'UTR	NA	Promoter_Associated	0.886814
AMN1	cg09917807	-0.3657	TSS200;TSS200	NA	Unclassified	1.11334
FRMD5	cg09926486	-0.177992	Body	NA		1.99895
CHD7	cg09941713	-0.529531	Body	TRUE	Unclassified	0.78829
NRXN3	cg09950309	-0.142768	Body;TSS1500;TSS1500	NA		0.563656
RPS6KA2	cg09966309	-0.172357	Body;Body	TRUE	Unclassified	1.38499
ART4	cg10047173	-0.743082	TSS200	NA		1.77439
STAB1	cg10061138	-0.101711	TSS1500	TRUE		1.34022
GATA3	cg10089865	-0.285008	Body;Body	TRUE		1.31793
C21orf63	cg10095801	-0.235488	Body	TRUE		1.02907
INSR	cg10148591	-0.337745	Body;Body	NA	Promoter_Associated	0.729568
GATA3	cg10163955	-0.229883	Body;Body	NA	Unclassified_Cell_type_specific	1.31793
SULF1	cg10260044	-0.190688	Body;Body;Body;Body	TRUE		2.53388
VWF	cg10301695	-0.131437	1stExon;5'UTR	TRUE		2.52255
HEY2	cg10308749	-0.235853	Body	NA		1.50605
ARPM1	cg10350352	-0.19839	1stExon	NA	Promoter_Associated	0.503799
MECOM	cg10351165	-0.372194	Body	TRUE		0.564766
ANXA3	cg10366878	-0.143036	3'UTR	NA		0.559692
NDRG4	cg10383447	-0.822668	Body;Body;Body	NA	Unclassified_Cell_type_specific	1.16762
PREX2	cg10419957	-0.147194	Body;Body	TRUE		1.59831
MCC	cg10473266	-0.114949	Body;Body	TRUE		1.38992
TUBA1A	cg10481202	-0.106575	Body	NA	Promoter_Associated_Cell_type_specific	0.505252
DIP2C	cg10494981	-0.140779	Body	NA		0.504188
PIK3C2B	cg10507231	-0.189734	TSS200	NA		0.659715
NFIB	cg10565589	-0.1078	TSS200	NA	Unclassified_Cell_type_specific	1.05356
PLXNA4	cg10694781	-0.512551	5'UTR;5'UTR;5'UTR	TRUE	Unclassified_Cell_type_specific	0.79308
C13orf33	cg10763483	-0.235011	TSS1500	NA	Unclassified_Cell_type_specific	1.91159
EPHB1	cg10791959	-0.529727	Body	TRUE		1.05046
MMRN2	cg10829629	-0.198169	TSS200;TSS1500	TRUE	Unclassified_Cell_type_specific	1.45222
ICAM2	cg10930101	-0.157417	TSS1500;5'UTR;5'UTR;5'UTR;5'UTR	TRUE		0.80838
RHOBTB3	cg11017269	-0.119678	1stExon;5'UTR	NA	Promoter_Associated	0.581264
LTBP3	cg11171811	-0.265373	TSS1500;TSS1500;TSS1500	NA		1.05076
PLTP	cg11191337	-0.255982	TSS1500;TSS1500	NA		0.847967
EFNB2	cg11220502	-0.564324	Body	NA		1.4688
RHOBTB3	cg11240493	-0.151892	TSS200	NA	Promoter_Associated	0.581264
AMN1	cg11243680	-0.133987	Body;Body	NA	Unclassified	1.11334
PTPRS	cg11306119	-0.225164	Body;Body;Body;Body	NA		1.17713
PGM5P2	cg11315989	-0.258075	Body	NA		0.720622
PGM5P2	cg11315989	-0.258075	Body	NA		0.654848
COL12A1	cg11353250	-0.131262	3'UTR;3'UTR	TRUE		0.565992
APBB2	cg11382761	-0.148261	Body;Body;Body	TRUE		0.584549
FBLIM1	cg11401784	-0.423285	Body;Body;Body	NA		0.716155
GATA3	cg11430077	-0.250788	Body;Body	NA	Promoter_Associated	1.31793
FAM176A	cg11453343	-0.133047	5'UTR;5'UTR	NA	Unclassified	0.776897
SIM1	cg11471772	-0.100962	TSS200	TRUE	Unclassified_Cell_type_specific	1.15053
SPHK1	cg11499699	-0.13642	Body;Body;Body;Body	NA		0.614048
NDRG4	cg11640773	-0.532063	Body;Body;Body	NA	Unclassified_Cell_type_specific	1.16762
NOX4	cg11670211	-0.296191	5'UTR;Body;Body;Body	TRUE		0.622998
GATA3	cg11679455	-0.45852	Body;Body	TRUE		1.31793
STMN1	cg11709544	-0.43128	TSS1500;TSS1500;TSS1500;TSS200	NA		0.666525
DIP2C	cg11722581	-0.208684	Body;TSS200;TSS200	NA		0.504188
HOXA5	cg11724970	-0.174212	Body	NA	Unclassified_Cell_type_specific	0.807509
SEMA5A	cg11776321	-0.102953	5'UTR	TRUE		0.515265
ROR1	cg11786966	-0.585899	Body;Body	TRUE		0.973324
TRANK1	cg11870261	-0.159621	TSS200	NA	Promoter_Associated	0.737204
TIAM2	cg11885589	-0.391047	Body	TRUE		0.796482
ROBO1	cg11980129	-0.183707	5'UTR	NA		0.732643
DOCK4	cg11993058	-0.149305	Body	TRUE		0.501506
HOXA5	cg12015737	-0.10223	TSS1500	NA	Unclassified	0.807509
DOCK6	cg12019614	-0.131196	Body	TRUE	Unclassified	0.516883
PLXNB1	cg12030667	-0.106359	TSS1500;TSS200	NA	Unclassified	0.512854
FBLIM1	cg12068257	-0.141528	5'UTR;5'UTR;TSS1500;1stExon	NA		0.716155
CYBRD1	cg12072024	-0.323537	TSS1500;TSS1500	NA		0.720599
MFHAS1	cg12077460	-0.283809	Body	TRUE		0.689638
MICAL2	cg12122057	-0.390154	5'UTR	NA		0.977779
HOXA5	cg12128839	-0.188323	TSS200	NA	Unclassified	0.807509
GDF6	cg12156944	-0.130803	Body	NA		1.08976
NOX4	cg12161228	-0.395934	1stExon;1stExon;5'UTR;5'UTR;5'UTR;Body	TRUE		0.622998
SULF1	cg12181083	-0.402316	TSS1500;TSS1500	TRUE		2.53388
NRG1	cg12196232	-0.212433	Body;Body;Body;Body;Body;5'UTR;Body;Body;Body;Body;Body;Body;Body;1stExon;Body;Body;Body	TRUE		0.565349
TINAGL1	cg12206571	-0.106036	Body	TRUE		0.939326
BEND7	cg12390516	-0.290707	Body	TRUE		1.18909
SPOCK1	cg12401953	-0.371517	Body	TRUE		4.48274
PTPRE	cg12434312	-0.158226	Body;TSS1500	TRUE	Promoter_Associated	1.02659
APBB2	cg12455762	-0.402351	Body;5'UTR;5'UTR;5'UTR;1stExon;1stExon;5'UTR;Body;1stExon;Body;1stExon	NA	Unclassified_Cell_type_specific	0.584549
LOC646999	cg12457909	-0.18344	Body	TRUE	Unclassified	1.3652
AMN1	cg12563240	-0.341968	TSS200;TSS200	NA	Unclassified	1.11334
ST6GAL1	cg12632309	-0.138789	5'UTR;5'UTR	TRUE		1.92397
ETNK2	cg12638737	-0.15653	Body	NA		1.30534
EFNB2	cg12674145	-0.41777	Body	NA		1.4688
ZSCAN16	cg12706983	-0.200923	TSS200	NA	Promoter_Associated	0.789924
PLSCR4	cg12727940	-0.397529	TSS1500;TSS1500;TSS1500;TSS1500	NA		1.47581
TNS1	cg12731010	-0.253188	Body	TRUE		1.11714
GJA5	cg12740910	-0.162728	5'UTR;TSS1500	NA		3.43401
CHD7	cg12844324	-0.324262	5'UTR	NA		0.78829
PCDH12	cg12845808	-0.19933	1stExon;5'UTR	NA		0.722833
CPNE5	cg12855522	-0.12943	TSS1500	TRUE	Unclassified_Cell_type_specific	1.05562
MCC	cg12855547	-0.132983	TSS200	NA		1.38992
C1QTNF5	cg12870830	-0.218425	5'UTR;Body	NA		0.724658
PLK2	cg12942552	-0.142265	3'UTR	NA		0.728921
MAP1B	cg12947138	-0.291833	Body	TRUE		0.512149
LYPD1	cg13016408	-0.100872	5'UTR;Body	NA		2.5939
NOS3	cg13024471	-0.393221	5'UTR;TSS200;TSS200;TSS200	NA		1.233
DAB2IP	cg13060154	-0.306965	Body	NA	Unclassified_Cell_type_specific	0.569619
IL6	cg13104385	-0.2856	Body	TRUE	Unclassified	0.791613
OSGIN2	cg13153865	-0.164431	5'UTR;1stExon;TSS1500	NA	Promoter_Associated	0.525158
MYSM1	cg13168746	-0.288371	Body	NA	Promoter_Associated	1.0082
FBLIM1	cg13173552	-0.152944	1stExon;Body;Body	NA		0.716155
GNG12	cg13184736	-0.163089	TSS1500	NA		0.639462
HSPG2	cg13215285	-0.116884	Body	TRUE		1.17946
CUBN	cg13223209	-0.219152	Body	TRUE		0.688998
C13orf33	cg13251181	-0.563344	Body	TRUE		1.91159
SCARA3	cg13351161	-0.333947	TSS1500;TSS1500	NA		0.548738
GNG12	cg13399816	-0.105333	TSS1500	NA		0.639462
GABBR2	cg13434352	-0.120108	TSS1500	NA		1.3098
PTPRE	cg13453168	-0.300045	TSS200;Body	TRUE	Promoter_Associated	1.02659
FBLIM1	cg13484546	-0.115609	TSS1500	NA		0.716155
HOXA5	cg13512268	-0.103956	TSS1500	NA	Unclassified	0.807509
DAB2IP	cg13537416	-0.203625	Body;5'UTR	TRUE	Unclassified	0.569619
SULF2	cg13551706	-0.101792	Body;Body;Body	NA		0.659572
ART4	cg13573513	-0.385145	5'UTR;1stExon	NA		1.77439
FLRT2	cg13594869	-0.149905	Body	NA		0.920785
COL5A1	cg13596370	-0.206104	Body	NA		0.71727
PTPRS	cg13617776	-0.26733	Body;Body;Body;Body	NA	Unclassified_Cell_type_specific	1.17713
ZNF462	cg13635022	-0.153022	5'UTR	NA		1.08536
ZSCAN16	cg13665593	-0.126203	1stExon;5'UTR	NA	Promoter_Associated	0.789924
HOXA5	cg13694927	-0.295488	TSS1500	NA		0.807509
RGS3	cg13734137	-0.267916	Body;Body;Body	NA		0.619793
DAPK1	cg13752933	-0.176336	Body	NA	Unclassified_Cell_type_specific	3.32913
FAM174B	cg13784264	-0.209264	TSS200	NA	Unclassified_Cell_type_specific	0.546552
HEY2	cg13799242	-0.412465	Body	TRUE		1.50605
ERC2	cg13903087	-0.156408	3'UTR	NA		0.582195
GPR161	cg13910594	-0.114111	3'UTR	NA	Unclassified	0.537932
PIK3C2B	cg13927938	-0.164362	TSS200	NA		0.659715
HSPG2	cg13940218	-0.289463	Body	NA		1.17946
MARCH3	cg13963033	-0.423056	Body	TRUE		1.87068
COL5A1	cg13969662	-0.285491	Body	NA		0.71727
SOX4	cg13995516	-0.427098	3'UTR;1stExon	NA	Promoter_Associated	0.889561
HOXA5	cg14014955	-0.104364	TSS1500	NA	Unclassified	0.807509
KLF12	cg14043104	-0.101976	5'UTR	TRUE		0.911976
NFIA	cg14093103	-0.181161	Body;TSS1500	NA		0.841821
FAM49A	cg14125542	-0.114086	5'UTR	TRUE		0.990895
FAM69B	cg14172126	-0.23033	Body	NA		0.856812
TLE1	cg14199629	-0.119422	Body	TRUE		0.962412
AMN1	cg14202610	-0.389032	TSS200;TSS200	NA	Unclassified	1.11334
ARPM1	cg14222479	-0.423357	1stExon;5'UTR	NA	Promoter_Associated	0.503799
FAM69B	cg14235701	-0.440404	TSS1500	NA	Unclassified_Cell_type_specific	0.856812
SIM1	cg14314744	-0.24502	Body	NA		1.15053
FAM69B	cg14361654	-0.135271	Body	TRUE	Unclassified_Cell_type_specific	0.856812
MAGI1	cg14412322	-0.382969	Body;Body;Body	NA		0.580477
DIP2C	cg14429526	-0.153975	Body	NA		0.504188
KRT7	cg14482313	-0.111282	TSS200	NA		1.92896
SLC40A1	cg14499385	-0.137937	TSS1500	TRUE		2.20082
SATB1	cg14520829	-0.209169	3'UTR;3'UTR	NA		0.799949
RGS3	cg14523204	-0.184305	3'UTR;3'UTR;3'UTR;3'UTR;3'UTR	NA		0.619793
KRT7	cg14537533	-0.11513	TSS200	NA		1.92896
RGS3	cg14539422	-0.441665	Body;5'UTR;1stExon;Body;5'UTR	TRUE		0.619793
AFAP1	cg14543780	-0.397824	Body;Body;Body	NA		0.56639
ITGB3	cg14575950	-0.131966	Body	TRUE		1.10939
CAMSAP1	cg14590331	-0.134387	Body	TRUE		0.5621
NRG1	cg14598943	-0.107374	Body;Body;Body;Body;Body;5'UTR;Body;Body;Body;Body;Body;Body;Body;1stExon;Body;Body;Body	TRUE		0.565349
EFNA1	cg14612733	-0.202261	Body;Body	NA		0.970795
CTGF	cg14623917	-0.257838	Body	NA	Unclassified_Cell_type_specific	0.660852
SMURF2	cg14624950	-0.269475	Body	TRUE		0.722374
LIMK2	cg14703589	-0.108486	1stExon;1stExon;5'UTR;Body;5'UTR	NA	Unclassified_Cell_type_specific	0.613003
SIM1	cg14717557	-0.182905	Body	TRUE		1.15053
LRRK1	cg14725082	-0.350777	Body	NA		0.563828
ZSWIM6	cg14742809	-0.457427	Body	NA		0.729457
ZHX2	cg14747166	-0.22308	5'UTR	TRUE		0.609707
PLA2G4C	cg14780446	-0.177127	Body;Body;Body	NA		1.1733
HOXA5	cg14882265	-0.104248	TSS1500	NA	Unclassified	0.807509
KLRG1	cg14913610	-0.600212	Body	NA		1.21859
DIO2	cg14975009	-0.190776	1stExon;1stExon;Body	NA		1.00844
SWAP70	cg15058894	-0.100096	TSS1500	NA	Unclassified	0.524523
THSD7A	cg15090509	-0.213224	TSS1500	NA		1.14433
BCL6B	cg15165676	-0.186583	TSS1500	NA	Unclassified	1.63337
FLNC	cg15215155	-0.463551	Body;Body	TRUE		0.891872
NLGN1	cg15225201	-0.211481	5'UTR	NA		2.38504
CYTH2	cg15246590	-0.298628	3'UTR;3'UTR	TRUE	Promoter_Associated	0.515254
FAM174B	cg15289316	-0.235281	TSS200	NA	Unclassified_Cell_type_specific	0.546552
SULF1	cg15351186	-0.107778	TSS1500;TSS1500	NA		2.53388
PROCR	cg15400591	-0.600597	Body	NA		0.829473
SCN8A	cg15422644	-0.240131	Body	TRUE		0.566679
TNS1	cg15476790	-0.147854	5'UTR	TRUE		1.11714
VCAN	cg15526939	-0.404084	Body;Body;Body;Body	TRUE		0.853199
NFIA	cg15575375	-0.276947	Body;Body;Body;Body	TRUE		0.841821
AMN1	cg15592187	-0.342782	5'UTR;Body;1stExon	NA	Unclassified	1.11334
APBA2	cg15605858	-0.100601	Body;Body	TRUE	Unclassified	1.7316
SKIL	cg15627834	-0.276408	Body;1stExon;Body	NA		1.2174
TSPAN8	cg15684563	-0.153377	TSS1500	NA		0.866848
SOX17	cg15710198	-0.175478	TSS200	NA		0.805306
HTRA1	cg15719652	-0.407731	Body	NA		0.753943
ART4	cg15733114	-0.718796	TSS200	NA		1.77439
TSPYL5	cg15747595	-0.198111	1stExon	NA		1.00825
PTPRS	cg15820033	-0.256097	Body;Body;Body;Body	NA	Unclassified_Cell_type_specific	1.17713
SULF1	cg15857490	-0.138516	Body;Body;Body;Body	NA		2.53388
PIK3C2B	cg15903562	-0.213292	Body	TRUE		0.659715
ARPM1	cg15981995	-0.307533	1stExon;5'UTR	NA	Promoter_Associated	0.503799
AMN1	cg16014770	-0.313313	TSS1500;TSS1500	NA	Unclassified	1.11334
IRF6	cg16030177	-0.261451	5'UTR	NA		1.79736
NOS3	cg16035633	-0.402426	3'UTR;3'UTR;Body;Body	NA		1.233
CLEC14A	cg16125874	-0.122317	1stExon;3'UTR	NA		0.533537
RGS3	cg16191087	-0.151253	TSS1500;Body	TRUE		0.619793
GATA3	cg16267979	-0.243087	Body;Body	TRUE		1.31793
LATS2	cg16274376	-0.101601	5'UTR	NA	Promoter_Associated	0.581818
ITGB3	cg16286735	-0.460572	Body	TRUE		1.10939
FERMT3	cg16289449	-0.109082	1stExon;5'UTR;5'UTR;1stExon	NA	Promoter_Associated	1.08271
STK32B	cg16333992	-0.125358	1stExon	NA	Unclassified_Cell_type_specific	1.91427
APBB2	cg16364495	-0.506039	Body;TSS200;TSS200;Body;TSS200;Body;TSS200	TRUE	Unclassified_Cell_type_specific	0.584549
BMP4	cg16389901	-0.18843	TSS1500;TSS1500	NA	Unclassified_Cell_type_specific	2.3149
SULT1B1	cg16414852	-0.230619	5'UTR	NA	NonGene_Associated_Cell_type_specific	2.01346
NOS3	cg16420354	-0.39548	5'UTR;TSS200;TSS200;TSS200	TRUE		1.233
PROCR	cg16430687	-0.463356	Body	NA	Unclassified	0.829473
APBB2	cg16433074	-0.361795	5'UTR;5'UTR;5'UTR	NA		0.584549
MAP1B	cg16451306	-0.388904	Body	TRUE		0.512149
CARD11	cg16495448	-0.184826	5'UTR	TRUE		0.941708
MEST	cg16511229	-0.121102	1stExon;5'UTR	NA	Promoter_Associated	0.886814
FBLIM1	cg16519300	-0.498328	TSS1500	NA		0.716155
PCDHB6	cg16594581	-0.161039	1stExon	NA		0.510728
C16orf45	cg16631088	-0.188582	TSS200	NA	Unclassified_Cell_type_specific	0.898089
PTPRS	cg16668176	-0.172027	5'UTR;5'UTR;5'UTR;5'UTR	TRUE		1.17713
EFNA1	cg16677112	-0.253899	Body;Body	NA		0.970795
KIAA1147	cg16689761	-0.245991	3'UTR	TRUE		1.75216
RORA	cg16799334	-0.237971	Body;Body;TSS1500;Body	NA		0.715084
SOX17	cg16830930	-0.12552	Body	TRUE		0.805306
SLCO1A2	cg16923485	-0.163734	Body;Body	TRUE		0.538103
EFNB2	cg17011964	-0.424513	3'UTR	NA		1.4688
IGFBP2	cg17033080	-0.194932	Body	TRUE		2.08856
ABLIM1	cg17056676	-0.179761	Body;Body;Body	TRUE	Unclassified_Cell_type_specific	1.26836
NOX4	cg17063929	-0.281685	5'UTR;TSS200;TSS200;TSS200	NA		0.622998
LYPD1	cg17112958	-0.252212	5'UTR;Body	NA		2.5939
ZNF704	cg17116969	-0.16634	Body	NA	Unclassified	0.932092
MMP16	cg17185705	-0.104368	Body;Body	TRUE		0.608991
DIP2C	cg17198320	-0.248161	Body;TSS200;TSS200	NA		0.504188
ERG	cg17274064	-0.153928	TSS200;TSS200	NA		0.702096
FBLIM1	cg17276021	-0.267428	TSS1500	NA		0.716155
CROT	cg17326451	-0.198958	5'UTR;TSS1500;Body;5'UTR	NA	Unclassified	1.24374
LTBP2	cg17335494	-0.137665	Body	NA		1.31484
PLXNA4	cg17349632	-0.479716	Body	NA		0.79308
CTGF	cg17359975	-0.287985	TSS1500	NA		0.660852
FAM171A1	cg17408185	-0.261199	Body	TRUE		0.857913
NOS3	cg17429236	-0.158492	Body;Body;Body;Body	NA	Unclassified_Cell_type_specific	1.233
HOXA5	cg17432857	-0.18411	TSS1500	NA	Unclassified	0.807509
TRANK1	cg17445812	-0.198103	TSS1500	NA	Promoter_Associated	0.737204
MCC	cg17449088	-0.134498	Body;Body	TRUE		1.38992
LTBP3	cg17451760	-0.304853	TSS1500;TSS1500;TSS1500	TRUE		1.05076
TGFBR3	cg17468459	-0.206953	Body	TRUE		1.13122
GATA3	cg17489908	-0.146154	Body;Body	NA	Unclassified_Cell_type_specific	1.31793
RPS6KA2	cg17501210	-0.177416	Body;Body	NA		1.38499
MAP1B	cg17601785	-0.251487	Body	TRUE		0.512149
PROCR	cg17647667	-0.642517	Body	NA		0.829473
NRG1	cg17661135	-0.115863	Body;Body;Body;Body;Body;Body;Body;Body;Body;Body;Body;Body	TRUE		0.565349
ERC2	cg17665095	-0.136001	Body	TRUE		0.582195
LYPD1	cg17674725	-0.115105	5'UTR;Body	NA		2.5939
NOS3	cg17690263	-0.247269	1stExon;1stExon;1stExon;Body	TRUE		1.233
PTPRS	cg17698886	-0.134276	TSS1500;TSS1500;TSS1500;TSS1500	NA		1.17713
C1RL	cg17717549	-0.166424	Body;Body	TRUE	Promoter_Associated	0.783892
RASGRP3	cg17735563	-0.226127	5'UTR;5'UTR;TSS1500	NA		0.756348
PLXNA2	cg17827017	-0.162082	Body	TRUE		1.02014
EFNB2	cg17906168	-0.202799	3'UTR	NA		1.4688
PDLIM5	cg18009021	-0.375204	Body;Body;Body;Body;Body	NA		0.789497
CCNJ	cg18040225	-0.209833	TSS1500;TSS1500;TSS1500	NA	Promoter_Associated	0.658096
TNIK	cg18058230	-0.450081	Body;Body;Body;Body;Body;Body;Body;Body	TRUE		2.09848
FBXL13	cg18108818	-0.183728	Body;Body;Body;Body	TRUE		0.684988
NCAM2	cg18128969	-0.102445	TSS1500	NA	Unclassified_Cell_type_specific	0.88357
CADM1	cg18160302	-0.150844	Body;Body	TRUE		0.560829
BACE2	cg18175606	-0.12847	Body;Body;Body	NA	Unclassified_Cell_type_specific	2.18195
CTGF	cg18222609	-0.156308	Body	NA		0.660852
SERPINB9	cg18244286	-0.127872	TSS1500	NA		1.29725
FAM174B	cg18252731	-0.189574	1stExon	NA	Unclassified_Cell_type_specific	0.546552
ZSWIM6	cg18259253	-0.391273	Body	TRUE		0.729457
SPOCK1	cg18263365	-0.116185	5'UTR	NA		4.48274
SLC7A14	cg18278638	-0.312379	TSS200	NA		2.04904
SLC7A14	cg18278638	-0.312379	TSS200	NA		1.02358
NRG1	cg18387156	-0.106288	TSS1500	NA		0.565349
SLFN11	cg18411103	-0.102206	5'UTR;5'UTR;5'UTR;5'UTR;5'UTR	NA	Promoter_Associated_Cell_type_specific	0.578214
FAM107B	cg18450420	-0.218995	Body	TRUE		0.666802
GRB10	cg18454288	-0.154064	TSS1500	NA		0.625515
EPHA4	cg18527574	-0.106944	Body	NA		1.47804
FAM174B	cg18558647	-0.348083	Body	NA	Unclassified_Cell_type_specific	0.546552
ARPM1	cg18664508	-0.539845	1stExon;5'UTR	NA	Promoter_Associated	0.503799
HECW2	cg18752527	-0.255882	Body	TRUE		0.820278
SLC7A14	cg18774195	-0.169094	5'UTR;1stExon	NA		2.04904
SLC7A14	cg18774195	-0.169094	5'UTR;1stExon	NA		1.02358
AMN1	cg18813353	-0.351058	TSS200;TSS200	NA	Unclassified	1.11334
RNASE1	cg18832407	-0.111239	TSS1500;TSS1500;TSS1500;TSS1500	NA		1.49049
PCDH12	cg18849725	-0.127808	TSS200	NA		0.722833
HSPG2	cg18861547	-0.45271	Body	TRUE		1.17946
MTSS1	cg18893120	-0.112243	TSS1500	NA		1.00434
RPS6KA2	cg18949300	-0.116843	TSS200	NA	Unclassified_Cell_type_specific	1.38499
C1QTNF5	cg19002131	-0.400247	3'UTR;3'UTR	NA	Unclassified	0.724658
RUNX1T1	cg19007731	-0.456291	5'UTR;1stExon	NA		1.07311
LRRK1	cg19190699	-0.102474	Body	NA		0.563828
CARD11	cg19196826	-0.303107	5'UTR	NA	Promoter_Associated	0.941708
CBLN2	cg19202058	-0.112377	5'UTR	NA		0.509212
DPYSL4	cg19205023	-0.128304	Body	NA		1.05589
ABLIM1	cg19226626	-0.161543	Body;Body;Body	TRUE	Unclassified_Cell_type_specific	1.26836
PLXNA4	cg19229692	-0.38634	Body	NA		0.79308
VWF	cg19300195	-0.125596	Body	NA		2.52255
PTPRB	cg19344708	-0.100432	Body;Body	TRUE		1.38779
PLXNA4	cg19390244	-0.334653	5'UTR	TRUE		0.79308
BEND7	cg19411738	-0.231676	Body	TRUE		1.18909
FLT1	cg19512693	-0.443996	Body;Body;Body;Body	TRUE		0.930127
ART4	cg19532939	-0.523188	TSS200	NA		1.77439
PTPRE	cg19544434	-0.335144	TSS200;Body	TRUE	Promoter_Associated	1.02659
NUDT4	cg19554457	-0.183169	Body;Body;Body	NA	Promoter_Associated	0.929129
SLFN12	cg19566405	-0.261837	TSS1500	NA	Unclassified	0.680446
SLC7A7	cg19599045	-0.240458	TSS1500	TRUE		0.968639
EFNA1	cg19628619	-0.10293	Body;Body	NA		0.970795
HOXA5	cg19643053	-0.109461	TSS1500	NA	Unclassified	0.807509
PKP2	cg19677302	-0.111299	Body;Body	NA		1.47628
KCTD1	cg19738924	-0.202507	5'UTR;Body;5'UTR	TRUE		0.543235
HOXA5	cg19759481	-0.11093	TSS200	NA	Unclassified	0.807509
FBLIM1	cg19759788	-0.283816	TSS1500	NA		0.716155
BMP6	cg19798881	-0.340298	Body	TRUE		2.73363
PGF	cg19805668	-0.157238	Body	TRUE		1.52803
ALDH1A2	cg19847244	-0.308996	3'UTR;3'UTR;3'UTR	NA		0.553305
MCC	cg19880608	-0.242328	Body;Body	TRUE		1.38992
GATA3	cg19883813	-0.142029	Body;Body	NA		1.31793
USP18	cg19927741	-0.407884	Body	TRUE	Unclassified	0.787333
USP18	cg19927741	-0.407884	Body	TRUE	Unclassified	0.823881
FEZ1	cg19931491	-0.218708	Body	TRUE		1.20702
SLFN12	cg19963856	-0.315968	TSS200	NA	Unclassified	0.680446
IL1RL1	cg19969733	-0.222132	TSS200	NA		1.8652
NOX4	cg19981409	-0.104575	TSS1500;TSS1500;5'UTR;TSS1500	NA		0.622998
GMPR	cg20001791	-0.143509	Body	NA	Promoter_Associated	0.696923
SLFN12	cg20005518	-0.284885	1stExon;5'UTR	NA	Unclassified	0.680446
EXOC6	cg20033771	-0.194375	3'UTR;3'UTR	NA		0.701816
NFATC2	cg20039443	-0.110902	Body;Body;Body	NA	Unclassified_Cell_type_specific	0.530744
TGFA	cg20097593	-0.137551	TSS1500;TSS1500	NA		0.796137
PLTP	cg20105087	-0.173161	TSS1500;TSS1500	NA		0.847967
NRG1	cg20127899	-0.244827	Body;Body;Body;Body;Body;Body;Body;TSS200;Body;Body;Body;Body;Body;Body;Body;Body;Body	TRUE		0.565349
EFNB2	cg20256153	-0.45587	Body	NA		1.4688
NRXN3	cg20312971	-0.187768	Body;1stExon;1stExon	NA		0.563656
RPS6KA2	cg20361909	-0.118098	5'UTR;1stExon	NA	Unclassified_Cell_type_specific	1.38499
RHOBTB3	cg20402079	-0.145459	TSS200	NA	Promoter_Associated	0.581264
MYH10	cg20482145	-0.290834	Body	TRUE		0.593432
NRG1	cg20541191	-0.102606	Body;Body;Body;Body;Body;Body;Body;Body;Body;TSS200;Body;Body;Body;Body;Body;Body	TRUE		0.565349
LTBP3	cg20588859	-0.105762	Body;Body;Body	NA	Unclassified	1.05076
ZSCAN16	cg20615401	-0.115243	TSS200	NA	Promoter_Associated	0.789924
CHD7	cg20648501	-0.268323	5'UTR	NA	Unclassified_Cell_type_specific	0.78829
GLCE	cg20661290	-0.397232	5'UTR	TRUE		0.912596
PTPRE	cg20689294	-0.399961	Body;Body	TRUE	Promoter_Associated	1.02659
ITGA6	cg20795401	-0.194947	TSS1500;TSS1500	NA	Promoter_Associated_Cell_type_specific	0.557002
DZIP1	cg20810645	-0.153165	5'UTR;5'UTR	TRUE		0.828956
FAM174B	cg20823977	-0.183291	TSS200	NA	Unclassified_Cell_type_specific	0.546552
NYNRIN	cg20911718	-0.111705	TSS1500	NA	Unclassified_Cell_type_specific	1.65785
NYNRIN	cg20911718	-0.111705	TSS1500	NA	Unclassified_Cell_type_specific	1.5433
MAP1B	cg20954533	-0.139839	Body	TRUE		0.512149
ART4	cg20967028	-0.669014	5'UTR;1stExon	NA		1.77439
HOXA5	cg20974609	-0.171456	Body	NA	Unclassified	0.807509
LOC646999	cg21101743	-0.137886	Body	TRUE	Unclassified	1.3652
NLGN1	cg21120436	-0.197768	5'UTR	NA		2.38504
SULF2	cg21130926	-0.106657	TSS1500;1stExon;1stExon;5'UTR;5'UTR	NA	Unclassified	0.659572
SPOCK1	cg21143428	-0.184023	Body	TRUE		4.48274
PLXNA2	cg21144009	-0.460162	Body	TRUE		1.02014
VPS13A	cg21171339	-0.179626	TSS1500;TSS1500;TSS1500;TSS1500	NA		0.520288
PIK3C2B	cg21195376	-0.252245	5'UTR	TRUE	Unclassified_Cell_type_specific	0.659715
RGS3	cg21196839	-0.331887	Body;Body;Body;Body;Body	NA		0.619793
PREX2	cg21239940	-0.104902	Body;Body	TRUE		1.59831
BACE2	cg21268422	-0.472917	Body;Body;Body	NA		2.18195
MFAP2	cg21304454	-0.194525	Body;Body;Body;Body	NA	Unclassified_Cell_type_specific	1.14715
SLC12A7	cg21334510	-0.105413	Body	NA	Unclassified_Cell_type_specific	1.09408
FLNC	cg21408763	-0.12533	Body;Body	NA	Unclassified_Cell_type_specific	0.891872
C1RL	cg21439672	-0.192176	Body;TSS1500	NA		0.783892
ETNK2	cg21535580	-0.256508	TSS1500	NA		1.30534
MECOM	cg21545313	-0.10791	TSS1500	NA	Unclassified_Cell_type_specific	0.564766
EPB41L5	cg21568206	-0.159351	Body	TRUE		1.30156
MAGI1	cg21655915	-0.111166	Body;Body;Body	NA		0.580477
SLFN12	cg21697381	-0.275927	TSS1500	NA	Unclassified	0.680446
CPNE5	cg21716693	-0.336879	Body	NA		1.05562
RPS6KA2	cg21760146	-0.1094	TSS200	NA	Unclassified_Cell_type_specific	1.38499
SEL1L3	cg21792983	-0.131239	Body	TRUE		0.861165
ROBO1	cg21865845	-0.251475	5'UTR	NA		0.732643
EPB41	cg21870545	-0.378117	TSS1500;TSS1500;TSS1500;TSS1500;TSS1500	NA	Promoter_Associated	1.96932
MAP1B	cg21912162	-0.272955	Body	TRUE		0.512149
IRF6	cg21951975	-0.137972	TSS1500	NA	Unclassified_Cell_type_specific	1.79736
EFNA5	cg22009908	-0.433806	Body	TRUE		1.31944
HEY2	cg22124590	-0.339141	3'UTR	NA		1.50605
EFNB2	cg22179913	-0.321135	Body	NA		1.4688
MCCC1	cg22211233	-0.382519	TSS1500	NA	Promoter_Associated	0.538744
TSPYL5	cg22328208	-0.155259	1stExon	NA		1.00825
SERPINB9	cg22336806	-0.133814	TSS200	NA	Promoter_Associated	1.29725
CREG1	cg22344162	-0.165648	TSS1500	NA		0.615922
LAMC2	cg22346461	-0.307923	Body;Body	TRUE		0.699815
PLXNA2	cg22364465	-0.122523	Body	TRUE		1.02014
KRT7	cg22460123	-0.279819	Body	NA	Unclassified	1.92896
PDE4B	cg22488256	-0.139107	TSS200;TSS1500	NA		0.536188
AMN1	cg22489277	-0.293007	5'UTR;Body;1stExon	NA	Unclassified	1.11334
ABI3BP	cg22532079	-0.197687	Body	TRUE		1.57031
MMRN2	cg22545356	-0.305577	Body	NA		1.45222
MYH10	cg22588546	-0.25902	Body	NA		0.593432
ZSCAN16	cg22614075	-0.101103	TSS1500	NA	Promoter_Associated	0.789924
NOX4	cg22661893	-0.278918	1stExon;1stExon;5'UTR;5'UTR;5'UTR;Body	TRUE		0.622998
GIMAP4	cg22736037	-0.198643	Body	NA		1.64518
RHOBTB3	cg22754176	-0.116352	TSS200	NA	Promoter_Associated	0.581264
GATA3	cg22770911	-0.153586	Body;Body	NA	Unclassified_Cell_type_specific	1.31793
RGNEF	cg22771548	-0.122633	Body	TRUE		0.645169
MX2	cg22778903	-0.102112	5'UTR	TRUE	Promoter_Associated	0.819456
SIM1	cg22784386	-0.127029	Body	TRUE		1.15053
HSPG2	cg22817258	-0.100257	Body	NA		1.17946
CTGF	cg22843613	-0.187372	Body	NA	Unclassified_Cell_type_specific	0.660852
MUTED	cg22846395	-0.106884	Body	NA		0.660179
FLRT2	cg22859727	-0.135812	3'UTR	NA		0.920785
GATA3	cg22892607	-0.188942	Body;Body	NA	Unclassified_Cell_type_specific	1.31793
KIF3C	cg22898783	-0.106762	1stExon	NA	Promoter_Associated	0.75841
AMN1	cg22929235	-0.258999	Body;Body	NA	Unclassified	1.11334
KRT7	cg22958090	-0.292899	Body	NA	Unclassified_Cell_type_specific	1.92896
BCL6B	cg22975671	-0.190043	TSS200	NA	Unclassified	1.63337
SNAI1	cg23100428	-0.18189	Body	NA		0.731474
TGFBR3	cg23113350	-0.278772	TSS1500	NA		1.13122
F2RL1	cg23141632	-0.187105	TSS1500	NA	Unclassified	0.564073
MCCC1	cg23166970	-0.406964	TSS1500	NA	Promoter_Associated	0.538744
HOXA5	cg23204968	-0.108738	TSS1500	NA	Unclassified	0.807509
ELMO1	cg23208271	-0.192838	Body	TRUE		1.98332
SGIP1	cg23217983	-0.176272	Body	TRUE		0.83426
D4S234E	cg23239039	-0.114896	5'UTR;5'UTR	NA		1.15276
EVC	cg23239150	-0.111286	Body	TRUE	Unclassified_Cell_type_specific	1.17934
PCDHB6	cg23247945	-0.147162	1stExon	NA		0.510728
IRF6	cg23283495	-0.136168	TSS1500	NA	Unclassified_Cell_type_specific	1.79736
FEZ1	cg23366166	-0.137097	TSS1500;TSS1500	NA		1.20702
HSPA4L	cg23415995	-0.101855	Body	NA		1.29329
STK38L	cg23433370	-0.135831	TSS200	NA	Promoter_Associated	0.817427
CFH	cg23557926	-0.207984	TSS200;TSS200	NA		3.23499
CFLAR	cg23681745	-0.116909	Body;Body;Body	NA		0.787902
TGFBR3	cg23721586	-0.437581	Body	TRUE	Unclassified_Cell_type_specific	1.13122
APBB2	cg23735712	-0.498273	Body;5'UTR;5'UTR;5'UTR;Body;5'UTR;Body	NA		0.584549
GRB10	cg23742152	-0.276737	5'UTR	NA	Promoter_Associated_Cell_type_specific	0.625515
PROCR	cg23842941	-0.671898	Body	NA	Unclassified	0.829473
KCNAB1	cg23873703	-0.134483	1stExon	NA		1.09954
ARHGAP10	cg23924326	-0.226477	Body	TRUE		0.954962
HOXA5	cg23936031	-0.13509	1stExon	NA	Unclassified	0.807509
SERPINB9	cg23963071	-0.205655	5'UTR	NA		1.29725
MICAL2	cg24022152	-0.336676	5'UTR	TRUE		0.977779
FERMT3	cg24088438	-0.101329	1stExon;5'UTR;5'UTR;1stExon	NA		1.08271
MCC	cg24094897	-0.404621	Body;Body	TRUE		1.38992
PCDHB6	cg24120669	-0.170757	TSS200	NA		0.510728
EFNB2	cg24128998	-0.65507	Body	NA		1.4688
LAMC2	cg24146518	-0.107597	TSS200;TSS200	NA		0.699815
LRIG1	cg24150385	-0.11114	Body	TRUE		2.15848
CYBRD1	cg24200501	-0.346159	TSS1500;TSS1500	NA		0.720599
TIAM2	cg24207161	-0.352264	Body	NA	Promoter_Associated_Cell_type_specific	0.796482
AFAP1	cg24216542	-0.286455	Body;Body	NA		0.56639
RHOBTB3	cg24274600	-0.146978	TSS200	NA	Promoter_Associated	0.581264
PTPRE	cg24289912	-0.253693	TSS200;Body	TRUE	Promoter_Associated	1.02659
NOX4	cg24309428	-0.31556	1stExon;1stExon;5'UTR;Body	TRUE		0.622998
PLSCR4	cg24315815	-0.622606	TSS1500;TSS1500;TSS1500;TSS1500	NA		1.47581
DZIP1	cg24328944	-0.491591	Body;Body	TRUE		0.828956
HSPG2	cg24332002	-0.204219	Body	TRUE	Unclassified_Cell_type_specific	1.17946
AFAP1	cg24377560	-0.117813	Body;Body	TRUE		0.56639
ART4	cg24390871	-0.716478	TSS200	NA		1.77439
VWF	cg24427724	-0.14742	TSS1500	NA		2.52255
CYTH2	cg24452181	-0.311476	3'UTR;3'UTR	TRUE	Promoter_Associated	0.515254
SLFN12	cg24470734	-0.119657	TSS200	NA	Unclassified	0.680446
RUNX1T1	cg24476103	-0.22069	TSS1500	TRUE		1.07311
MYEF2	cg24497836	-0.133164	TSS200	NA	Promoter_Associated	0.85116
F2RL1	cg24573501	-0.169656	TSS1500	NA	Unclassified	0.564073
MYEF2	cg24657523	-0.10099	TSS200	NA	Promoter_Associated	0.85116
RHOBTB3	cg24658930	-0.11014	TSS200	NA	Promoter_Associated	0.581264
THSD7A	cg24676244	-0.438997	TSS1500	NA		1.14433
CTGF	cg24684168	-0.189914	Body	NA	Unclassified_Cell_type_specific	0.660852
BEND7	cg24686497	-0.366827	Body	TRUE		1.18909
SULT1E1	cg24746726	-0.234987	TSS1500	NA		3.04892
DAB2IP	cg24794433	-0.513648	Body	NA		0.569619
NOX4	cg24981058	-0.22823	5'UTR;TSS200;TSS200;TSS200	NA		0.622998
GPC6	cg25012257	-0.402483	Body	TRUE		0.766359
VWF	cg25027788	-0.210097	Body	TRUE		2.52255
SLFN11	cg25054416	-0.220676	5'UTR;5'UTR;5'UTR;5'UTR;5'UTR	NA	Promoter_Associated_Cell_type_specific	0.578214
SMURF2	cg25061701	-0.253246	Body	TRUE		0.722374
ZHX2	cg25115537	-0.394381	5'UTR	TRUE		0.609707
FBLN5	cg25132241	-0.155247	Body	TRUE		0.814823
HSPG2	cg25138553	-0.298608	Body	NA		1.17946
IRF6	cg25192855	-0.160843	5'UTR	NA	Unclassified_Cell_type_specific	1.79736
MECOM	cg25208291	-0.192548	Body	TRUE		0.564766
EPB41	cg25287272	-0.239389	TSS1500;TSS1500;TSS1500;TSS1500;TSS1500	NA	Promoter_Associated	1.96932
ZDHHC21	cg25287474	-0.135512	TSS200	NA	Promoter_Associated	0.600345
HOXA5	cg25307665	-0.165723	TSS1500	NA	Unclassified	0.807509
KRT7	cg25313172	-0.119836	1stExon	NA		1.92896
MCCC1	cg25441771	-0.477053	Body	NA	Promoter_Associated	0.538744
SYT11	cg25446086	-0.108699	1stExon;5'UTR	NA	Promoter_Associated_Cell_type_specific	0.614476
SKIL	cg25446191	-0.311023	5'UTR;5'UTR;5'UTR;1stExon	NA		1.2174
ZNF704	cg25520872	-0.175647	Body	NA	Unclassified	0.932092
CBLN2	cg25538235	-0.365295	TSS1500	NA		0.509212
MCC	cg25542319	-0.166048	Body;Body	TRUE	Unclassified_Cell_type_specific	1.38992
NOX4	cg25638870	-0.271105	5'UTR;TSS200;TSS200;TSS200	NA		0.622998
LRRK1	cg25663823	-0.150602	Body	NA		0.563828
DIP2C	cg25712088	-0.156808	Body	NA		0.504188
TSPAN18	cg25719876	-0.41776	TSS1500	NA		2.31286
EPB41	cg25727366	-0.214055	TSS1500;TSS1500;TSS1500;TSS1500;TSS1500	NA	Promoter_Associated	1.96932
EFNB2	cg25814649	-0.189805	3'UTR	NA		1.4688
FAM174B	cg25864024	-0.228838	TSS200	NA	Unclassified_Cell_type_specific	0.546552
AAK1	cg25929198	-0.280752	Body	NA		0.606944
MYH10	cg25930644	-0.209695	5'UTR	NA	Unclassified_Cell_type_specific	0.593432
FLT4	cg25935985	-0.102198	Body;Body	NA		0.609776
C10orf10	cg26002437	-0.127043	Body;Body	NA		1.497
HOXA5	cg26023912	-0.143027	TSS1500	NA	Unclassified	0.807509
PIK3C2B	cg26064794	-0.115292	Body	TRUE	Unclassified_Cell_type_specific	0.659715
RHOBTB3	cg26072123	-0.134173	TSS200	NA	Promoter_Associated	0.581264
GSDMC	cg26073844	-0.145025	1stExon;5'UTR	NA		0.978684
TMCC1	cg26175815	-0.104943	Body;Body	TRUE		0.545991
PLXNA4	cg26209005	-0.139497	TSS1500;TSS1500;5'UTR	NA		0.79308
FLRT2	cg26235748	-0.107264	5'UTR	NA		0.920785
APBB2	cg26244738	-0.163135	Body;TSS200;TSS200;Body;TSS200;Body;TSS200	TRUE	Unclassified_Cell_type_specific	0.584549
SIM1	cg26248075	-0.370163	Body	TRUE		1.15053
TGFA	cg26253134	-0.200989	Body;Body	TRUE	Unclassified_Cell_type_specific	0.796137
EFNB2	cg26273417	-0.293989	Body	NA		1.4688
ARHGAP10	cg26282731	-0.260588	Body	TRUE	Unclassified_Cell_type_specific	0.954962
HHIP	cg26339943	-0.113798	Body	NA		4.46605
CHD7	cg26441877	-0.297246	5'UTR	NA		0.78829
HTRA1	cg26466234	-0.328008	Body	TRUE		0.753943
ART4	cg26614815	-0.549473	TSS1500	NA		1.77439
HHIP	cg26621699	-0.117278	TSS1500	NA		4.46605
MAP1B	cg26707416	-0.120111	Body	TRUE		0.512149
GNG12	cg26764244	-0.14364	TSS1500	NA		0.639462
KLRG1	cg26806779	-0.615797	TSS1500	NA		1.21859
NOX4	cg26811159	-0.266863	5'UTR;Body;Body;Body	TRUE		0.622998
ANO2	cg26828839	-0.105512	Body	NA		1.46429
LRRK1	cg26841538	-0.209678	Body	NA		0.563828
STAB1	cg26862175	-0.243269	TSS1500	TRUE		1.34022
COL12A1	cg26997327	-0.172979	Body;Body	NA		0.565992
EFNB2	cg27017630	-0.439719	3'UTR	NA		1.4688
LOC646999	cg27071152	-0.347129	Body	TRUE	Unclassified	1.3652
NDRG4	cg27102864	-0.495043	Body;Body;Body	NA	Unclassified_Cell_type_specific	1.16762
NDRG4	cg27113419	-0.271014	Body;Body;Body	NA	Unclassified	1.16762
C1RL	cg27130630	-0.378409	Body;TSS1500	NA		0.783892
SIM1	cg27153155	-0.300999	Body	NA		1.15053
VWF	cg27347104	-0.123831	1stExon;5'UTR	TRUE		2.52255
MCC	cg27351783	-0.424975	Body;Body	TRUE		1.38992
ETNK2	cg27428520	-0.109406	3'UTR	TRUE		1.30534
KIF3C	cg27509510	-0.198055	Body	TRUE		0.75841
GJA5	cg27546670	-0.230743	TSS1500	NA		3.43401
STK32B	cg27612126	-0.155664	Body	TRUE		1.91427

## Sheet: Supplementary Table 7
UCSC_RefGene_Name	ID	Average Δβ (HPVEC - HPAEC)	UCSC_RefGene_Group	Enhancer	Regulatory_Feature_Group	logFC.y
MAEL	cg00001349	0.191136	TSS200	NA		-2.01889
CHPF	cg00028056	0.170968	Body	NA		-0.686802
SEPT9	cg00030296	0.45004	5'UTR;Body;Body	TRUE		-0.588238
PTPN22	cg00041401	0.1681	TSS200;TSS200	TRUE	Promoter_Associated	-0.675999
PHF15	cg00043364	0.589211	3'UTR	NA		-0.513433
ENPP1	cg00049892	0.140056	Body	TRUE		-0.673218
ADCY9	cg00061520	0.253741	Body	TRUE		-0.728579
LOXL1	cg00071887	0.113428	TSS1500	NA	Unclassified_Cell_type_specific	-0.557531
HLA-A	cg00082981	0.125276	Body	NA		-0.549299
PHF11	cg00092518	0.137511	Body;1stExon;5'UTR	NA	Promoter_Associated	-0.605166
KCNH1	cg00097452	0.240505	Body;Body	NA		-1.15108
SLC2A1	cg00102166	0.281298	TSS1500	NA		-1.38511
AFF3	cg00118158	0.155236	Body;Body	TRUE		-1.29777
SLC8A1	cg00166653	0.314742	Body;Body;Body;Body	TRUE		-1.08606
ASPH	cg00168967	0.147408	Body;Body	TRUE		-0.630414
ST5	cg00186954	0.368584	TSS1500;Body;Body	NA		-0.581024
ERAP1	cg00188032	0.267007	5'UTR;5'UTR	NA		-1.0292
RNF17	cg00202166	0.190689	TSS200	NA		-0.666878
HS3ST3A1	cg00203913	0.414851	TSS1500	NA		-0.729101
SPRED2	cg00230517	0.703634	Body	TRUE		-1.04604
GALM	cg00238510	0.277153	3'UTR	NA		-0.806134
MALL	cg00238570	0.392149	Body	NA		-0.6631
SDC4	cg00249032	0.156492	Body	NA		-0.701967
ZNF486	cg00275362	0.333332	TSS1500	NA		-0.514786
SH3PXD2A	cg00277384	0.139039	Body	NA	Unclassified_Cell_type_specific	-0.70833
BAIAP2L1	cg00277769	0.157222	3'UTR	NA		-0.807551
SQLE	cg00285394	0.220588	Body	NA	Promoter_Associated	-0.550532
RGS10	cg00291478	0.111929	Body	NA		-0.642139
TLR3	cg00306510	0.260541	Body	NA		-0.635805
SEMA7A	cg00310412	0.229115	Body;Body;5'UTR	NA		-0.8265
PLAC8	cg00312125	0.762073	5'UTR;5'UTR;5'UTR	NA		-3.12527
SLC12A8	cg00316080	0.189029	Body	TRUE		-1.11068
MGAT4C	cg00321288	0.14813	TSS200	NA		-1.50249
SEPT9	cg00324097	0.172935	TSS200;Body;Body;Body;Body;Body	NA		-0.588238
RNU5E	cg00331027	0.151898	Body;Body;3'UTR	NA		-0.54437
TBX3	cg00347620	0.315237	Body;Body	NA	Unclassified_Cell_type_specific	-1.19377
CREB3L1	cg00352031	0.447065	TSS1500	NA		-1.09605
PPP2R3A	cg00369142	0.296088	3'UTR;3'UTR	NA		-0.535648
SOCS5	cg00370227	0.157983	5'UTR;5'UTR	TRUE		-0.540087
PDGFRA	cg00373455	0.257674	1stExon;5'UTR	NA		-1.89874
EDNRA	cg00379467	0.173752	TSS200;TSS200;TSS200	NA		-0.671653
SLC37A2	cg00379713	0.340549	Body;Body	TRUE	Unclassified_Cell_type_specific	-1.0212
CLSPN	cg00393247	0.172251	Body	NA		-0.612785
STMN2	cg00397910	0.2671	TSS1500	NA		-0.781463
GPR116	cg00402074	0.365594	TSS200;5'UTR	NA		-0.822914
GPR116	cg00402074	0.365594	TSS200;5'UTR	NA		-0.772473
TNS3	cg00417059	0.239399	3'UTR	NA		-0.856659
HMGCS1	cg00421645	0.140469	5'UTR;5'UTR	NA		-0.866506
BIN1	cg00436254	0.303029	Body;Body;Body;Body;Body;Body;Body;Body;Body;Body	TRUE		-0.543035
DDR2	cg00457087	0.48986	1stExon;1stExon;5'UTR;5'UTR	NA		-0.673052
DDR2	cg00457087	0.48986	1stExon;1stExon;5'UTR;5'UTR	NA		-0.735124
IFI44L	cg00458211	0.196552	3'UTR	NA	Unclassified_Cell_type_specific	-0.702805
PDE1A	cg00470341	0.328084	Body;Body	TRUE		-0.627979
ZAK	cg00471696	0.318132	5'UTR;5'UTR	NA		-0.700828
KRT81	cg00492784	0.211876	Body	NA		-1.81839
SH3PXD2A	cg00492979	0.302952	Body	TRUE	Promoter_Associated	-0.70833
CXCL12	cg00499822	0.255249	TSS1500;TSS1500;TSS1500	NA		-2.65667
KCNMA1	cg00503017	0.338605	Body;Body;Body;Body	TRUE	Unclassified	-1.5005
DSCR8	cg00504535	0.596738	TSS1500;TSS1500;TSS1500;TSS1500;TSS1500;Body	NA		-1.2975
RFTN1	cg00506299	0.213409	Body	TRUE		-0.534961
SERPINE2	cg00514407	0.409432	TSS1500;TSS1500;TSS1500	NA	Promoter_Associated	-0.649675
TBX3	cg00517511	0.349932	Body;Body	TRUE		-1.19377
NTM	cg00527514	0.145962	Body;Body;Body;Body	TRUE		-1.33187
PSMB8	cg00533183	0.12385	Body;Body	NA		-1.07051
PSMB8	cg00533183	0.12385	Body;Body	NA		-1.07051
PSMB8	cg00533183	0.12385	Body;Body	NA		-1.07051
FOXF1	cg00551679	0.834945	3'UTR	NA		-0.515123
NRN1	cg00565348	0.269915	Body	NA		-1.33104
CYP1B1	cg00565882	0.372028	Body	NA		-2.7219
COL6A3	cg00573606	0.27093	5'UTR;1stExon;5'UTR;5'UTR;1stExon;1stExon;5'UTR;1stExon;5'UTR;1stExon	NA		-4.11653
RNU5E	cg00580752	0.314541	Body;Body;Body	TRUE		-0.54437
LAT	cg00607627	0.702825	TSS200;TSS1500;TSS1500;TSS1500	NA	Unclassified_Cell_type_specific	-0.510599
DCN	cg00608965	0.413579	1stExon;1stExon;Body;1stExon;1stExon;Body	NA	Unclassified_Cell_type_specific	-0.546368
HLA-C	cg00620824	0.221565	TSS1500	NA		-0.654949
HLA-C	cg00620824	0.221565	TSS1500	NA		-0.642335
TMEM194B	cg00621084	0.292849	TSS1500	NA		-0.602429
SPRED2	cg00622105	0.220432	TSS1500;Body	TRUE		-1.04604
MGAT4C	cg00625949	0.451039	5'UTR	TRUE		-1.50249
LNX1	cg00629217	0.533376	Body;TSS1500	NA		-1.41067
GABRA2	cg00675157	0.160423	Body;Body	NA		-2.66645
KCNMA1	cg00693419	0.11997	Body;Body;Body;Body	TRUE		-1.5005
KCNE4	cg00694520	0.386289	TSS200	TRUE		-2.15478
OSBPL3	cg00697703	0.388453	5'UTR;5'UTR;5'UTR;5'UTR	NA	Promoter_Associated	-0.738016
TAP2	cg00720839	0.185685	Body;Body	NA		-0.800982
TAP2	cg00720839	0.185685	Body;Body	NA		-0.833203
TAP2	cg00720839	0.185685	Body;Body	NA		-0.816446
SH3PXD2A	cg00730670	0.112047	Body	TRUE		-0.70833
SLC2A1	cg00737593	0.546668	Body	NA		-1.38511
LNX1	cg00770723	0.513007	Body;TSS1500	NA		-1.41067
COL6A3	cg00779216	0.102977	Body;Body;Body;Body;Body	NA		-4.11653
PTK2B	cg00782843	0.187358	Body;Body;Body;Body	NA		-0.618831
SLC25A21	cg00814218	0.169215	Body;Body	TRUE	Unclassified_Cell_type_specific	-0.590356
DDR2	cg00819233	0.105084	TSS1500;TSS1500	NA		-0.673052
DDR2	cg00819233	0.105084	TSS1500;TSS1500	NA		-0.735124
CTTNBP2	cg00832924	0.224555	Body	TRUE		-2.25196
MEOX2	cg00839579	0.233725	TSS1500	TRUE		-1.17748
SLC7A5	cg00858400	0.170249	TSS1500	TRUE		-1.31732
SLC8A1	cg00870449	0.161775	Body;Body;Body;Body	TRUE		-1.08606
SEPT9	cg00871371	0.125574	5'UTR;Body;Body;Body;TSS1500	TRUE		-0.588238
MGAT5	cg00912580	0.190905	Body	TRUE	Promoter_Associated	-0.604655
PTPN22	cg00916635	0.474144	5'UTR;1stExon;5'UTR;1stExon	TRUE	Promoter_Associated	-0.675999
RCAN3	cg00917251	0.278222	5'UTR	NA		-0.738324
LONRF1	cg00919013	0.162309	TSS1500	NA		-0.519812
NT5E	cg00925339	0.394062	Body	TRUE		-0.805912
SULT1A2	cg00931491	0.184991	5'UTR;TSS1500	TRUE		-0.67282
MANBA	cg00949635	0.173739	Body	TRUE		-0.595697
APCDD1L	cg00950473	0.12091	Body	NA		-1.4542
PADI1	cg00954039	0.273468	Body	TRUE	Unclassified_Cell_type_specific	-0.587514
RBPJ	cg00961450	0.227493	Body;Body;5'UTR;Body	TRUE		-0.504536
SLC16A4	cg00961640	0.227618	TSS200	TRUE		-1.28439
EGR2	cg00963675	0.25305	3'UTR;3'UTR;3'UTR;3'UTR	NA	Unclassified_Cell_type_specific	-0.878026
TMEM45A	cg00967711	0.138724	Body	TRUE		-0.934049
ORM2	cg00969271	0.269129	Body	NA		-0.641177
EDNRA	cg00974629	0.260517	TSS200;TSS200;TSS200	NA		-0.671653
HIPK2	cg00977978	0.133177	Body;Body	TRUE		-0.623112
C1orf21	cg00987350	0.118582	Body	TRUE		-0.537319
DCAF4	cg00993205	0.257874	Body;Body;Body;Body;Body	TRUE		-0.859802
E2F7	cg01043681	0.217143	Body	TRUE		-1.07112
SLC12A6	cg01053714	0.336891	TSS1500	NA		-0.697524
PLEKHA2	cg01073837	0.666831	TSS1500	NA		-0.921494
LRP4	cg01078048	0.294771	Body	NA	Unclassified_Cell_type_specific	-0.729539
TBX3	cg01078446	0.402302	Body;Body	TRUE		-1.19377
ASPH	cg01141645	0.12925	TSS1500;TSS1500;TSS1500;TSS1500;TSS1500	NA	Promoter_Associated	-0.630414
PRDM1	cg01146808	0.359541	Body;Body	NA	Unclassified	-1.69222
UST	cg01163931	0.23815	Body	TRUE		-1.11222
F3	cg01185754	0.253282	Body	NA		-1.63257
ADRA1D	cg01204060	0.131185	Body	NA		-0.56549
GRK5	cg01206259	0.261123	Body	TRUE		-0.555638
AOX1	cg01217071	0.145553	TSS1500	TRUE	Unclassified_Cell_type_specific	-0.689119
MME	cg01230154	0.124712	Body;Body;Body;Body	NA		-2.15287
RNU5E	cg01241390	0.353683	Body;Body;TSS1500;TSS1500;TSS1500	NA		-0.54437
FOXF1	cg01243371	0.797492	3'UTR	NA		-0.515123
PRR16	cg01256539	0.389985	5'UTR	NA		-0.932475
EML1	cg01260820	0.145515	TSS1500;TSS1500	TRUE		-0.730741
WNT5B	cg01268901	0.385518	Body;Body	NA	Unclassified	-0.589776
LRP1	cg01276169	0.150515	Body	NA	Unclassified	-0.686504
EGR2	cg01332279	0.336569	TSS200	NA		-0.878026
GYPC	cg01342981	0.604324	Body;Body	TRUE		-1.52468
ADCY9	cg01352090	0.201015	Body	TRUE		-0.728579
ME1	cg01354879	0.369716	Body	NA		-1.23524
APCDD1L	cg01379009	0.191638	Body	NA		-1.4542
GPC1	cg01380104	0.137554	Body	NA		-0.692729
KCNMA1	cg01388598	0.11604	Body;Body;Body;Body	TRUE		-1.5005
RERG	cg01389585	0.214459	Body	TRUE		-0.52492
DLEU2	cg01404873	0.423376	TSS1500	NA		-0.899554
RNF17	cg01405147	0.123955	TSS1500	NA		-0.666878
CXXC5	cg01408486	0.205365	TSS1500	NA		-1.55303
COL6A3	cg01409709	0.241716	5'UTR;5'UTR;5'UTR;5'UTR;5'UTR	NA		-4.11653
PLEKHA7	cg01419967	0.210946	Body	TRUE		-0.652861
LAT	cg01448132	0.566026	5'UTR;Body;5'UTR;5'UTR;1stExon;1stExon;1stExon	NA	Unclassified_Cell_type_specific	-0.510599
EGFR	cg01461514	0.139424	Body;Body;Body;Body	TRUE		-0.845064
UGCG	cg01472113	0.232015	TSS1500	NA		-0.622482
BMPR1A	cg01487195	0.151926	5'UTR	TRUE		-1.54355
BMPR1A	cg01487195	0.151926	5'UTR	TRUE		-1.35487
HDDC2	cg01505111	0.173858	Body	NA		-0.591035
PRR5L	cg01512787	0.116333	Body;Body;Body;Body	NA		-0.52583
GALM	cg01546378	0.119577	TSS200	NA	Promoter_Associated_Cell_type_specific	-0.806134
TSPAN1	cg01553935	0.199397	1stExon;5'UTR	NA		-1.39901
SEMA3C	cg01556677	0.497576	Body	TRUE		-1.62874
RUFY3	cg01558645	0.669132	1stExon;Body;5'UTR;1stExon;5'UTR	TRUE		-0.561189
PSD3	cg01573321	0.474221	Body	TRUE		-0.704201
PSD3	cg01573321	0.474221	Body	TRUE		-0.984835
FSTL5	cg01574644	0.265399	1stExon;1stExon;5'UTR;5'UTR;1stExon;5'UTR	NA		-1.71603
OSBPL3	cg01591025	0.616522	5'UTR;5'UTR;5'UTR;5'UTR	NA	Promoter_Associated	-0.738016
SULT1A2	cg01621080	0.353725	5'UTR;TSS1500	TRUE		-0.67282
BEND6	cg01626459	0.107792	5'UTR;TSS1500	NA	Unclassified	-0.961238
SQRDL	cg01626885	0.390535	5'UTR	TRUE		-0.937631
ST5	cg01636184	0.440185	5'UTR	NA		-0.581024
PRKCA	cg01638185	0.128933	Body	NA	Unclassified_Cell_type_specific	-0.787665
APPL2	cg01650245	0.226522	Body	NA		-0.534092
NTM	cg01654560	0.188985	TSS1500;TSS1500;TSS1500;Body	NA	Unclassified_Cell_type_specific	-1.33187
TAP1	cg01673307	0.140024	Body	NA		-0.803759
TAP1	cg01673307	0.140024	Body	NA		-0.803759
TAP1	cg01673307	0.140024	Body	NA		-0.803759
PCOLCE	cg01706943	0.119827	TSS200	NA		-1.44782
NTM	cg01718479	0.207206	1stExon;5'UTR	NA		-1.33187
PARP14	cg01721555	0.190819	Body	NA		-0.505548
SEPT9	cg01733438	0.162479	TSS1500	NA		-0.588238
ADCY9	cg01738022	0.190679	3'UTR	TRUE	Unclassified_Cell_type_specific	-0.728579
GPR124	cg01751917	0.189521	Body	NA		-0.628056
DLEU2	cg01752594	0.156689	Body	NA		-0.899554
SOX5	cg01766743	0.147147	5'UTR	TRUE		-1.03843
PAG1	cg01771871	0.173306	5'UTR	TRUE		-2.03784
WNT5A	cg01777121	0.181883	Body	NA	Unclassified	-2.14207
PLEKHA2	cg01785359	0.346545	TSS1500	NA		-0.921494
LIFR	cg01796228	0.209253	TSS1500	NA		-0.682699
SYT9	cg01806928	0.136192	TSS1500	NA		-0.527704
ASAM	cg01816768	0.164927	Body	NA		-1.49185
HLA-G	cg01818016	0.112734	Body	NA		-0.550879
HLA-G	cg01818016	0.112734	Body	NA		-0.550879
HIPK2	cg01824172	0.567527	Body;Body	NA	Promoter_Associated	-0.623112
MMP17	cg01830463	0.336782	Body	TRUE		-0.502208
GYPC	cg01835506	0.107841	Body;Body	TRUE		-1.52468
DSCR8	cg01852611	0.417976	TSS200;TSS200;TSS200;TSS200;TSS200;TSS200	NA		-1.2975
SLC25A21	cg01857748	0.276597	Body;Body	TRUE		-0.590356
TM4SF19	cg01883662	0.429628	TSS200	NA		-1.07135
MYLK	cg01894985	0.206979	5'UTR;5'UTR;5'UTR;5'UTR	TRUE		-2.28238
PRKCA	cg01895374	0.434159	Body	TRUE		-0.787665
SOX5	cg01920182	0.375125	TSS1500;Body;Body	TRUE		-1.03843
SLC2A1	cg01924561	0.787568	Body	TRUE		-1.38511
RNU5E	cg01942845	0.122254	Body;Body	NA		-0.54437
PARP14	cg01948202	0.178506	Body	NA	Promoter_Associated	-0.505548
NTM	cg01955745	0.187596	1stExon;5'UTR	NA		-1.33187
VAV3	cg01959838	0.12769	Body	TRUE		-0.830128
NTM	cg01964039	0.171418	TSS1500	NA		-1.33187
STC2	cg01984743	0.101984	Body	TRUE		-0.75177
MXRA7	cg01990328	0.282301	3'UTR;Body;3'UTR	NA		-0.697238
GPR39	cg02007217	0.182456	Body	NA	Unclassified_Cell_type_specific	-1.36593
AREG	cg02009651	0.16068	TSS1500	NA		-1.25707
AREG	cg02009651	0.16068	TSS1500	NA		-0.755731
CYP4V2	cg02012338	0.115962	Body	NA		-1.10537
SERPINE2	cg02039815	0.483967	TSS1500;TSS1500;TSS1500	NA	Promoter_Associated	-0.649675
LPXN	cg02044895	0.270744	Body;1stExon;5'UTR	NA	Promoter_Associated_Cell_type_specific	-0.947643
MGAT4C	cg02051806	0.670494	5'UTR	NA		-1.50249
WNT5B	cg02063833	0.158676	5'UTR	NA		-0.589776
HACE1	cg02098413	0.299793	TSS1500	NA	Unclassified_Cell_type_specific	-1.31106
TNFSF11	cg02099194	0.204599	Body;5'UTR	TRUE	Unclassified_Cell_type_specific	-0.548278
TRIM16	cg02109507	0.383728	Body	TRUE		-0.545453
CYP1B1	cg02162897	0.175093	Body	NA	NonGene_Associated_Cell_type_specific	-2.7219
PDGFRA	cg02170478	0.405137	5'UTR	NA	Unclassified	-1.89874
KCNMA1	cg02172819	0.124716	Body;Body;Body;Body	TRUE		-1.5005
ADM	cg02181247	0.403296	TSS1500	NA	Promoter_Associated	-1.07896
TAP1	cg02181920	0.225862	Body	NA		-0.803759
TAP1	cg02181920	0.225862	Body	NA		-0.803759
TAP1	cg02181920	0.225862	Body	NA		-0.803759
ASAM	cg02184673	0.184961	TSS1500	NA	Unclassified_Cell_type_specific	-1.49185
MANBA	cg02193956	0.132064	Body	NA		-0.595697
TLR6	cg02221520	0.35311	TSS1500	TRUE		-0.744568
MAP3K5	cg02271811	0.133122	Body	NA		-0.785424
EGFR	cg02316066	0.476251	Body;Body;Body	TRUE		-0.845064
TBX3	cg02323277	0.315276	3'UTR;3'UTR	NA		-1.19377
RNU5E	cg02324517	0.303187	Body;Body	TRUE		-0.54437
EBF3	cg02337436	0.438598	Body	NA		-1.06032
BICC1	cg02348430	0.161557	Body	TRUE		-0.870846
IFIT3	cg02370832	0.262512	Body;Body	TRUE	Unclassified	-1.20471
C12orf39	cg02393721	0.120784	Body	NA		-1.14564
CSPG4	cg02400942	0.133351	TSS1500	TRUE	Unclassified_Cell_type_specific	-0.584635
ACSL5	cg02402091	0.192985	TSS1500;1stExon;5'UTR;5'UTR	NA	Promoter_Associated	-1.66274
SOX5	cg02402843	0.117667	5'UTR	TRUE		-1.03843
PRNP	cg02413285	0.147973	5'UTR;5'UTR;5'UTR;5'UTR;5'UTR	NA	Promoter_Associated	-0.616784
KRT19	cg02416424	0.311143	TSS200	NA		-1.39166
GRAMD3	cg02427576	0.515911	Body;Body;Body;Body;Body	TRUE		-0.795623
GMFG	cg02436686	0.243799	Body	NA	Promoter_Associated	-1.3308
CDC14B	cg02438545	0.164407	Body;Body	NA		-0.603046
DCN	cg02442619	0.213887	1stExon;1stExon;Body;1stExon;1stExon;Body	NA	Unclassified_Cell_type_specific	-0.546368
IFI35	cg02452732	0.248416	TSS200	NA	Promoter_Associated	-0.657727
MMP17	cg02473606	0.124086	Body	NA		-0.502208
LYPD6	cg02474731	0.149283	TSS1500	NA	Unclassified_Cell_type_specific	-0.66349
ADAM12	cg02494582	0.182599	Body;Body	TRUE		-0.501809
APOL6	cg02494781	0.10711	5'UTR;1stExon	TRUE	Promoter_Associated	-2.25642
GPR39	cg02552292	0.242809	Body	NA		-1.36593
SOX5	cg02555243	0.391328	5'UTR;Body	TRUE		-1.03843
MALL	cg02560744	0.139591	Body	NA		-0.6631
PSMB9	cg02567488	0.291453	Body;Body;TSS1500	NA	Promoter_Associated	-1.87452
PSMB9	cg02567488	0.291453	Body;Body;TSS1500	NA	Promoter_Associated	-1.87452
PSMB9	cg02567488	0.291453	Body;Body;TSS1500	NA	Promoter_Associated	-1.87452
MAN1A1	cg02578070	0.561398	Body	NA		-2.0567
GPR116	cg02592743	0.558214	5'UTR;1stExon;5'UTR	NA		-0.822914
GPR116	cg02592743	0.558214	5'UTR;1stExon;5'UTR	NA		-0.772473
FAM55C	cg02624332	0.289899	Body;Body	NA	Promoter_Associated_Cell_type_specific	-0.501455
TAP2	cg02633767	0.392261	3'UTR;Body	NA		-0.800982
TAP2	cg02633767	0.392261	3'UTR;Body	NA		-0.833203
TAP2	cg02633767	0.392261	3'UTR;Body	NA		-0.816446
SLC16A12	cg02634414	0.140638	5'UTR	TRUE		-0.528813
TNFSF11	cg02634441	0.144636	5'UTR	NA		-0.548278
GPC1	cg02653521	0.194088	TSS1500	NA	Unclassified	-0.692729
FAM46A	cg02663821	0.165178	TSS1500	NA	Promoter_Associated	-1.13546
PRNP	cg02677198	0.212243	5'UTR;5'UTR;5'UTR;5'UTR;5'UTR	NA		-0.616784
LRRC17	cg02724472	0.275605	TSS200;Body;TSS200;Body	NA		-1.7737
EML1	cg02727423	0.303134	TSS1500;TSS1500	TRUE	Unclassified	-0.730741
TPCN1	cg02766895	0.15192	5'UTR;5'UTR	NA		-0.505088
GRK5	cg02772663	0.203034	Body	TRUE	Unclassified_Cell_type_specific	-0.555638
SLC44A4	cg02775414	0.164586	Body	NA		-0.679768
SLC44A4	cg02775414	0.164586	Body	NA		-0.679768
SLC44A4	cg02775414	0.164586	Body	NA		-0.679768
MAP1A	cg02779016	0.400008	TSS200	TRUE		-1.84867
FOXF1	cg02783918	0.850494	3'UTR	NA		-0.515123
BFSP1	cg02795691	0.31836	Body	NA	Unclassified_Cell_type_specific	-0.609669
PCOLCE	cg02797569	0.112683	1stExon;5'UTR	NA		-1.44782
HMGA2	cg02802391	0.2648	3'UTR	TRUE	Unclassified_Cell_type_specific	-0.603003
KCNE4	cg02831419	0.440104	TSS1500	TRUE		-2.15478
SLC3A2	cg02838784	0.142422	Body;Body;Body;Body;Body;Body	NA	Promoter_Associated	-0.629499
ELOVL6	cg02859516	0.541974	Body;Body	TRUE		-1.024
ADAM12	cg02879136	0.142299	Body;Body	TRUE		-0.501809
FAH	cg02881430	0.123423	Body	NA		-0.523669
BIN1	cg02887598	0.112056	Body;Body;Body;Body;Body;Body;Body;Body;Body;Body	NA		-0.543035
SEMA7A	cg02888046	0.184352	Body;Body;Body	TRUE		-0.8265
BICC1	cg02913832	0.109194	Body	TRUE		-0.870846
MRGPRF	cg02920396	0.266926	TSS1500;TSS1500	TRUE	Unclassified	-0.834719
MEOX2	cg02969141	0.175986	TSS1500	TRUE		-1.17748
NPFFR2	cg03017946	0.365248	TSS1500	NA		-0.951311
UNC5C	cg03024478	0.148247	3'UTR	NA		-0.63395
GPR56	cg03032770	0.128075	5'UTR;5'UTR;5'UTR;5'UTR;5'UTR;5'UTR;5'UTR	TRUE		-0.761822
EGFR	cg03046247	0.243328	Body;Body;Body;Body	TRUE		-0.845064
HHAT	cg03047059	0.414446	Body;Body;Body;Body;Body;Body	TRUE		-0.664505
MAN1A1	cg03051880	0.493128	Body	TRUE		-2.0567
COLEC10	cg03073218	0.101719	Body	TRUE		-2.25296
SEMA3A	cg03080692	0.103815	5'UTR;1stExon	NA		-0.812297
TTLL7	cg03098721	0.221219	5'UTR	NA		-0.650703
SPATA22	cg03109018	0.116984	TSS1500;TSS1500;TSS1500;TSS1500;TSS1500;TSS1500	NA		-1.36776
TSPAN4	cg03116740	0.3502	TSS1500;Body;TSS1500;TSS1500	NA	Unclassified_Cell_type_specific	-0.513015
ZNF486	cg03126199	0.355294	TSS1500	NA		-0.514786
LAT	cg03134947	0.442214	TSS200;TSS1500;TSS1500;TSS1500	NA	Unclassified_Cell_type_specific	-0.510599
SEPT9	cg03152187	0.144285	Body;Body;Body;Body;Body	TRUE	Promoter_Associated	-0.588238
RUFY3	cg03173722	0.488844	Body;TSS200;TSS200	TRUE		-0.561189
LAT	cg03176550	0.282467	Body;TSS200;TSS200;TSS200	NA	Unclassified_Cell_type_specific	-0.510599
PLEKHA7	cg03198203	0.1987	Body	NA		-0.652861
MAN1A1	cg03207915	0.165427	Body	NA		-2.0567
TRPC3	cg03215181	0.522905	TSS1500	NA		-0.759499
PSD3	cg03215416	0.324978	Body	TRUE		-0.704201
PSD3	cg03215416	0.324978	Body	TRUE		-0.984835
SEPT9	cg03221483	0.173593	5'UTR;Body;TSS1500	NA		-0.588238
HIPK2	cg03224163	0.13069	Body;Body	TRUE		-0.623112
PC	cg03229682	0.489907	5'UTR;5'UTR	NA	Promoter_Associated	-0.857257
CSPG4	cg03238581	0.281328	TSS1500	TRUE	Unclassified_Cell_type_specific	-0.584635
AREG	cg03244277	0.156655	TSS1500	NA		-1.25707
AREG	cg03244277	0.156655	TSS1500	NA		-0.755731
SLC8A1	cg03256780	0.147326	5'UTR	NA		-1.08606
WDFY2	cg03268012	0.126035	Body	TRUE		-0.557112
FAM40B	cg03282689	0.132507	Body;Body	NA		-0.522265
NT5E	cg03285617	0.167608	Body	TRUE		-0.805912
RAB11FIP1	cg03318906	0.145491	Body;Body	NA	Unclassified_Cell_type_specific	-0.521681
SEPT9	cg03330678	0.690379	5'UTR;5'UTR;Body;1stExon	TRUE		-0.588238
HLA-J	cg03361297	0.133355	Body;Body	NA		-0.570563
HLA-J	cg03361297	0.133355	Body;Body	NA		-0.544786
PAG1	cg03363256	0.204408	5'UTR	NA	Promoter_Associated	-2.03784
COL6A3	cg03372974	0.347177	Body;Body;Body	TRUE		-4.11653
MYLK	cg03387092	0.215269	Body;Body;Body;Body	TRUE		-2.28238
GALNTL2	cg03395846	0.139064	Body	NA		-0.60718
F3	cg03460527	0.300677	TSS1500	NA		-1.63257
SEMA3A	cg03461361	0.103619	Body	NA		-0.812297
NRP1	cg03473377	0.103132	Body;Body;Body	TRUE		-0.528785
RUNX2	cg03474350	0.133637	Body;Body	NA	Promoter_Associated	-0.90134
MITF	cg03489020	0.588	Body;Body	TRUE		-1.22246
BAIAP2L1	cg03493211	0.112028	Body	TRUE		-0.807551
EBF3	cg03497907	0.232428	Body	NA		-1.06032
LHPP	cg03499943	0.53452	Body;Body	TRUE		-0.524258
HLA-B	cg03500977	0.120209	TSS1500	NA	Promoter_Associated	-0.717136
HLA-B	cg03500977	0.120209	TSS1500	NA	Promoter_Associated	-0.686113
HLA-B	cg03500977	0.120209	TSS1500	NA	Promoter_Associated	-0.754117
LRRFIP1	cg03504039	0.608616	Body	NA		-0.565952
DSCR8	cg03505963	0.600868	TSS200;TSS200;TSS200;1stExon;TSS200;TSS200	NA		-1.2975
MMP19	cg03509949	0.185675	TSS200	NA		-1.29839
KCNJ6	cg03531951	0.135509	Body	TRUE	Unclassified	-1.11189
STK10	cg03534504	0.221274	Body	TRUE		-0.530289
SLC16A4	cg03535830	0.13692	TSS1500	TRUE		-1.28439
RGS10	cg03541338	0.238964	Body	NA	Promoter_Associated	-0.642139
KRT19	cg03550233	0.190729	TSS1500	NA	Unclassified_Cell_type_specific	-1.39166
GPR116	cg03558010	0.134566	TSS1500;5'UTR	NA		-0.822914
GPR116	cg03558010	0.134566	TSS1500;5'UTR	NA		-0.772473
LDLR	cg03567652	0.338736	3'UTR	NA	Gene_Associated_Cell_type_specific	-0.614283
COPZ2	cg03569507	0.240546	Body	NA	Unclassified	-0.781989
LARP6	cg03578041	0.207705	TSS1500;TSS1500	NA		-0.618666
WNT5A	cg03588998	0.144127	Body	NA	Unclassified	-2.14207
RFTN1	cg03591499	0.637715	TSS1500	NA		-0.534961
CLDN1	cg03601836	0.112828	Body	NA		-0.812664
ENTPD1	cg03610280	0.360166	Body;Body;Body;5'UTR;5'UTR;5'UTR;Body	TRUE	Promoter_Associated	-0.512041
TRPS1	cg03615269	0.503992	5'UTR	NA	Promoter_Associated_Cell_type_specific	-0.56811
LHPP	cg03657837	0.107261	Body;Body	NA		-0.524258
VWA5A	cg03673190	0.243129	TSS1500;TSS1500;TSS1500	TRUE	Promoter_Associated	-0.627947
LYST	cg03678274	0.241444	5'UTR;TSS1500	NA		-0.57767
FOXF1	cg03697918	0.422583	Body	NA	Unclassified_Cell_type_specific	-0.515123
NRN1	cg03707308	0.205343	Body	NA		-1.33104
PRR5L	cg03734864	0.390795	5'UTR;TSS1500;TSS1500	NA		-0.52583
FAM167B	cg03741348	0.220567	TSS1500	NA		-0.525309
C13orf29	cg03757805	0.333629	Body	TRUE	Unclassified	-0.629406
SOX5	cg03770575	0.242704	5'UTR	NA		-1.03843
ANKRD44	cg03771282	0.207902	5'UTR;1stExon	NA		-1.33536
DCLK2	cg03779973	0.108694	Body;Body	NA		-0.569917
BTN3A3	cg03783907	0.439933	Body;Body	NA	Gene_Associated_Cell_type_specific	-0.643681
KRT81	cg03800797	0.122005	Body	NA		-1.81839
NTM	cg03820608	0.264453	Body	TRUE		-1.33187
ELOVL6	cg03835987	0.158313	TSS1500;TSS1500	NA		-1.024
SEPT9	cg03840467	0.256821	Body	NA		-0.588238
ACTC1	cg03844894	0.127415	Body	NA		-1.01814
STC2	cg03846076	0.100627	3'UTR	TRUE		-0.75177
MITF	cg03847535	0.434132	Body;1stExon;5'UTR	NA		-1.22246
SLC7A5	cg03850117	0.42069	Body	NA		-1.31732
LIFR	cg03864479	0.167816	5'UTR;5'UTR	TRUE		-0.682699
LRRFIP1	cg03892838	0.635119	TSS1500;TSS1500;TSS1500;TSS1500;Body	NA		-0.565952
PRR5L	cg03902718	0.137035	TSS200	NA		-0.52583
NTM	cg03925361	0.109135	Body;Body;Body;Body	NA		-1.33187
SPRED2	cg03932406	0.113887	Body	NA		-1.04604
NRP1	cg03935991	0.247208	Body;Body;Body	NA		-0.528785
UST	cg03945663	0.228318	Body	TRUE		-1.11222
ADCY9	cg03945800	0.119795	5'UTR	NA		-0.728579
TTLL7	cg03959147	0.111815	5'UTR	NA		-0.650703
PDGFRA	cg03966785	0.249985	5'UTR	TRUE		-1.89874
LAMB3	cg03967293	0.45152	TSS1500;TSS1500	NA		-1.1944
LAMB3	cg03977657	0.252425	1stExon;TSS1500;5'UTR;TSS200	NA		-1.1944
MEOX2	cg03985727	0.119688	TSS1500	TRUE		-1.17748
FAM129A	cg03989520	0.217354	Body	TRUE		-0.924301
ABLIM3	cg03997398	0.172764	5'UTR	TRUE	Unclassified	-0.798572
NTM	cg04015361	0.195068	Body	TRUE		-1.33187
DCN	cg04018214	0.250967	1stExon;1stExon;Body;1stExon;1stExon;Body	NA	Unclassified_Cell_type_specific	-0.546368
BIN1	cg04019522	0.241779	Body;Body;Body;Body;Body;Body;Body;Body;Body;Body	TRUE		-0.543035
RGS10	cg04041960	0.141821	Body	NA		-0.642139
GRAMD3	cg04077850	0.135252	Body;5'UTR;TSS1500;Body;Body	NA		-0.795623
TCN2	cg04081402	0.377091	Body	NA		-1.05947
MALL	cg04100397	0.358132	TSS1500	NA		-0.6631
HIVEP2	cg04103532	0.701161	5'UTR	NA	Promoter_Associated	-0.635352
RUNX2	cg04110902	0.235658	Body;Body;Body	TRUE		-0.90134
KYNU	cg04112100	0.554048	Body;Body	TRUE		-0.952825
EGFR	cg04116217	0.129604	Body;Body;Body;Body	NA		-0.845064
PDGFRB	cg04117986	0.348774	5'UTR	TRUE		-2.24381
PLEKHA2	cg04142296	0.681668	TSS1500	NA		-0.921494
DCAF4	cg04167819	0.13139	5'UTR;5'UTR;5'UTR;5'UTR;5'UTR	NA		-0.859802
LNX1	cg04173182	0.277387	5'UTR	TRUE		-1.41067
GALNTL1	cg04192663	0.12588	Body;Body	NA		-0.872763
STK10	cg04192740	0.315394	Body	TRUE	Promoter_Associated_Cell_type_specific	-0.530289
GEM	cg04234070	0.152346	TSS1500;TSS1500	NA		-1.9962
PRNP	cg04286737	0.1785	TSS1500;TSS1500;TSS1500;TSS1500	NA		-0.616784
NTM	cg04291014	0.223895	Body	NA		-1.33187
KDELC2	cg04295172	0.262585	Body	NA		-0.659367
FRRS1	cg04308687	0.159548	TSS1500	NA		-0.656212
PLA1A	cg04330122	0.615708	1stExon	NA	Unclassified_Cell_type_specific	-1.35702
PCK2	cg04333867	0.124076	Body;Body	NA		-0.511749
BVES	cg04337854	0.432401	TSS1500	NA		-0.819082
SFMBT2	cg04343263	0.332008	Body	TRUE		-0.890854
FAM46A	cg04346283	0.203418	Body	NA		-1.13546
ST5	cg04369957	0.139482	Body;Body;Body	TRUE		-0.581024
MYLK	cg04376312	0.106062	5'UTR;5'UTR;5'UTR;5'UTR	NA		-2.28238
HK2	cg04392286	0.101551	TSS1500	NA		-0.873955
NTM	cg04414912	0.111382	TSS1500	NA		-1.33187
LIFR	cg04444661	0.30952	5'UTR;5'UTR	NA		-0.682699
PDGFRA	cg04448477	0.35888	TSS200	NA	Unclassified_Cell_type_specific	-1.89874
GTSF1	cg04450876	0.391515	5'UTR	NA		-1.24315
ENTPD1	cg04451770	0.529216	TSS1500;TSS200;TSS1500;TSS1500;TSS1500;TSS200;Body	NA		-0.512041
SEPT9	cg04452095	0.214335	5'UTR;5'UTR;Body;1stExon	TRUE	Promoter_Associated	-0.588238
METTL7A	cg04477962	0.359566	TSS1500	NA		-0.994568
GCOM1	cg04513125	0.448176	Body;Body;Body;Body	TRUE		-0.841062
LOXL4	cg04521765	0.191382	TSS1500	TRUE	Unclassified_Cell_type_specific	-0.601421
OSBPL3	cg04525464	0.246627	Body;Body;Body;Body	NA		-0.738016
CARD17	cg04535665	0.291211	1stExon;1stExon;1stExon;1stExon;1stExon;1stExon	NA		-0.65059
MITF	cg04535746	0.269349	Body;TSS200;Body;Body	NA		-1.22246
SECTM1	cg04546616	0.107124	3'UTR	TRUE	Unclassified	-0.680855
SEPT9	cg04548336	0.272366	Body	NA		-0.588238
GLB1L	cg04552737	0.492969	5'UTR;TSS1500;TSS1500	NA		-1.02224
ASAH1	cg04565547	0.140339	Body;Body;Body	NA		-1.24044
SOX5	cg04575699	0.263266	Body;Body;Body	TRUE		-1.03843
EBF3	cg04582254	0.124508	Body	NA		-1.06032
CYP3A7	cg04621521	0.236093	5'UTR;1stExon	NA		-0.620325
SOX5	cg04626868	0.11696	Body;Body	NA		-1.03843
SEPT9	cg04650676	0.152787	5'UTR;TSS200;Body	TRUE	Promoter_Associated	-0.588238
SEPT9	cg04661929	0.26072	5'UTR;Body;Body	NA	Gene_Associated_Cell_type_specific	-0.588238
ABLIM3	cg04669407	0.139387	5'UTR	NA	Unclassified	-0.798572
WNT5B	cg04682969	0.278998	Body;Body	NA	Unclassified_Cell_type_specific	-0.589776
CHPF	cg04729655	0.107998	3'UTR	NA		-0.686802
HSD11B1	cg04732193	0.152445	TSS1500	NA		-1.09202
PRKCA	cg04733951	0.139052	Body	TRUE		-0.787665
TRERF1	cg04753163	0.39212	5'UTR	TRUE	Promoter_Associated_Cell_type_specific	-1.47062
TRERF1	cg04753163	0.39212	5'UTR	TRUE	Promoter_Associated_Cell_type_specific	-2.02257
FOXF1	cg04787888	0.828935	3'UTR	NA		-0.515123
SOCS2	cg04797323	0.137093	Body	NA		-0.884701
INSIG1	cg04811098	0.263028	TSS1500;TSS1500;TSS1500	NA	Promoter_Associated	-0.648168
MITF	cg04811592	0.481831	Body;Body	TRUE		-1.22246
LAT	cg04818331	0.455235	5'UTR;Body;5'UTR;5'UTR;1stExon;1stExon;1stExon	NA	Unclassified_Cell_type_specific	-0.510599
UST	cg04825872	0.252319	Body	TRUE	Unclassified	-1.11222
SEMA3C	cg04831795	0.139591	Body	TRUE		-1.62874
PPP1R3C	cg04839761	0.240583	TSS1500	NA	Unclassified	-1.66969
ACSL5	cg04844987	0.228364	5'UTR;5'UTR;1stExon;5'UTR	TRUE	Promoter_Associated	-1.66274
PHGDH	cg04857033	0.206932	Body	NA		-1.01729
PTGER2	cg04860432	0.106949	Body	NA		-1.3389
ASAM	cg04864600	0.192583	Body	TRUE		-1.49185
COL6A3	cg04869122	0.271858	5'UTR;5'UTR;5'UTR;5'UTR;5'UTR	NA		-4.11653
ANKRD44	cg04869949	0.150343	Body	TRUE		-1.33536
FAM129A	cg04870918	0.235438	Body	TRUE		-0.924301
ADAM12	cg04876582	0.340601	Body;Body	TRUE		-0.501809
HMGA2	cg04890607	0.492853	Body;Body	TRUE		-0.603003
PPARG	cg04908300	0.365902	5'UTR;5'UTR;1stExon;5'UTR	NA	Unclassified_Cell_type_specific	-1.61147
KIAA1217	cg04911819	0.161527	Body;5'UTR;Body	TRUE		-0.701028
ASAH1	cg04912297	0.155447	TSS1500;TSS1500;TSS1500	NA		-1.24044
GLT8D2	cg04922803	0.389542	TSS1500	NA		-1.72445
WNT5A	cg04941246	0.173065	Body	NA		-2.14207
CYP27C1	cg04946274	0.280218	5'UTR	TRUE		-0.761665
ASPH	cg04958191	0.112373	TSS1500;TSS1500;TSS1500;TSS1500;TSS1500	NA	Promoter_Associated	-0.630414
ABLIM3	cg05026186	0.141315	TSS200	NA	Unclassified	-0.798572
KCNJ6	cg05030251	0.115237	Body	NA		-1.11189
HLA-C	cg05030953	0.163305	TSS1500	NA		-0.654949
HLA-C	cg05030953	0.163305	TSS1500	NA		-0.642335
SLC2A1	cg05034603	0.384879	Body	TRUE	Promoter_Associated	-1.38511
TRERF1	cg05048402	0.426028	5'UTR	TRUE		-1.47062
TRERF1	cg05048402	0.426028	5'UTR	TRUE		-2.02257
GPR39	cg05062023	0.222321	Body	NA		-1.36593
CYP1B1	cg05062676	0.292548	TSS1500	TRUE		-2.7219
AFF3	cg05093535	0.473399	Body;Body	TRUE		-1.29777
SFMBT2	cg05103064	0.372671	Body	TRUE	Unclassified_Cell_type_specific	-0.890854
XYLT2	cg05105913	0.104514	TSS1500	NA	Promoter_Associated	-0.526014
IL1RAP	cg05106785	0.503764	Body;Body;Body;Body;Body;Body	TRUE		-0.655313
FMN1	cg05115375	0.190205	TSS1500	TRUE		-1.12641
PRKCA	cg05115424	0.330958	Body	NA		-0.787665
SC4MOL	cg05119988	0.108199	5'UTR;5'UTR	NA		-0.815405
TOP2A	cg05120042	0.160246	Body	NA	Promoter_Associated	-0.56443
PART1	cg05141014	0.819995	Body;Body;TSS1500;Body	NA		-2.88536
MXRA7	cg05147273	0.526919	Body;Body;Body	TRUE		-0.697238
ADM	cg05149386	0.375215	TSS1500	NA		-1.07896
PRR16	cg05168468	0.347293	TSS1500	NA		-0.932475
RNU5E	cg05175337	0.126048	Body;Body;TSS1500;TSS1500;TSS1500	NA		-0.54437
BMPR1A	cg05178005	0.112929	5'UTR	TRUE		-1.54355
BMPR1A	cg05178005	0.112929	5'UTR	TRUE		-1.35487
DCN	cg05179204	0.114965	3'UTR;Body;Body;Body;Body;Body	NA		-0.546368
PPAP2A	cg05189667	0.323717	Body;Body	TRUE	Unclassified_Cell_type_specific	-0.703318
ASAM	cg05189804	0.342279	Body	NA	Unclassified_Cell_type_specific	-1.49185
ARL4C	cg05204104	0.255029	3'UTR;1stExon	NA	Promoter_Associated_Cell_type_specific	-0.630243
BMPR1A	cg05219593	0.216837	5'UTR	NA		-1.54355
BMPR1A	cg05219593	0.216837	5'UTR	NA		-1.35487
KCNMA1	cg05226180	0.19825	Body;Body;Body;Body	TRUE	Unclassified_Cell_type_specific	-1.5005
ADAM12	cg05229965	0.116726	Body;Body	TRUE	Unclassified_Cell_type_specific	-0.501809
TAP1	cg05262533	0.146863	Body	NA		-0.803759
TAP1	cg05262533	0.146863	Body	NA		-0.803759
TAP1	cg05262533	0.146863	Body	NA		-0.803759
TRERF1	cg05264377	0.793352	3'UTR	TRUE		-1.47062
TRERF1	cg05264377	0.793352	3'UTR	TRUE		-2.02257
NRN1	cg05265020	0.253616	Body	NA		-1.33104
GALM	cg05275752	0.199381	TSS200	NA	Promoter_Associated_Cell_type_specific	-0.806134
GALNTL2	cg05287437	0.135146	TSS1500	NA		-0.60718
HSD17B2	cg05315365	0.54448	Body	TRUE		-2.22936
CDC25B	cg05338610	0.162792	TSS1500;TSS1500;TSS1500	NA		-1.01113
SLC2A1	cg05345039	0.164623	Body	TRUE		-1.38511
PRR5L	cg05348871	0.213873	5'UTR;TSS1500;TSS1500	NA	Unclassified_Cell_type_specific	-0.52583
HSPB8	cg05361406	0.346948	5'UTR;1stExon	NA		-0.758995
CNIH3	cg05376937	0.116714	Body	TRUE		-0.954856
ST5	cg05382313	0.383592	5'UTR	TRUE		-0.581024
MGAT4C	cg05392777	0.13108	5'UTR	NA		-1.50249
KRT19	cg05396212	0.101978	Body	NA	Unclassified_Cell_type_specific	-1.39166
GALNTL2	cg05413061	0.294288	Body	TRUE		-0.60718
TNS3	cg05425699	0.516152	TSS1500	NA		-0.856659
UST	cg05437857	0.563732	Body	TRUE		-1.11222
TM4SF19	cg05445326	0.244614	TSS1500	NA		-1.07135
ABLIM3	cg05459971	0.252937	TSS200	NA	Unclassified	-0.798572
CYP19A1	cg05492904	0.333602	5'UTR;5'UTR	TRUE		-0.670694
HIVEP2	cg05519606	0.149258	5'UTR	TRUE		-0.635352
EGFR	cg05530630	0.317209	Body;Body;Body	TRUE		-0.845064
FNIP2	cg05539369	0.10893	TSS1500	NA		-0.636755
ALDH1L2	cg05583240	0.319518	Body;Body	TRUE	Unclassified_Cell_type_specific	-0.931545
GYPC	cg05586457	0.637096	Body;Body	TRUE	Promoter_Associated	-1.52468
TAP2	cg05592483	0.31918	3'UTR;Body	NA		-0.800982
TAP2	cg05592483	0.31918	3'UTR;Body	NA		-0.833203
TAP2	cg05592483	0.31918	3'UTR;Body	NA		-0.816446
GALNT12	cg05593325	0.280164	TSS1500	NA	Promoter_Associated	-0.72212
HK2	cg05595692	0.591505	TSS1500	NA	Unclassified_Cell_type_specific	-0.873955
KCNMA1	cg05595800	0.126111	Body;Body;Body;Body	TRUE		-1.5005
EDNRA	cg05618426	0.198597	TSS200;TSS200;TSS200	NA		-0.671653
HSD3B7	cg05624853	0.419314	3'UTR;3'UTR;3'UTR	NA		-0.576352
PC	cg05634376	0.507799	5'UTR;5'UTR;5'UTR	TRUE		-0.857257
COL6A3	cg05688616	0.146124	5'UTR;5'UTR;5'UTR;5'UTR;5'UTR	TRUE		-4.11653
WNT5B	cg05691934	0.114122	Body;Body	NA		-0.589776
SSBP2	cg05714396	0.199374	TSS1500	NA		-1.40111
SEPT9	cg05729480	0.12809	TSS1500	TRUE	Unclassified	-0.588238
COLEC10	cg05755779	0.503642	1stExon	TRUE		-2.25296
ADCY9	cg05765011	0.156029	Body	TRUE		-0.728579
VWA5A	cg05765761	0.161929	TSS1500;TSS1500;TSS1500	NA	Promoter_Associated	-0.627947
LAT	cg05769344	0.295376	Body;TSS200;TSS200;TSS200	NA	Unclassified_Cell_type_specific	-0.510599
MRGPRF	cg05771342	0.326371	TSS1500;TSS1500	TRUE	Unclassified	-0.834719
TMCO4	cg05776630	0.289394	Body	TRUE	Unclassified_Cell_type_specific	-0.814966
DENND1B	cg05780177	0.189176	TSS200;TSS200	TRUE		-0.737855
DENND1B	cg05780177	0.189176	TSS200;TSS200	TRUE		-0.591265
CNIH3	cg05785805	0.156814	Body	NA	Unclassified_Cell_type_specific	-0.954856
KCNMA1	cg05785932	0.553897	Body;Body;Body;Body	TRUE		-1.5005
TNS3	cg05794556	0.186803	5'UTR	TRUE		-0.856659
LAT	cg05798125	0.287457	Body;TSS200;TSS200;TSS200	NA	Unclassified_Cell_type_specific	-0.510599
SLC2A1	cg05802386	0.215543	Body	NA		-1.38511
LAMB3	cg05812804	0.188374	Body;Body;Body	NA		-1.1944
RARRES3	cg05817709	0.206453	TSS200	NA		-0.96517
SLC7A5	cg05834639	0.147901	Body	NA		-1.31732
PSD3	cg05835241	0.121399	Body;Body	TRUE		-0.704201
PSD3	cg05835241	0.121399	Body;Body	TRUE		-0.984835
DCN	cg05845030	0.351183	5'UTR;TSS1500;1stExon;TSS1500;TSS1500;TSS1500;5'UTR	NA		-0.546368
SLC8A1	cg05854601	0.310096	Body;Body;Body;Body	TRUE		-1.08606
MAPK13	cg05859264	0.108289	TSS1500	NA		-1.17989
SLC5A12	cg05862393	0.13633	TSS1500	NA		-0.550395
SEPT9	cg05865280	0.116455	Body;Body;Body;Body;Body	TRUE	Unclassified_Cell_type_specific	-0.588238
DDX60	cg05883128	0.257313	5'UTR	NA	Promoter_Associated	-0.839432
NID2	cg05884192	0.320204	Body	TRUE		-0.745775
EGFR	cg05898452	0.631645	Body;Body;Body	TRUE		-0.845064
SSBP2	cg05905586	0.304235	TSS1500	NA		-1.40111
SLC7A5	cg05911082	0.118028	Body	NA		-1.31732
LIFR	cg05912079	0.480574	1stExon;5'UTR	NA		-0.682699
PDE1A	cg05918312	0.302154	Body;Body	TRUE		-0.627979
BICC1	cg05938607	0.139092	Body	NA		-0.870846
SLC2A1	cg05942022	0.473188	Body	TRUE		-1.38511
SLC5A12	cg05953243	0.334661	5'UTR;1stExon	NA		-0.550395
GCOM1	cg05989312	0.226448	Body;Body;Body;Body	NA		-0.841062
TRPS1	cg05998283	0.135627	5'UTR	NA		-0.56811
LNX1	cg06015060	0.117459	Body;Body	TRUE		-1.41067
PRSS35	cg06032735	0.168641	5'UTR;5'UTR	TRUE		-0.682475
ACTC1	cg06048973	0.112584	TSS200	TRUE		-1.01814
EGFR	cg06052090	0.152756	Body;Body;Body;Body	TRUE		-0.845064
ZNF366	cg06057528	0.224622	5'UTR	NA	Unclassified_Cell_type_specific	-0.838582
RUFY3	cg06059810	0.668292	1stExon;Body;5'UTR;1stExon;5'UTR	TRUE		-0.561189
PLA1A	cg06068392	0.655057	TSS1500	TRUE		-1.35702
MITF	cg06070625	0.23951	Body;TSS200	NA	Unclassified_Cell_type_specific	-1.22246
LARP6	cg06132502	0.544632	Body;Body	NA		-0.618666
NTM	cg06136054	0.208366	Body	TRUE		-1.33187
KCNMA1	cg06144361	0.344882	Body;Body;Body;Body	TRUE	Unclassified_Cell_type_specific	-1.5005
SOX5	cg06147361	0.467325	5'UTR	TRUE		-1.03843
SEPT9	cg06181064	0.167317	5'UTR;Body;Body	TRUE		-0.588238
TMEM45A	cg06186245	0.249645	5'UTR	TRUE		-0.934049
IFIT3	cg06188083	0.413893	Body;Body	TRUE		-1.20471
SPON1	cg06199346	0.251449	Body	TRUE		-0.564779
SOX5	cg06205574	0.282499	Body;Body	TRUE		-1.03843
HERC3	cg06217267	0.463926	Body	TRUE		-1.031
PRR5L	cg06220618	0.451583	5'UTR	TRUE		-0.52583
DLEU2	cg06228828	0.294902	Body	NA		-0.899554
UST	cg06259339	0.124793	Body	NA		-1.11222
CYP1B1	cg06264984	0.316279	Body	NA		-2.7219
DDR2	cg06325209	0.446129	TSS200;TSS200	NA		-0.673052
DDR2	cg06325209	0.446129	TSS200;TSS200	NA		-0.735124
EMP3	cg06350544	0.398979	Body	NA	Promoter_Associated	-0.572019
FAM129A	cg06358792	0.151588	Body	TRUE		-0.924301
TRPS1	cg06368590	0.556924	5'UTR	NA	Promoter_Associated_Cell_type_specific	-0.56811
TRAF3IP2	cg06380725	0.273662	Body;5'UTR;Body;Body	NA		-0.547325
CD248	cg06419846	0.157308	1stExon	NA		-0.937427
STRADB	cg06431681	0.571456	Body	TRUE		-0.520164
GPER	cg06449934	0.187382	5'UTR;Body;5'UTR;Body;Body;5'UTR	NA		-0.679223
TAP1	cg06473288	0.25175	Body	NA		-0.803759
TAP1	cg06473288	0.25175	Body	NA		-0.803759
TAP1	cg06473288	0.25175	Body	NA		-0.803759
LAT	cg06485706	0.406224	Body;TSS200;TSS200;TSS200	NA	Unclassified_Cell_type_specific	-0.510599
PDE1A	cg06492024	0.412747	Body;Body	TRUE		-0.627979
SEPT9	cg06513247	0.293091	1stExon;Body;5'UTR;Body;Body;Body;Body	NA		-0.588238
PRR16	cg06526721	0.389639	TSS1500	NA		-0.932475
C1orf21	cg06533042	0.227315	5'UTR	TRUE		-0.537319
GPR39	cg06543615	0.273562	Body;3'UTR;3'UTR	NA		-1.36593
IGFBP6	cg06559575	0.122603	TSS1500	NA		-0.907336
ELOVL6	cg06591011	0.100737	Body;Body	TRUE		-1.024
STMN2	cg06609197	0.182177	Body	NA		-0.781463
GRAMD3	cg06609646	0.104702	TSS1500;TSS1500;TSS1500;Body	NA	Promoter_Associated	-0.795623
NR3C1	cg06613263	0.123177	Body;Body;Body;Body;Body;Body;Body	NA		-0.591271
MALL	cg06621452	0.23745	Body	NA		-0.6631
MSR1	cg06623274	0.109187	5'UTR;1stExon;5'UTR;1stExon;1stExon;5'UTR	NA		-1.19902
SLC7A11	cg06623625	0.20517	Body	TRUE		-1.06262
SOCS2	cg06630241	0.377285	Body	NA		-0.884701
CAMK2D	cg06633243	0.263438	Body;Body;Body;Body;Body;Body	TRUE		-0.804614
OSBPL3	cg06634596	0.103873	Body;Body;Body;Body	NA		-0.738016
MGAT4C	cg06640552	0.425755	5'UTR	NA		-1.50249
DENND1B	cg06671340	0.187561	TSS200;TSS200	TRUE		-0.737855
DENND1B	cg06671340	0.187561	TSS200;TSS200	TRUE		-0.591265
PDE1A	cg06676119	0.100839	Body;Body	TRUE		-0.627979
MBP	cg06676603	0.128807	3'UTR;3'UTR;3'UTR;3'UTR;3'UTR	NA		-0.818958
TMEM195	cg06686174	0.142834	Body	NA		-1.63342
SLC7A11	cg06690548	0.118324	Body	NA		-1.06262
SEMA3A	cg06692606	0.113898	Body	NA		-0.812297
RCAN3	cg06718763	0.265676	TSS1500	NA		-0.738324
HIVEP2	cg06770429	0.402465	5'UTR	TRUE		-0.635352
PADI1	cg06772309	0.360027	3'UTR	NA		-0.587514
SFRP1	cg06777844	0.198435	Body	NA		-0.818149
GTSF1	cg06809675	0.516261	5'UTR	NA		-1.24315
KCNMA1	cg06828335	0.43161	Body;Body;Body;Body	TRUE		-1.5005
HSD11B1	cg06828613	0.324708	5'UTR	NA		-1.09202
NPC1	cg06830800	0.173489	TSS1500	NA		-0.614973
FOXF1	cg06834912	0.799313	3'UTR	NA		-0.515123
APOBEC3B	cg06837067	0.147773	Body	NA	Unclassified	-0.599644
FAH	cg06856840	0.234123	Body	TRUE	Promoter_Associated_Cell_type_specific	-0.523669
CREB3L1	cg06859463	0.105118	Body	NA	Unclassified	-1.09605
FRY	cg06871529	0.120969	Body	TRUE		-0.81371
ADM	cg06875754	0.244664	3'UTR	NA		-1.07896
F3	cg06881898	0.102616	Body	NA		-1.63257
CREB3L1	cg06884875	0.155729	Body	TRUE		-1.09605
SH3PXD2A	cg06888746	0.728716	Body	TRUE		-0.70833
ASAH1	cg06891716	0.544873	Body;Body;Body	NA		-1.24044
ADAMTS12	cg06893139	0.109351	Body	TRUE		-1.14487
CXXC5	cg06905511	0.356034	3'UTR	NA	Unclassified_Cell_type_specific	-1.55303
SSBP2	cg06939451	0.193021	Body	NA		-1.40111
BMPR1A	cg06941037	0.270947	5'UTR	TRUE		-1.54355
BMPR1A	cg06941037	0.270947	5'UTR	TRUE		-1.35487
SLC12A8	cg06983508	0.291458	5'UTR	TRUE		-1.11068
CDA	cg06984156	0.148415	Body	TRUE		-1.30548
DSCR8	cg07015927	0.446839	TSS200;TSS200;TSS200;TSS200;TSS200;TSS200	NA		-1.2975
HIF3A	cg07022477	0.196363	TSS1500	NA		-0.598957
LAT	cg07041323	0.648497	TSS200;TSS1500;TSS1500;TSS1500	NA	Unclassified_Cell_type_specific	-0.510599
ANGPTL1	cg07044282	0.242977	1stExon;5'UTR;Body	NA		-0.574408
CYP27C1	cg07054292	0.522707	1stExon;5'UTR	TRUE		-0.761665
FOXF1	cg07056644	0.58654	3'UTR	NA	Unclassified_Cell_type_specific	-0.515123
GPR68	cg07063068	0.327127	5'UTR	NA	Unclassified	-0.734463
DSCR8	cg07064066	0.65083	TSS200;TSS200;TSS200;5'UTR;1stExon;TSS200;TSS200	NA		-1.2975
ANKRD44	cg07065759	0.131213	Body	TRUE		-1.33536
HS3ST3B1	cg07073999	0.20484	Body	NA		-0.648828
PHGDH	cg07090813	0.101202	TSS200	NA	Promoter_Associated	-1.01729
TRPC3	cg07099915	0.148503	Body	NA		-0.759499
SEPT9	cg07101841	0.16425	5'UTR;TSS200;Body	TRUE	Promoter_Associated	-0.588238
MEIS1	cg07103068	0.103122	Body	TRUE		-1.01632
ASPH	cg07118376	0.538896	Body;Body;Body;Body;Body	NA		-0.630414
SLC25A21	cg07120097	0.227052	Body;Body	NA		-0.590356
ANGPT1	cg07125243	0.196078	Body	TRUE		-1.17224
GREM1	cg07179000	0.13929	3'UTR	TRUE		-2.79394
MBP	cg07184627	0.165682	Body;Body	NA		-0.818958
SLC44A4	cg07185041	0.127261	Body	TRUE		-0.679768
SLC44A4	cg07185041	0.127261	Body	TRUE		-0.679768
SLC44A4	cg07185041	0.127261	Body	TRUE		-0.679768
PSMB8	cg07218288	0.134051	TSS1500;TSS1500;3'UTR	NA		-1.07051
PSMB8	cg07218288	0.134051	TSS1500;TSS1500;3'UTR	NA		-1.07051
PSMB8	cg07218288	0.134051	TSS1500;TSS1500;3'UTR	NA		-1.07051
EBF3	cg07256869	0.110259	Body	TRUE	Unclassified_Cell_type_specific	-1.06032
CYP27C1	cg07258300	0.261228	TSS1500	NA		-0.761665
SLC12A8	cg07279442	0.166165	Body	TRUE		-1.11068
LIF	cg07316313	0.105419	Body	TRUE		-0.562337
GCOM1	cg07320630	0.393217	Body;Body	NA		-0.841062
GLT8D2	cg07328579	0.21773	5'UTR;1stExon	TRUE		-1.72445
MSR1	cg07347534	0.116469	5'UTR;5'UTR;5'UTR	NA		-1.19902
SERPINE2	cg07348591	0.143751	5'UTR;Body;5'UTR	NA		-0.649675
TRPV2	cg07368817	0.153273	TSS200	TRUE	Promoter_Associated	-1.76596
F3	cg07387634	0.220189	Body	NA		-1.63257
SLC6A6	cg07438246	0.112278	5'UTR;5'UTR;5'UTR	TRUE		-0.870104
GPR68	cg07452776	0.143864	5'UTR	NA	Unclassified_Cell_type_specific	-0.734463
KCNMA1	cg07464125	0.172699	Body;Body;Body;Body	NA		-1.5005
FMN1	cg07500806	0.198898	Body	TRUE	Unclassified_Cell_type_specific	-1.12641
TRERF1	cg07507418	0.119917	5'UTR	TRUE		-1.47062
TRERF1	cg07507418	0.119917	5'UTR	TRUE		-2.02257
PHF15	cg07525804	0.143695	Body	NA	Unclassified	-0.513433
NR3C1	cg07528216	0.185364	5'UTR;5'UTR;5'UTR	NA		-0.591271
LAMA2	cg07532159	0.146505	Body;Body	NA		-0.643339
ASPH	cg07538204	0.145881	Body;Body;Body;Body;Body	TRUE		-0.630414
DCAF4	cg07550554	0.188008	5'UTR;5'UTR;5'UTR;5'UTR;5'UTR	NA		-0.859802
GRK5	cg07551060	0.348982	Body	TRUE	Unclassified	-0.555638
MAP1A	cg07562821	0.210848	5'UTR	TRUE		-1.84867
ADORA2B	cg07563400	0.218623	Body	TRUE	Unclassified_Cell_type_specific	-0.971779
SLC6A6	cg07573937	0.21288	5'UTR;5'UTR;5'UTR	TRUE	Promoter_Associated	-0.870104
LHPP	cg07596401	0.22673	TSS1500;TSS1500	NA	Promoter_Associated	-0.524258
ACSL3	cg07604043	0.197285	5'UTR;5'UTR	NA		-0.551498
MYLK	cg07621385	0.197577	5'UTR;5'UTR;5'UTR;5'UTR	TRUE		-2.28238
MBP	cg07637837	0.226506	5'UTR;5'UTR	NA		-0.818958
SH3PXD2A	cg07671776	0.104783	TSS1500	NA	Unclassified_Cell_type_specific	-0.70833
SOCS2	cg07687131	0.284717	Body	NA		-0.884701
ADAMTS12	cg07700393	0.235408	Body	TRUE		-1.14487
CYP3A7	cg07715041	0.184155	3'UTR	NA		-0.620325
LRRFIP1	cg07718483	0.116438	Body;Body;Body;Body;Body	NA		-0.565952
NR3C1	cg07733851	0.170249	5'UTR;5'UTR;5'UTR;5'UTR;5'UTR;5'UTR;5'UTR	NA	Promoter_Associated_Cell_type_specific	-0.591271
NTM	cg07773597	0.360568	Body;Body;Body;Body	TRUE		-1.33187
ZAK	cg07793905	0.108791	5'UTR;5'UTR	NA		-0.700828
GINS1	cg07797805	0.150586	TSS1500	NA	Promoter_Associated	-0.52335
HMGA2	cg07810733	0.597552	Body	TRUE		-0.603003
SEPT9	cg07827420	0.142334	5'UTR;Body;Body;Body;TSS1500	TRUE		-0.588238
PPAP2A	cg07862423	0.108013	Body;Body;Body	NA		-0.703318
SEPT9	cg07863022	0.163981	5'UTR;Body;TSS1500	NA		-0.588238
GTSF1	cg07875328	0.246776	5'UTR	NA		-1.24315
NRN1	cg07878800	0.118693	Body	NA		-1.33104
PPARG	cg07895576	0.185239	Body;Body;Body;Body	TRUE		-1.61147
GPER	cg07904865	0.228704	5'UTR;Body;Body;Body;5'UTR;TSS1500	TRUE	Unclassified	-0.679223
NRP1	cg07913781	0.123826	Body;Body;Body	NA		-0.528785
GPR39	cg07916022	0.127127	Body;3'UTR;3'UTR	NA		-1.36593
ELOVL6	cg07959837	0.130429	Body;Body	TRUE		-1.024
FADS2	cg07999042	0.363314	Body	NA		-0.553323
HGF	cg08005849	0.102146	5'UTR;1stExon;1stExon;1stExon;5'UTR;1stExon;5'UTR;5'UTR;5'UTR;1stExon	TRUE	Unclassified_Cell_type_specific	-3.97328
ADCY9	cg08021727	0.581536	Body	TRUE		-0.728579
CYP27C1	cg08022717	0.191949	Body	NA	Unclassified	-0.761665
DCLK2	cg08028974	0.246675	Body;Body	NA		-0.569917
SEPT9	cg08034797	0.142388	5'UTR;Body	TRUE		-0.588238
LRRFIP1	cg08063160	0.27037	Body	NA		-0.565952
IFI35	cg08090640	0.203691	Body	NA		-0.657727
FOXF1	cg08142918	0.542493	Body	NA		-0.515123
LRRFIP1	cg08151442	0.169708	Body;Body;Body;Body;Body	TRUE	Gene_Associated_Cell_type_specific	-0.565952
SLC25A21	cg08156844	0.233213	Body;Body	TRUE		-0.590356
AVPI1	cg08181251	0.300769	5'UTR	NA		-1.22353
ACTC1	cg08190298	0.124894	TSS1500	TRUE	Unclassified_Cell_type_specific	-1.01814
PKIB	cg08198075	0.113265	5'UTR;5'UTR;5'UTR	TRUE		-1.33567
MRGPRF	cg08205236	0.156781	Body;Body	TRUE	Unclassified	-0.834719
STMN2	cg08225549	0.299086	Body	TRUE		-0.781463
HSD17B2	cg08244303	0.178192	Body	TRUE		-2.22936
ADM	cg08259810	0.476503	TSS1500	NA		-1.07896
PHF15	cg08295111	0.149025	5'UTR	TRUE	Promoter_Associated_Cell_type_specific	-0.513433
SPON1	cg08309747	0.251747	TSS1500	NA		-0.564779
CCDC69	cg08317263	0.229062	Body	NA	Promoter_Associated	-0.840729
DPP4	cg08318371	0.168941	Body	TRUE		-2.02702
AFAP1L2	cg08329473	0.308585	Body;Body	TRUE		-0.588357
LAT	cg08331345	0.53375	TSS1500;TSS1500;TSS1500;TSS1500	NA	Unclassified_Cell_type_specific	-0.510599
STK10	cg08333463	0.563065	Body	NA	Promoter_Associated	-0.530289
GPC1	cg08347226	0.133919	Body	NA		-0.692729
PRDM1	cg08369079	0.366429	Body;Body	NA	Unclassified	-1.69222
MTMR2	cg08412316	0.498739	TSS1500;TSS1500;TSS1500;TSS1500	NA		-0.511282
NPFFR2	cg08414965	0.282082	Body	NA		-0.951311
APOL1	cg08415592	0.214751	TSS200;TSS200;TSS200;TSS200	NA	Unclassified	-1.31554
MAN1A1	cg08416875	0.490917	Body	NA		-2.0567
UST	cg08439439	0.527309	Body	TRUE		-1.11222
MYLK	cg08439487	0.197953	Body;Body;Body;Body	TRUE		-2.28238
PTGIS	cg08440266	0.236321	TSS1500	TRUE		-0.565649
DSCR8	cg08449975	0.646946	Body;Body;Body;TSS200;Body;Body	NA		-1.2975
HACE1	cg08460464	0.150402	TSS1500	NA	Unclassified_Cell_type_specific	-1.31106
IDO1	cg08465774	0.436125	Body	NA		-1.56386
BICC1	cg08466030	0.139534	Body	TRUE		-0.870846
TRPV2	cg08466034	0.30385	1stExon;5'UTR	TRUE	Promoter_Associated	-1.76596
PLAC8	cg08519643	0.139853	5'UTR;5'UTR;5'UTR	NA		-3.12527
SERPINE2	cg08529333	0.352386	TSS1500;TSS1500;TSS1500	NA	Promoter_Associated	-0.649675
SEPT9	cg08564487	0.299909	5'UTR;Body;Body	NA	Gene_Associated_Cell_type_specific	-0.588238
NTM	cg08566882	0.175356	Body	NA		-1.33187
GRAMD3	cg08569425	0.137314	TSS1500;TSS1500;TSS1500;Body	NA	Promoter_Associated	-0.795623
CD52	cg08572767	0.299335	TSS200;5'UTR	TRUE	Unclassified	-0.526023
KCNE4	cg08586500	0.170804	TSS200	TRUE		-2.15478
AIG1	cg08612271	0.108841	Body	TRUE		-0.682895
SLC7A5	cg08617020	0.249755	Body	NA		-1.31732
SAMD12	cg08621610	0.369941	Body;Body	TRUE		-0.822319
TTLL7	cg08641867	0.263386	Body	NA	Unclassified_Cell_type_specific	-0.650703
LPXN	cg08643824	0.140021	3'UTR;3'UTR	NA		-0.947643
MITF	cg08652499	0.193301	Body;Body;Body	NA		-1.22246
LCP2	cg08670465	0.295593	TSS1500	NA	Promoter_Associated	-0.969641
SNAI2	cg08674885	0.176531	Body	NA		-1.50359
GEM	cg08682535	0.142717	3'UTR;3'UTR	NA		-1.9962
CD44	cg08688659	0.22382	Body;Body;Body;Body;Body	TRUE		-0.803932
PPAP2A	cg08691323	0.37659	Body;Body;Body	NA		-0.703318
PSEN2	cg08708961	0.583927	Body;Body	TRUE	Promoter_Associated_Cell_type_specific	-0.900883
HK2	cg08729839	0.185833	TSS1500	NA		-0.873955
BICC1	cg08740088	0.227092	Body	TRUE	Unclassified_Cell_type_specific	-0.870846
BEND6	cg08745451	0.55889	Body	TRUE		-0.961238
SEPT9	cg08772789	0.370848	5'UTR;Body;Body	TRUE		-0.588238
SLC8A1	cg08780166	0.389523	Body;Body;Body;Body	TRUE		-1.08606
PSD3	cg08783934	0.458197	Body;Body	TRUE		-0.704201
PSD3	cg08783934	0.458197	Body;Body	TRUE		-0.984835
SEMA3C	cg08799727	0.462816	TSS1500	NA		-1.62874
NR3C1	cg08818984	0.192721	1stExon;5'UTR;1stExon;5'UTR;5'UTR	NA	Promoter_Associated	-0.591271
AIG1	cg08824384	0.107442	Body	TRUE		-0.682895
MMP17	cg08825817	0.112045	Body	NA		-0.502208
DENND1B	cg08831369	0.257026	Body	TRUE		-0.737855
DENND1B	cg08831369	0.257026	Body	TRUE		-0.591265
NQO1	cg08836861	0.192055	Body;Body;Body	NA		-0.865587
C1orf21	cg08843859	0.110289	Body	TRUE		-0.537319
PRR5L	cg08848847	0.134915	5'UTR;5'UTR;Body	NA	Promoter_Associated	-0.52583
WNT5A	cg08852968	0.195691	Body	NA		-2.14207
RAB30	cg08895260	0.342285	5'UTR	TRUE		-0.630029
SERPINE2	cg08913719	0.439342	TSS1500;TSS1500;TSS1500	NA	Promoter_Associated	-0.649675
MIR492	cg08922308	0.215066	TSS1500	TRUE		-0.636273
CNKSR3	cg08927844	0.264998	Body	TRUE		-0.603273
TDRD9	cg08933517	0.381354	Body	NA		-0.542189
KRT19	cg08966188	0.300998	TSS1500	TRUE		-1.39166
PRR16	cg08981702	0.269834	TSS1500	NA		-0.932475
ADAM12	cg08993079	0.294912	Body;Body	TRUE		-0.501809
ZAK	cg08995061	0.12506	Body	TRUE	Unclassified_Cell_type_specific	-0.700828
RYBP	cg09006487	0.627849	3'UTR	TRUE	Unclassified_Cell_type_specific	-0.549078
LRRFIP1	cg09037813	0.680224	TSS1500;TSS1500;TSS1500;TSS1500;Body	NA		-0.565952
TBX3	cg09053536	0.683328	Body;Body	TRUE		-1.19377
TRPV2	cg09093656	0.602653	Body	NA	Promoter_Associated	-1.76596
SORT1	cg09131339	0.126395	Body	TRUE		-0.774933
PLCB4	cg09143713	0.166199	5'UTR;5'UTR	TRUE		-1.37658
TAP2	cg09187413	0.127163	Body;Body	NA		-0.800982
TAP2	cg09187413	0.127163	Body;Body	NA		-0.833203
TAP2	cg09187413	0.127163	Body;Body	NA		-0.816446
SPON1	cg09191626	0.283574	1stExon;5'UTR	NA		-0.564779
CYP27C1	cg09199330	0.208985	TSS200	NA		-0.761665
CYP19A1	cg09205611	0.260132	TSS1500;TSS1500	NA		-0.670694
SMOC1	cg09208628	0.145071	Body;Body	NA		-0.561979
PTGER2	cg09208942	0.166528	3'UTR	NA		-1.3389
RUFY3	cg09215582	0.101183	Body	NA		-0.561189
SEMA3C	cg09225287	0.218979	TSS1500	NA		-1.62874
LRP4	cg09242181	0.180492	TSS1500	NA		-0.729539
GPR39	cg09252301	0.235429	Body	NA	Unclassified_Cell_type_specific	-1.36593
SLC17A5	cg09257923	0.168419	3'UTR	NA		-0.690084
ADCY9	cg09262171	0.101917	Body	TRUE		-0.728579
C1orf21	cg09280838	0.23466	Body	TRUE		-0.537319
IL15RA	cg09290866	0.129891	TSS1500;TSS1500	NA	Promoter_Associated	-0.615046
NTM	cg09294095	0.253542	Body	NA		-1.33187
SLC8A1	cg09296536	0.146169	Body;Body;Body;Body	TRUE		-1.08606
PRDM1	cg09305161	0.35096	Body;Body	NA	Unclassified_Cell_type_specific	-1.69222
DCN	cg09308942	0.238862	TSS1500;TSS1500;TSS1500;TSS200;TSS1500;5'UTR	NA		-0.546368
MITF	cg09325003	0.230359	Body;TSS200	NA		-1.22246
GRK5	cg09337049	0.101236	Body	NA	Unclassified	-0.555638
FOXF1	cg09338251	0.803088	3'UTR	NA		-0.515123
SECTM1	cg09340279	0.130737	3'UTR	TRUE	Unclassified	-0.680855
FMN1	cg09347959	0.285673	TSS200	TRUE		-1.12641
CXCL12	cg09348985	0.148752	TSS1500;TSS1500;TSS1500	NA	Unclassified_Cell_type_specific	-2.65667
GPR39	cg09353251	0.211323	Body	NA		-1.36593
LRP1	cg09360253	0.105289	Body	TRUE		-0.686504
HSD11B1	cg09366519	0.368633	5'UTR;TSS1500	NA		-1.09202
FRRS1	cg09370016	0.515986	Body	TRUE		-0.656212
PCK2	cg09378756	0.271422	Body;3'UTR	NA		-0.511749
GREM1	cg09392615	0.252574	Body	TRUE		-2.79394
ANGPT1	cg09396217	0.201107	TSS200	NA		-1.17224
TBX3	cg09413529	0.292092	Body;Body	NA		-1.19377
CDC14B	cg09417568	0.116906	Body;Body;Body	NA	Promoter_Associated	-0.603046
WDFY2	cg09426825	0.210662	Body	TRUE		-0.557112
HLA-G	cg09430946	0.125665	5'UTR	NA		-0.550879
HLA-G	cg09430946	0.125665	5'UTR	NA		-0.550879
APOL6	cg09432376	0.253232	TSS200	NA	Promoter_Associated	-2.25642
NTM	cg09455118	0.279849	Body	TRUE		-1.33187
CASP8	cg09464206	0.113625	5'UTR;5'UTR;5'UTR;TSS1500;5'UTR	NA		-0.564393
MLPH	cg09479163	0.134905	Body;Body	NA		-1.39038
SLC16A4	cg09494546	0.189488	5'UTR	TRUE		-1.28439
PLA2G16	cg09518969	0.282704	Body;Body	TRUE		-0.538609
CYP4V2	cg09526685	0.335595	Body	NA	Unclassified_Cell_type_specific	-1.10537
RUNX2	cg09541256	0.143825	TSS1500;Body;Body	NA		-0.90134
UST	cg09550397	0.160762	Body	NA	Unclassified_Cell_type_specific	-1.11222
GPR110	cg09556286	0.315908	TSS200;TSS200	NA		-1.10544
ORAI3	cg09566302	0.143464	Body	NA	Unclassified	-0.649818
HS3ST3B1	cg09570958	0.17557	Body;TSS1500	NA	Promoter_Associated	-0.648828
SYT9	cg09597390	0.318659	Body	TRUE		-0.527704
KRT81	cg09616715	0.230547	TSS1500	NA		-1.81839
SLC7A5	cg09618385	0.104327	3'UTR	NA		-1.31732
PXK	cg09627520	0.223586	3'UTR	NA		-0.708927
NQO1	cg09636661	0.195257	3'UTR;3'UTR;3'UTR	NA	Unclassified	-0.865587
KCNMA1	cg09645291	0.116402	Body;Body;Body;Body	TRUE		-1.5005
PRKCA	cg09645572	0.341799	TSS1500	NA		-0.787665
FMN1	cg09667289	0.173709	Body	TRUE		-1.12641
AK5	cg09667394	0.190816	Body;Body	TRUE		-1.09599
LRP1	cg09686672	0.120002	Body	NA		-0.686504
KRT19	cg09692449	0.456692	Body	NA		-1.39166
CREB3L1	cg09709565	0.119951	Body	NA	Unclassified_Cell_type_specific	-1.09605
MANBA	cg09710521	0.135614	Body	TRUE		-0.595697
PART1	cg09712066	0.641014	TSS200;Body;5'UTR;TSS200	NA		-2.88536
MAP3K5	cg09732335	0.487393	Body	TRUE	Unclassified	-0.785424
HK2	cg09742442	0.100569	Body	NA		-0.873955
LRRFIP1	cg09743500	0.234569	Body;Body;Body;Body;Body	NA		-0.565952
CYP1B1	cg09799983	0.150892	Body	NA		-2.7219
GLT8D2	cg09809567	0.175972	TSS1500	NA		-1.72445
KCNE4	cg09835085	0.469435	TSS1500	TRUE		-2.15478
LRRN3	cg09837977	0.576195	5'UTR;1stExon;Body;5'UTR;1stExon;1stExon;5'UTR	NA		-0.512398
SLC12A8	cg09866143	0.141133	Body	TRUE	Unclassified	-1.11068
BICC1	cg09873584	0.25429	Body	TRUE		-0.870846
PSD3	cg09894683	0.100662	Body;Body	TRUE		-0.704201
PSD3	cg09894683	0.100662	Body;Body	TRUE		-0.984835
GCOM1	cg09898978	0.295975	Body;TSS1500;TSS1500;Body;TSS1500	NA	Unclassified	-0.841062
SEPT9	cg09903452	0.224266	5'UTR;Body;TSS1500	NA		-0.588238
KIAA1217	cg09904358	0.102595	5'UTR	NA		-0.701028
LOXL1	cg09916599	0.137797	Body	TRUE	Unclassified_Cell_type_specific	-0.557531
SH3PXD2A	cg09926728	0.176938	Body	TRUE		-0.70833
SLC8A1	cg09968461	0.139226	Body;Body;Body;Body	TRUE		-1.08606
NRN1	cg09986316	0.201975	Body	NA		-1.33104
CNIH3	cg09988837	0.314799	Body	TRUE	Unclassified_Cell_type_specific	-0.954856
TCF21	cg10066534	0.196902	TSS200;TSS200	NA		-0.795933
ADAM12	cg10084554	0.20454	Body;Body	TRUE		-0.501809
GTSF1	cg10088332	0.427576	TSS200	NA		-1.24315
CA12	cg10091775	0.187809	TSS1500;TSS1500	NA		-1.22397
SLC8A1	cg10103850	0.27723	TSS1500;5'UTR;TSS1500;TSS1500	TRUE		-1.08606
ADCY9	cg10123654	0.367957	Body	NA		-0.728579
GALNTL2	cg10131699	0.247663	Body	NA		-0.60718
C14orf139	cg10145926	0.141601	Body	NA		-0.713624
SPON1	cg10153349	0.483404	TSS200	NA		-0.564779
LRP1	cg10170944	0.135294	Body	NA	Unclassified_Cell_type_specific	-0.686504
ADCY9	cg10177032	0.283452	Body	TRUE		-0.728579
SERTAD2	cg10184289	0.430621	5'UTR	TRUE	Promoter_Associated	-0.557108
RGS10	cg10200202	0.368032	Body;Body	TRUE	Unclassified	-0.642139
CD36	cg10207609	0.309433	TSS1500;TSS1500;5'UTR	NA		-0.6923
RAB11FIP1	cg10211776	0.261686	Body;Body	TRUE		-0.521681
BAG2	cg10230427	0.467759	Body	TRUE	Promoter_Associated	-0.566185
LRP1	cg10233454	0.321117	Body	TRUE		-0.686504
HHAT	cg10246083	0.375293	Body;Body;Body;Body;Body;Body	TRUE		-0.664505
SPRED2	cg10256249	0.132548	Body	NA	Unclassified_Cell_type_specific	-1.04604
LAMA2	cg10264354	0.113455	Body;Body	TRUE		-0.643339
SERTAD2	cg10276404	0.129506	Body	NA		-0.557108
COLEC10	cg10279872	0.142543	3'UTR	NA		-2.25296
BDKRB2	cg10294240	0.12137	5'UTR	TRUE		-0.686404
WNT5B	cg10302498	0.39375	TSS200;5'UTR	NA	Unclassified	-0.589776
ABCC4	cg10304534	0.589007	Body;Body	TRUE	Unclassified	-1.10237
NRN1	cg10304637	0.353834	Body	NA		-1.33104
KIAA1217	cg10325509	0.140969	5'UTR	TRUE		-0.701028
EMP3	cg10338830	0.402601	Body	NA	Promoter_Associated	-0.572019
ENTPD1	cg10381771	0.56348	TSS1500;TSS200;TSS1500;TSS1500;TSS1500;TSS200;Body	NA		-0.512041
DSCR8	cg10382945	0.621225	Body;Body;Body;TSS200;Body;Body	NA		-1.2975
LUM	cg10401088	0.697158	1stExon;5'UTR	NA		-2.61035
RHBDD1	cg10439859	0.200193	Body;Body	TRUE		-0.561364
DSCR4	cg10464467	0.305612	Body	NA		-0.691467
CLDN1	cg10475153	0.131266	3'UTR	NA	Unclassified_Cell_type_specific	-0.812664
PDGFRA	cg10492953	0.120661	5'UTR	TRUE		-1.89874
DNER	cg10493506	0.203642	Body	TRUE		-1.66932
GPR39	cg10537176	0.230171	Body	TRUE		-1.36593
MIR492	cg10549753	0.228704	TSS1500	TRUE		-0.636273
SLC12A6	cg10550166	0.629388	1stExon;5'UTR;Body;5'UTR;1stExon	NA		-0.697524
HLA-G	cg10556772	0.136199	5'UTR	NA		-0.550879
HLA-G	cg10556772	0.136199	5'UTR	NA		-0.550879
PTPN22	cg10572465	0.10271	Body;Body	NA		-0.675999
ABLIM3	cg10574431	0.571878	Body	TRUE		-0.798572
TRERF1	cg10575547	0.247285	5'UTR	TRUE	Unclassified_Cell_type_specific	-1.47062
TRERF1	cg10575547	0.247285	5'UTR	TRUE	Unclassified_Cell_type_specific	-2.02257
HIVEP2	cg10577216	0.171545	5'UTR	NA	Promoter_Associated	-0.635352
ACTC1	cg10580056	0.130217	Body	NA		-1.01814
SLC6A6	cg10586672	0.275243	Body;Body	TRUE		-0.870104
EGR2	cg10601026	0.150441	TSS1500	NA		-0.878026
H19	cg10602543	0.10488	Body	NA		-2.00251
SEPT9	cg10611580	0.343978	5'UTR;Body;Body	NA	Gene_Associated_Cell_type_specific	-0.588238
IGF2	cg10650127	0.159431	TSS200;Body;Body	NA		-0.609268
TNFRSF19	cg10653131	0.389872	5'UTR;5'UTR	NA	Promoter_Associated	-1.66969
OSBPL3	cg10661002	0.374917	5'UTR;5'UTR;5'UTR;5'UTR	NA	Promoter_Associated	-0.738016
TAP1	cg10666909	0.322109	Body	NA		-0.803759
TAP1	cg10666909	0.322109	Body	NA		-0.803759
TAP1	cg10666909	0.322109	Body	NA		-0.803759
PSD3	cg10695549	0.117472	Body;Body	TRUE		-0.704201
PSD3	cg10695549	0.117472	Body;Body	TRUE		-0.984835
SEPT9	cg10755077	0.393866	5'UTR;Body;Body	TRUE		-0.588238
GPR116	cg10770662	0.484732	TSS1500;5'UTR	NA		-0.822914
GPR116	cg10770662	0.484732	TSS1500;5'UTR	NA		-0.772473
FRY	cg10786550	0.734726	Body	TRUE		-0.81371
JAG1	cg10797319	0.166834	Body	NA		-0.605076
SLC20A2	cg10806146	0.172838	5'UTR	TRUE		-0.699981
HLA-G	cg10807461	0.173973	Body	NA		-0.550879
HLA-G	cg10807461	0.173973	Body	NA		-0.550879
GPR68	cg10814005	0.334519	5'UTR	NA	Unclassified	-0.734463
GPR116	cg10816283	0.209389	Body;Body	NA		-0.822914
GPR116	cg10816283	0.209389	Body;Body	NA		-0.772473
UST	cg10832589	0.127716	Body	TRUE		-1.11222
NID2	cg10843707	0.220306	Body	TRUE	Unclassified	-0.745775
ABLIM3	cg10879397	0.678468	Body	TRUE		-0.798572
HSD3B7	cg10917602	0.126535	5'UTR;5'UTR;5'UTR	NA	Gene_Associated	-0.576352
LIFR	cg10959950	0.284439	5'UTR;5'UTR	TRUE		-0.682699
KCNH1	cg10968055	0.422929	TSS1500;TSS1500	NA	Unclassified	-1.15108
PPP1R3C	cg10974128	0.190631	TSS1500	NA	Unclassified	-1.66969
LRRFIP1	cg10984625	0.677689	TSS1500;TSS1500;TSS1500;TSS1500;Body	NA		-0.565952
CYP27C1	cg10985347	0.297968	TSS200	NA		-0.761665
BEND6	cg11014463	0.18446	TSS1500;Body	NA	Unclassified_Cell_type_specific	-0.961238
SPON1	cg11028624	0.488142	TSS200	NA		-0.564779
CD248	cg11067179	0.158565	1stExon	NA		-0.937427
INHBA	cg11079619	0.227743	5'UTR;Body;1stExon;Body	NA		-0.550797
HLA-A	cg11086883	0.150349	TSS1500	NA		-0.549299
RBPJ	cg11099684	0.112018	Body;Body;Body;Body	TRUE		-0.504536
RNU5E	cg11128021	0.251878	Body;Body	NA	Unclassified	-0.54437
SMOC1	cg11137697	0.103337	Body;Body	TRUE		-0.561979
TSPAN4	cg11173246	0.429178	TSS1500;Body;TSS1500;TSS1500	NA	Unclassified_Cell_type_specific	-0.513015
HSPB8	cg11187110	0.579328	Body	TRUE		-0.758995
C1orf21	cg11201256	0.436524	5'UTR	TRUE		-0.537319
MIR492	cg11212178	0.254875	TSS1500	TRUE		-0.636273
DPYD	cg11232368	0.162641	Body	TRUE		-0.756379
GRAMD3	cg11241750	0.136165	TSS1500	NA		-0.795623
SOX5	cg11243173	0.151755	Body;Body	NA		-1.03843
ZNF366	cg11246580	0.252365	5'UTR	TRUE		-0.838582
TBX3	cg11246938	0.439222	Body;Body	TRUE		-1.19377
RCAN3	cg11257888	0.261653	TSS1500	NA		-0.738324
CXCL12	cg11267527	0.184172	TSS1500;TSS1500;TSS1500	NA	Unclassified	-2.65667
MITF	cg11287400	0.214528	Body;Body;TSS1500	TRUE		-1.22246
GLRX	cg11306767	0.346324	Body;Body	TRUE		-0.7398
GRK5	cg11312674	0.649702	Body	TRUE		-0.555638
NTM	cg11319300	0.195667	TSS1500;TSS1500;TSS1500;Body	NA	Unclassified_Cell_type_specific	-1.33187
PSD3	cg11323985	0.153938	Body;Body	NA		-0.704201
PSD3	cg11323985	0.153938	Body;Body	NA		-0.984835
MAEL	cg11336590	0.354238	TSS200	NA		-2.01889
KYNU	cg11348265	0.252027	Body;Body	NA		-0.952825
HS3ST3B1	cg11351809	0.124431	Body	NA		-0.648828
SEPT9	cg11351908	0.212388	Body;Body;Body;Body;Body	TRUE	Promoter_Associated_Cell_type_specific	-0.588238
NTM	cg11362049	0.104854	Body;Body;Body;Body	TRUE		-1.33187
TM4SF19	cg11363229	0.304213	TSS200	NA		-1.07135
IGLON5	cg11381655	0.141285	Body	NA		-0.540112
RFTN1	cg11382133	0.238155	5'UTR	NA	Promoter_Associated	-0.534961
ABLIM3	cg11438560	0.322303	5'UTR	TRUE	Unclassified	-0.798572
DPP4	cg11460364	0.358237	TSS1500	TRUE	Promoter_Associated	-2.02702
SEPT9	cg11468193	0.366297	Body	NA		-0.588238
H19	cg11492040	0.185038	Body	NA		-2.00251
UNC5C	cg11519903	0.109715	Body	NA		-0.63395
STK10	cg11534519	0.468825	Body	NA	Promoter_Associated	-0.530289
DSCR8	cg11551577	0.655339	TSS200;TSS200;TSS200;5'UTR;1stExon;TSS200;TSS200	NA		-1.2975
GPR39	cg11552903	0.100135	Body	NA		-1.36593
RASAL3	cg11553802	0.163079	Body	NA		-0.500778
TRAF3IP2	cg11572080	0.189002	Body;5'UTR;5'UTR	TRUE		-0.547325
EMP3	cg11588848	0.31153	3'UTR	NA	Promoter_Associated	-0.572019
PLAC8	cg11606215	0.819507	TSS200;TSS200	NA	Promoter_Associated	-3.12527
SERPINE2	cg11641595	0.185725	5'UTR;Body;5'UTR	NA		-0.649675
MAMDC2	cg11656547	0.209385	1stExon;5'UTR	NA		-1.43252
TPD52	cg11669824	0.166554	Body;Body	TRUE		-0.597036
HK2	cg11672772	0.334391	Body	TRUE	Promoter_Associated	-0.873955
HLA-G	cg11682706	0.171191	Body	NA		-0.550879
HLA-G	cg11682706	0.171191	Body	NA		-0.550879
SPON1	cg11697120	0.228052	Body	TRUE		-0.564779
CLU	cg11697169	0.293698	Body;Body;Body	NA		-0.509503
LY6E	cg11702942	0.247593	Body;Body	NA	Unclassified_Cell_type_specific	-0.840798
SOCS2	cg11738543	0.147258	Body	NA	Unclassified	-0.884701
SLC17A5	cg11742202	0.75041	TSS1500	NA	Promoter_Associated	-0.690084
KCNMA1	cg11752430	0.345932	Body;Body;Body;Body	TRUE		-1.5005
TRIML2	cg11807446	0.410473	TSS1500	NA		-1.26115
LNX1	cg11807829	0.101655	TSS1500	TRUE		-1.41067
ITGBL1	cg11838152	0.13962	Body	TRUE		-0.604995
TMEM194B	cg11845111	0.190216	Body	NA		-0.602429
EGFR	cg11849717	0.10286	Body;Body;Body;Body	NA		-0.845064
TRERF1	cg11854981	0.116424	Body	TRUE		-1.47062
TRERF1	cg11854981	0.116424	Body	TRUE		-2.02257
C1orf21	cg11855643	0.643781	Body	TRUE		-0.537319
PC	cg11862081	0.11273	Body;5'UTR;Body;1stExon;Body	NA	Promoter_Associated	-0.857257
CNKSR3	cg11868921	0.163651	Body	TRUE		-0.603273
NRM	cg11870956	0.170036	Body;TSS1500	TRUE		-0.517183
NRM	cg11870956	0.170036	Body;TSS1500	TRUE		-0.517183
TPCN1	cg11930955	0.146817	5'UTR;5'UTR;TSS1500	NA	Promoter_Associated	-0.505088
SLC44A4	cg11943056	0.355184	Body	NA		-0.679768
SLC44A4	cg11943056	0.355184	Body	NA		-0.679768
SLC44A4	cg11943056	0.355184	Body	NA		-0.679768
HLA-A	cg11946459	0.483121	Body	NA		-0.549299
TNFRSF19	cg11968286	0.120281	5'UTR	NA		-1.66969
TAP1	cg11969117	0.157298	Body	NA		-0.803759
TAP1	cg11969117	0.157298	Body	NA		-0.803759
TAP1	cg11969117	0.157298	Body	NA		-0.803759
CYP4V2	cg11969330	0.10726	Body	NA	Unclassified_Cell_type_specific	-1.10537
KCNE4	cg11975793	0.328373	Body	NA		-2.15478
RNF17	cg12020676	0.157158	TSS200	NA		-0.666878
TCEA3	cg12023170	0.185637	TSS1500	NA		-0.541684
BEND6	cg12041459	0.340374	Body	TRUE		-0.961238
AFF3	cg12042952	0.196741	TSS1500;5'UTR	TRUE		-1.29777
VAV3	cg12047260	0.226884	Body	TRUE		-0.830128
ASAH1	cg12052340	0.34474	TSS1500;TSS1500	NA		-1.24044
MEIS1	cg12055515	0.242641	Body	TRUE		-1.01632
SLC16A12	cg12084990	0.55432	5'UTR	TRUE		-0.528813
SPON1	cg12085698	0.421099	TSS200	NA		-0.564779
SH3PXD2A	cg12094736	0.405353	Body	TRUE		-0.70833
SLC2A1	cg12101479	0.72082	TSS1500	NA		-1.38511
RAB11FIP1	cg12113316	0.258045	Body;1stExon;Body	TRUE	Gene_Associated_Cell_type_specific	-0.521681
ASAM	cg12118281	0.13484	TSS200	NA	Unclassified_Cell_type_specific	-1.49185
PRKCA	cg12124094	0.169768	Body	TRUE		-0.787665
ABLIM3	cg12140854	0.323164	TSS1500	NA	Unclassified	-0.798572
FAM129A	cg12141056	0.144142	TSS1500	NA	Unclassified_Cell_type_specific	-0.924301
PTK2B	cg12141623	0.210299	3'UTR;3'UTR;3'UTR;3'UTR	NA		-0.618831
LRP1	cg12146864	0.135143	Body	NA	Unclassified	-0.686504
PRR16	cg12155028	0.143354	Body	TRUE		-0.932475
OLFML3	cg12160664	0.299017	TSS200	NA	Unclassified	-1.84336
HK2	cg12163223	0.214013	3'UTR	NA		-0.873955
LY6E	cg12175087	0.163466	Body;Body	NA	Unclassified_Cell_type_specific	-0.840798
AFAP1L2	cg12177113	0.10125	Body;Body	TRUE		-0.588357
TNFRSF19	cg12217560	0.197676	1stExon;5'UTR	TRUE		-1.66969
SLC16A12	cg12226009	0.259599	5'UTR	TRUE		-0.528813
MYLK	cg12235788	0.25288	Body;Body;Body;Body	TRUE		-2.28238
SNAI2	cg12252090	0.115878	Body	NA		-1.50359
CREB3L1	cg12256550	0.300346	TSS1500	NA	Unclassified_Cell_type_specific	-1.09605
SLC8A1	cg12271759	0.100277	Body;Body;Body;Body	TRUE		-1.08606
ABLIM3	cg12302647	0.289497	Body	TRUE		-0.798572
LHPP	cg12320621	0.117656	Body;Body	NA		-0.524258
KYNU	cg12338273	0.310181	Body	NA		-0.952825
BICC1	cg12342675	0.415156	Body	TRUE		-0.870846
DLEU2	cg12378878	0.249149	TSS1500	NA		-0.899554
LRP1	cg12385849	0.157593	Body	NA		-0.686504
TRPS1	cg12396523	0.255321	5'UTR	NA		-0.56811
EGR2	cg12397802	0.179222	Body;Body;Body;Body	NA		-0.878026
WNT5B	cg12401653	0.101442	Body;Body	NA		-0.589776
NTM	cg12445309	0.100971	Body	TRUE	Unclassified_Cell_type_specific	-1.33187
SLC8A1	cg12449404	0.112316	Body;Body;Body;Body	TRUE		-1.08606
PRR5L	cg12460187	0.676459	5'UTR	TRUE		-0.52583
MXRA7	cg12472603	0.782248	Body;Body;Body	TRUE		-0.697238
SLC12A6	cg12476968	0.282327	Body;Body;Body;1stExon;Body;Body	NA	Promoter_Associated	-0.697524
KRT19	cg12491114	0.414808	TSS1500	NA		-1.39166
ENTPD1	cg12497543	0.414772	TSS1500;TSS200;TSS1500;TSS1500;TSS1500;TSS200;Body	NA		-0.512041
SLC8A1	cg12498094	0.17578	Body;Body;Body;Body	TRUE		-1.08606
ZNF366	cg12508655	0.727622	5'UTR	TRUE		-0.838582
GPR39	cg12516767	0.103548	TSS1500	NA		-1.36593
BTN3A3	cg12537337	0.464546	5'UTR;5'UTR	NA		-0.643681
PARP3	cg12554573	0.122134	5'UTR;TSS1500;1stExon;1stExon;5'UTR	TRUE	Promoter_Associated	-0.705485
SH3PXD2A	cg12569119	0.116382	Body	TRUE		-0.70833
F3	cg12599850	0.221503	Body	NA		-1.63257
ITGA11	cg12666899	0.113735	Body	TRUE		-1.49167
EPS8	cg12671202	0.142523	5'UTR	TRUE		-1.12042
SPON1	cg12696488	0.148475	Body	TRUE		-0.564779
PAG1	cg12715235	0.122072	TSS1500	NA	Promoter_Associated	-2.03784
AVPI1	cg12724221	0.386178	TSS1500	TRUE		-1.22353
SERTAD2	cg12734023	0.318329	Body	NA		-0.557108
CXCL12	cg12750431	0.225117	3'UTR;Body;Body	NA		-2.65667
TAP2	cg12761728	0.187154	Body;Body	NA		-0.800982
TAP2	cg12761728	0.187154	Body;Body	NA		-0.833203
TAP2	cg12761728	0.187154	Body;Body	NA		-0.816446
FLVCR2	cg12777753	0.4099	Body	NA		-0.58421
CXCL12	cg12793525	0.101429	Body;Body;Body	NA		-2.65667
ATP10D	cg12793733	0.251387	5'UTR	NA		-0.73883
CYP1B1	cg12802310	0.306086	TSS1500	TRUE		-2.7219
FMNL1	cg12805374	0.121687	Body	TRUE	Promoter_Associated	-0.529007
PLA1A	cg12806353	0.62112	TSS1500	NA		-1.35702
SEMA3A	cg12862820	0.198759	Body	TRUE	Unclassified_Cell_type_specific	-0.812297
KRT19	cg12871463	0.106684	Body	NA		-1.39166
C1GALT1	cg12917058	0.249573	5'UTR	TRUE		-0.538448
COL15A1	cg12933162	0.108083	TSS1500	NA		-1.77574
TLR3	cg12950492	0.456671	Body	TRUE		-0.635805
PDGFRB	cg12958020	0.348707	Body	NA	Unclassified	-2.24381
ASAM	cg12995113	0.115452	Body	TRUE		-1.49185
RBPJ	cg13002809	0.216221	Body;Body;5'UTR;Body	NA	Unclassified	-0.504536
DCN	cg13007035	0.210369	5'UTR;TSS1500;TSS1500;TSS1500;TSS1500;5'UTR	NA		-0.546368
RFTN1	cg13026795	0.131014	Body	TRUE	Promoter_Associated_Cell_type_specific	-0.534961
TBX3	cg13030332	0.684973	Body;Body	TRUE		-1.19377
SEPT9	cg13061373	0.130898	5'UTR;Body;Body	TRUE	Unclassified	-0.588238
PRIM2	cg13080137	0.43706	Body	TRUE		-0.531944
SOCS5	cg13095372	0.149152	TSS1500;TSS1500	NA		-0.540087
EHD3	cg13149833	0.238439	TSS1500	NA		-1.10141
MITF	cg13151171	0.154145	Body;Body;TSS1500	NA		-1.22246
ASAM	cg13153466	0.321369	Body	TRUE		-1.49185
SFRP1	cg13154925	0.103195	Body	TRUE		-0.818149
SLC8A1	cg13167631	0.158851	TSS200	NA		-1.08606
RGS17	cg13178597	0.243439	5'UTR	TRUE		-0.872941
STEAP2	cg13197450	0.120762	5'UTR;5'UTR;5'UTR	TRUE		-0.702994
MAEL	cg13212575	0.208987	Body	NA		-2.01889
CYP19A1	cg13216022	0.494211	TSS1500;TSS1500	NA		-0.670694
DCN	cg13237265	0.144156	3'UTR;Body;Body;Body;Body;Body	NA		-0.546368
MAEL	cg13249256	0.22651	5'UTR;1stExon	NA		-2.01889
ANGPT1	cg13276306	0.501291	Body	TRUE		-1.17224
KRT34	cg13278448	0.123179	1stExon	NA		-0.515222
TM4SF19	cg13314965	0.537933	TSS1500	NA		-1.07135
TMTC1	cg13318543	0.246198	5'UTR	NA		-1.74865
ACSL5	cg13333374	0.236716	TSS1500	NA		-1.66274
GRAMD3	cg13333800	0.253782	TSS1500	NA		-0.795623
SEPT9	cg13342364	0.314197	TSS200;Body	TRUE		-0.588238
SLC5A12	cg13363904	0.238581	Body	NA		-0.550395
MBP	cg13375905	0.105551	3'UTR;3'UTR;3'UTR;3'UTR;3'UTR	NA		-0.818958
MXRA7	cg13387113	0.873527	Body;Body;Body	TRUE		-0.697238
C7orf58	cg13391244	0.133056	5'UTR;5'UTR;1stExon	NA		-1.87082
OLFML3	cg13393917	0.388122	TSS1500	NA		-1.84336
NRP1	cg13407144	0.106377	3'UTR	TRUE		-0.528785
SLC8A1	cg13411948	0.215682	Body;Body;Body;Body	TRUE		-1.08606
RFTN1	cg13420985	0.750491	Body	TRUE	Unclassified	-0.534961
DUSP10	cg13442201	0.149017	5'UTR;Body;5'UTR	TRUE		-1.28194
PTCH1	cg13453424	0.231464	5'UTR;5'UTR;Body;Body;5'UTR;5'UTR;Body	TRUE		-0.783625
PTCH1	cg13456470	0.25348	5'UTR;5'UTR;Body;Body;5'UTR;5'UTR;Body	NA		-0.783625
DENND1B	cg13463167	0.1271	Body;Body	NA		-0.737855
DENND1B	cg13463167	0.1271	Body;Body	NA		-0.591265
TNFRSF1B	cg13471521	0.368919	Body	TRUE	Unclassified	-0.902997
ENTPD1	cg13471990	0.447993	TSS1500;TSS200;TSS1500;TSS1500;TSS1500;TSS200;Body	NA		-0.512041
PRSS35	cg13475248	0.169872	Body;Body	NA		-0.682475
MAEL	cg13480774	0.167598	TSS200	NA		-2.01889
DCAF4	cg13490869	0.143323	TSS1500;TSS1500;TSS1500;TSS1500;TSS1500	NA		-0.859802
MITF	cg13523819	0.11216	1stExon;Body;Body	NA		-1.22246
DSCR8	cg13538551	0.625806	Body;Body;Body;Body;Body;TSS1500	NA		-1.2975
FMN1	cg13543254	0.220077	Body	TRUE		-1.12641
TBC1D2	cg13563728	0.137734	TSS1500	NA	Promoter_Associated	-1.322
ERMP1	cg13595913	0.427415	3'UTR	TRUE		-1.08545
SLC17A5	cg13599248	0.765886	TSS1500	NA	Promoter_Associated	-0.690084
SLC44A1	cg13603332	0.425551	Body	TRUE		-0.854862
TM4SF19	cg13605674	0.310962	TSS200	NA		-1.07135
HS3ST3A1	cg13616314	0.164712	Body	TRUE		-0.729101
ZIK1	cg13617753	0.229709	Body	NA	Promoter_Associated	-0.579601
FMN1	cg13619277	0.333382	Body	TRUE		-1.12641
LNX1	cg13620799	0.559744	1stExon;Body;5'UTR	TRUE		-1.41067
SPON1	cg13631318	0.489277	Body	TRUE		-0.564779
MITF	cg13636907	0.126485	Body;Body;Body;Body;Body;Body	TRUE		-1.22246
FAM13A	cg13640730	0.386806	Body;Body	TRUE		-0.647806
MAMDC2	cg13648127	0.332517	Body	TRUE		-1.43252
ABLIM3	cg13653328	0.170306	TSS1500	NA	Unclassified	-0.798572
NTM	cg13658713	0.136935	Body	TRUE		-1.33187
UBE2L6	cg13663978	0.221907	3'UTR;3'UTR	NA		-0.814609
AFAP1L2	cg13670531	0.28481	Body;Body	TRUE	Unclassified_Cell_type_specific	-0.588357
FAM129A	cg13674705	0.230979	Body	TRUE		-0.924301
GPR110	cg13675859	0.104952	5'UTR;5'UTR	TRUE		-1.10544
BICC1	cg13684625	0.112139	Body;Body	NA		-0.870846
MITF	cg13685139	0.199959	Body;TSS200	NA	Unclassified_Cell_type_specific	-1.22246
BICC1	cg13689411	0.39348	Body	NA		-0.870846
GDA	cg13691599	0.323622	3'UTR	NA		-0.538695
FNIP2	cg13702235	0.14335	TSS1500	NA		-0.636755
DCAF4	cg13704629	0.130021	5'UTR;5'UTR;5'UTR;5'UTR;5'UTR	NA		-0.859802
RCAN1	cg13707794	0.308891	3'UTR;3'UTR;3'UTR	NA		-0.564197
TBC1D2	cg13709496	0.402159	Body	TRUE		-1.322
ORM2	cg13723005	0.170709	Body	NA		-0.641177
GRK5	cg13739115	0.170637	Body	TRUE		-0.555638
PTCH1	cg13754720	0.108003	Body;Body	NA		-0.783625
SLC6A6	cg13763232	0.263075	TSS1500;TSS1500;TSS1500	NA	Promoter_Associated	-0.870104
CNKSR3	cg13777287	0.394653	Body	NA		-0.603273
SOX5	cg13817265	0.188513	5'UTR	NA		-1.03843
MAMDC2	cg13829849	0.134183	Body	TRUE	Unclassified_Cell_type_specific	-1.43252
MAMDC2	cg13870494	0.656802	TSS200	NA		-1.43252
SHC3	cg13873387	0.160722	Body	TRUE		-0.873181
LHPP	cg13882377	0.329363	Body;Body	TRUE		-0.524258
GYPC	cg13901526	0.271872	Body;Body	NA		-1.52468
NTM	cg13908476	0.106065	Body;Body;Body;Body	TRUE		-1.33187
SLC6A6	cg13912358	0.145569	Body;Body	TRUE		-0.870104
SORT1	cg13912858	0.151736	Body	NA	Unclassified_Cell_type_specific	-0.774933
EBF3	cg13916885	0.225366	Body	NA		-1.06032
LRRFIP1	cg13920336	0.214423	Body;Body;Body;Body;Body	NA		-0.565952
TBX3	cg13930596	0.624105	3'UTR;3'UTR	NA		-1.19377
CSPG4	cg13935876	0.132553	Body	NA		-0.584635
DENND1B	cg13968233	0.151973	Body;Body	TRUE		-0.737855
DENND1B	cg13968233	0.151973	Body;Body	TRUE		-0.591265
GRK5	cg13996514	0.102469	Body	TRUE		-0.555638
SSBP2	cg13999415	0.244353	TSS1500	NA		-1.40111
GALNT12	cg14002578	0.388168	TSS1500	NA	Promoter_Associated	-0.72212
HS3ST3B1	cg14016875	0.10229	Body;TSS200	NA	Promoter_Associated	-0.648828
MAP1A	cg14025021	0.116547	TSS1500	TRUE		-1.84867
MXRA7	cg14042121	0.420017	Body;Body;Body	TRUE		-0.697238
PDGFRB	cg14051336	0.257747	Body	NA		-2.24381
SLC37A2	cg14066905	0.126127	Body;Body	TRUE		-1.0212
DPYD	cg14072140	0.496731	Body	TRUE		-0.756379
CD44	cg14082886	0.200338	Body;Body;Body;Body;Body	NA	Promoter_Associated_Cell_type_specific	-0.803932
RAB11FIP1	cg14089503	0.255364	Body;Body	NA	Unclassified_Cell_type_specific	-0.521681
SLC6A6	cg14098708	0.309112	3'UTR;3'UTR	NA		-0.870104
UNC5C	cg14101976	0.131245	Body	NA		-0.63395
GALNT12	cg14106242	0.376292	TSS1500	NA	Promoter_Associated	-0.72212
ZAK	cg14107328	0.139526	Body;Body	TRUE		-0.700828
HTRA3	cg14127947	0.276815	TSS1500	TRUE		-1.19066
CDC25B	cg14165142	0.482771	Body;Body;Body	TRUE	Unclassified_Cell_type_specific	-1.01113
PC	cg14174320	0.105819	Body;Body;Body	NA		-0.857257
SEPT9	cg14183922	0.121483	5'UTR;Body;Body;Body;TSS1500	TRUE		-0.588238
FRY	cg14194715	0.646159	Body	TRUE		-0.81371
DPYD	cg14200127	0.143253	Body	TRUE		-0.756379
PSD3	cg14251964	0.178862	Body;Body	TRUE		-0.704201
PSD3	cg14251964	0.178862	Body;Body	TRUE		-0.984835
KYNU	cg14252236	0.382496	Body	TRUE		-0.952825
FAM167B	cg14258143	0.11477	Body	NA	Unclassified	-0.525309
MLPH	cg14271023	0.539716	Body;Body	TRUE		-1.39038
CDC14B	cg14276584	0.121166	Body;Body;Body	TRUE		-0.603046
UGCG	cg14278148	0.565998	Body	NA		-0.622482
COL6A3	cg14288066	0.110714	5'UTR;5'UTR;5'UTR;5'UTR;5'UTR	TRUE		-4.11653
TBC1D2	cg14288876	0.391443	Body	NA		-1.322
GPR116	cg14326991	0.355555	TSS200;5'UTR	NA		-0.822914
GPR116	cg14326991	0.355555	TSS200;5'UTR	NA		-0.772473
UST	cg14332552	0.260634	Body	TRUE		-1.11222
SLC20A2	cg14335429	0.352025	5'UTR	TRUE		-0.699981
TPD52	cg14347878	0.145145	Body;Body;Body	NA		-0.597036
SOX5	cg14375924	0.132061	5'UTR	TRUE		-1.03843
SLC44A4	cg14378924	0.118423	Body	TRUE		-0.679768
SLC44A4	cg14378924	0.118423	Body	TRUE		-0.679768
SLC44A4	cg14378924	0.118423	Body	TRUE		-0.679768
PTPN22	cg14385738	0.244575	5'UTR;1stExon;5'UTR;1stExon	TRUE	Promoter_Associated	-0.675999
UST	cg14391258	0.10788	Body	NA		-1.11222
SLC25A21	cg14397402	0.126113	Body;Body	NA		-0.590356
HIPK2	cg14405813	0.460084	Body;Body	TRUE	Unclassified_Cell_type_specific	-0.623112
MAMDC2	cg14405839	0.102048	Body	TRUE		-1.43252
SPRED2	cg14406727	0.244575	Body;Body	TRUE	Unclassified	-1.04604
SHC3	cg14437996	0.33929	TSS1500	TRUE	Unclassified	-0.873181
KDELC2	cg14473297	0.121518	TSS1500	NA		-0.659367
C1orf21	cg14476364	0.197243	Body	TRUE	Unclassified_Cell_type_specific	-0.537319
CD36	cg14479884	0.250794	5'UTR;1stExon;5'UTR;1stExon;5'UTR	NA		-0.6923
LY6E	cg14489570	0.362266	TSS1500;TSS1500;Body	NA		-0.840798
ST5	cg14521421	0.23381	5'UTR	TRUE		-0.581024
SOX5	cg14522632	0.218337	5'UTR	TRUE		-1.03843
KRT81	cg14558153	0.222182	TSS1500	NA		-1.81839
GALNT12	cg14571004	0.190383	TSS1500	NA	Promoter_Associated	-0.72212
HLA-G	cg14574237	0.127829	TSS1500	NA		-0.550879
HLA-G	cg14574237	0.127829	TSS1500	NA		-0.550879
KCNE4	cg14576436	0.319342	Body	NA		-2.15478
TLR6	cg14578677	0.605332	TSS1500	TRUE		-0.744568
KCNE4	cg14592092	0.362302	TSS1500	TRUE		-2.15478
ADAM12	cg14594063	0.255805	Body;Body	TRUE		-0.501809
GREM1	cg14605150	0.152293	5'UTR	NA	Unclassified_Cell_type_specific	-2.79394
LRP1	cg14621254	0.176584	Body	NA	Unclassified	-0.686504
PTGIS	cg14630601	0.232138	TSS1500	TRUE		-0.565649
NRM	cg14646977	0.206308	Body;TSS1500	NA		-0.517183
NRM	cg14646977	0.206308	Body;TSS1500	NA		-0.517183
MAMDC2	cg14649449	0.423693	Body	NA		-1.43252
UGCG	cg14655843	0.405028	Body	TRUE	Unclassified	-0.622482
ACSL3	cg14685946	0.552069	Body;Body	TRUE		-0.551498
EGFR	cg14688342	0.124705	Body;Body;Body;Body	NA		-0.845064
APOL6	cg14690065	0.27137	TSS200	NA	Promoter_Associated	-2.25642
HGF	cg14690980	0.175952	TSS1500;TSS1500;TSS1500;TSS1500;TSS1500	NA		-3.97328
CYP19A1	cg14694011	0.107158	TSS1500;TSS1500	NA		-0.670694
CDK15	cg14695751	0.34131	5'UTR	NA		-0.756892
SEPT9	cg14697743	0.156069	Body;5'UTR;Body;Body;Body;Body	NA	Unclassified	-0.588238
COL1A1	cg14700325	0.167966	Body	NA		-2.45024
PRSS35	cg14718822	0.106244	Body;Body	NA		-0.682475
SECTM1	cg14728380	0.244908	Body	NA	Unclassified_Cell_type_specific	-0.680855
PARP14	cg14750551	0.195274	Body	NA		-0.505548
OSBPL3	cg14762436	0.107042	Body;Body;Body;Body	TRUE	Unclassified_Cell_type_specific	-0.738016
EBF3	cg14788686	0.334317	Body	NA		-1.06032
BFSP1	cg14801864	0.408737	TSS1500	NA		-0.609669
KCNMA1	cg14816861	0.271417	Body;Body;Body;Body	NA		-1.5005
GRAMD3	cg14819242	0.131358	Body;5'UTR;Body;Body	TRUE		-0.795623
TLR3	cg14827929	0.234518	Body	NA		-0.635805
COL1A1	cg14832352	0.158447	Body	NA	Unclassified	-2.45024
ULBP1	cg14841203	0.367393	TSS1500	NA	Unclassified	-0.637343
GLT8D2	cg14849798	0.160224	TSS200	NA	Unclassified_Cell_type_specific	-1.72445
RNF17	cg14855529	0.246254	TSS200	NA		-0.666878
LGALS3BP	cg14870271	0.114135	1stExon;5'UTR	TRUE	Unclassified_Cell_type_specific	-0.734283
PDGFRA	cg14872260	0.400634	TSS200	NA	Unclassified_Cell_type_specific	-1.89874
CXXC5	cg14876315	0.500347	Body	NA	Unclassified_Cell_type_specific	-1.55303
ALDH1L2	cg14918927	0.116476	Body;Body	TRUE	Unclassified_Cell_type_specific	-0.931545
SLC16A12	cg14920044	0.298657	TSS1500	NA		-0.528813
GPR124	cg14930065	0.139153	Body	TRUE		-0.628056
HLA-C	cg14931776	0.111097	Body	NA		-0.654949
HLA-C	cg14931776	0.111097	Body	NA		-0.642335
HLA-G	cg14941654	0.104359	TSS1500	NA		-0.550879
HLA-G	cg14941654	0.104359	TSS1500	NA		-0.550879
TNFRSF19	cg14985741	0.214942	3'UTR	TRUE		-1.66969
ACSL5	cg14991821	0.267353	TSS1500;1stExon;5'UTR;5'UTR	TRUE	Promoter_Associated	-1.66274
NPFFR2	cg14992771	0.17931	Body;5'UTR;5'UTR	NA		-0.951311
ARL4C	cg15016771	0.226479	3'UTR;1stExon	NA	Promoter_Associated_Cell_type_specific	-0.630243
MITF	cg15023858	0.13588	TSS1500;Body	NA		-1.22246
OSBPL3	cg15041658	0.254285	Body;Body;Body;Body	TRUE	Unclassified_Cell_type_specific	-0.738016
TM4SF19	cg15044270	0.257087	TSS1500	NA		-1.07135
ASAM	cg15047774	0.185915	TSS1500	NA		-1.49185
MXRA7	cg15052447	0.445892	Body;Body;Body	TRUE		-0.697238
BAIAP2L1	cg15059474	0.210591	Body	TRUE	Unclassified_Cell_type_specific	-0.807551
TNS3	cg15059548	0.179854	Body	NA		-0.856659
SLC2A1	cg15089806	0.530294	Body	TRUE	Promoter_Associated_Cell_type_specific	-1.38511
PRKCA	cg15093766	0.179715	Body	TRUE		-0.787665
SFMBT2	cg15129097	0.13124	Body	TRUE		-0.890854
PVRL3	cg15136953	0.21974	Body	NA		-0.5137
MAP1A	cg15159104	0.490846	5'UTR;1stExon	TRUE		-1.84867
LRP4	cg15161667	0.105788	TSS1500	NA		-0.729539
TRPA1	cg15168673	0.2592	TSS1500	NA		-1.47863
FMN1	cg15175581	0.23893	TSS200	TRUE		-1.12641
PRKCA	cg15212295	0.114741	Body	TRUE		-0.787665
HS3ST3A1	cg15214448	0.117966	TSS1500	NA		-0.729101
MAN1A1	cg15215077	0.30814	Body	TRUE		-2.0567
GRK5	cg15220914	0.148797	Body	TRUE		-0.555638
HLA-G	cg15224505	0.217298	Body	NA		-0.550879
HLA-G	cg15224505	0.217298	Body	NA		-0.550879
EBF3	cg15229245	0.574522	Body	NA		-1.06032
NTM	cg15235707	0.303252	Body	TRUE		-1.33187
PLAC8	cg15260400	0.273334	TSS1500;TSS1500	TRUE		-3.12527
NPFFR2	cg15264404	0.440832	Body;TSS1500;TSS1500	NA		-0.951311
ZAK	cg15293629	0.306106	Body;Body	TRUE		-0.700828
NTM	cg15302032	0.104203	Body	TRUE		-1.33187
APOL6	cg15318861	0.262844	TSS200	NA	Promoter_Associated	-2.25642
CYP19A1	cg15329467	0.106966	1stExon;1stExon;5'UTR;5'UTR	NA		-0.670694
ADAM12	cg15342452	0.311767	Body;Body	TRUE		-0.501809
DPP4	cg15353603	0.595494	Body	TRUE	Unclassified_Cell_type_specific	-2.02702
PLA1A	cg15362455	0.628961	5'UTR;1stExon	NA	Unclassified_Cell_type_specific	-1.35702
LIFR	cg15386377	0.394978	5'UTR	TRUE		-0.682699
MGAT4C	cg15394255	0.238318	TSS200	NA		-1.50249
SEPT9	cg15401418	0.661077	5'UTR;5'UTR;Body;1stExon	TRUE	Promoter_Associated	-0.588238
SLC25A21	cg15418322	0.16526	Body;Body	TRUE		-0.590356
MITF	cg15449049	0.451797	TSS1500;Body	NA		-1.22246
SLC6A6	cg15454698	0.118388	5'UTR;5'UTR;5'UTR	TRUE	Promoter_Associated	-0.870104
RCAN3	cg15458504	0.295283	TSS1500	NA		-0.738324
AK5	cg15505642	0.1034	Body;Body	TRUE		-1.09599
RCAN3	cg15519096	0.439905	5'UTR	NA	Promoter_Associated	-0.738324
MBP	cg15521572	0.160183	Body;Body	NA		-0.818958
LIFR	cg15544071	0.16091	Body;Body	TRUE		-0.682699
SEMA3C	cg15556990	0.464376	Body	NA		-1.62874
HGF	cg15567428	0.109292	TSS1500;TSS1500;TSS1500;TSS1500;TSS1500	TRUE		-3.97328
PXK	cg15572396	0.123449	Body	NA	Promoter_Associated	-0.708927
LRRFIP1	cg15579587	0.242461	TSS1500;TSS1500;TSS1500;TSS1500;Body	NA	NonGene_Associated	-0.565952
GRK5	cg15580458	0.142413	Body	TRUE		-0.555638
ST5	cg15583241	0.290424	5'UTR	NA		-0.581024
HHAT	cg15584221	0.373872	Body;Body;Body;Body;Body;Body	TRUE		-0.664505
MGAT5	cg15584989	0.228287	Body	TRUE		-0.604655
SLC12A6	cg15586327	0.151001	Body;Body;TSS200;Body;Body;Body	NA		-0.697524
OSMR	cg15599832	0.461332	TSS1500;TSS1500	NA		-1.13917
RGS10	cg15611912	0.344676	Body	NA		-0.642139
FMN1	cg15612077	0.260728	Body	TRUE		-1.12641
SLC16A12	cg15620114	0.414684	TSS1500	NA		-0.528813
CD44	cg15695194	0.337215	Body;Body;Body;Body;Body	TRUE		-0.803932
NIPAL3	cg15697160	0.440157	5'UTR	NA	Promoter_Associated	-1.09344
KRT81	cg15701111	0.199143	TSS200	NA		-1.81839
PTPN18	cg15702949	0.154178	3'UTR;3'UTR	NA		-0.546826
SOX5	cg15707491	0.198554	TSS1500;Body;Body	TRUE		-1.03843
PLEKHA2	cg15717617	0.37307	Body	TRUE		-0.921494
BICC1	cg15729649	0.299343	Body	TRUE		-0.870846
SERTAD2	cg15742737	0.427364	Body	NA		-0.557108
KCNMA1	cg15754112	0.311178	Body;Body;Body;Body	TRUE		-1.5005
CA12	cg15755265	0.14167	Body;Body	TRUE		-1.22397
TCF21	cg15794859	0.109987	3'UTR	NA		-0.795933
LAMA2	cg15801019	0.141583	TSS1500;TSS1500	TRUE		-0.643339
MAP3K5	cg15804973	0.278649	TSS1500	NA	Promoter_Associated	-0.785424
LNX1	cg15811435	0.283721	Body;Body	TRUE		-1.41067
SLC44A4	cg15821546	0.104926	Body	TRUE		-0.679768
SLC44A4	cg15821546	0.104926	Body	TRUE		-0.679768
SLC44A4	cg15821546	0.104926	Body	TRUE		-0.679768
STMN2	cg15827214	0.106219	TSS1500	NA		-0.781463
NTM	cg15848364	0.254151	Body	TRUE		-1.33187
KCNMA1	cg15863827	0.118694	Body;Body;Body;Body	TRUE		-1.5005
SLC7A11	cg15867963	0.144045	Body	TRUE		-1.06262
SMOC1	cg15897368	0.219437	Body;Body	TRUE		-0.561979
MITF	cg15909737	0.709759	TSS1500;Body	TRUE		-1.22246
TMCO4	cg15931673	0.295268	Body	TRUE		-0.814966
TRAF3IP2	cg15931839	0.170055	3'UTR;3'UTR;Body;3'UTR;3'UTR	NA		-0.547325
SLC20A2	cg15936066	0.511867	5'UTR	TRUE		-0.699981
SYT9	cg15957341	0.179863	Body	NA		-0.527704
PCOTH	cg15971157	0.239128	5'UTR;TSS1500;5'UTR	NA	Promoter_Associated	-0.90972
SMOC1	cg16024377	0.142488	Body;Body	TRUE		-0.561979
TAP2	cg16026549	0.197789	Body;Body	NA		-0.800982
TAP2	cg16026549	0.197789	Body;Body	NA		-0.833203
TAP2	cg16026549	0.197789	Body;Body	NA		-0.816446
C13orf29	cg16032841	0.17462	Body	TRUE	Unclassified	-0.629406
HGF	cg16033274	0.130246	Body;Body;Body;Body;Body	TRUE		-3.97328
PC	cg16046376	0.123256	5'UTR;5'UTR	NA		-0.857257
ACSL5	cg16066219	0.403612	TSS1500;1stExon;5'UTR;5'UTR	NA	Promoter_Associated	-1.66274
NPFFR2	cg16084416	0.346921	Body;Body;Body	NA		-0.951311
STRADB	cg16099404	0.124012	Body	TRUE		-0.520164
ITGA11	cg16124434	0.137541	TSS1500	NA		-1.49167
FMN1	cg16146288	0.209448	Body	TRUE		-1.12641
HHAT	cg16166061	0.547878	Body;Body;Body;Body;Body;Body	NA		-0.664505
HHAT	cg16174106	0.155111	5'UTR;5'UTR;5'UTR;5'UTR;5'UTR;Body	NA	Unclassified_Cell_type_specific	-0.664505
WDFY2	cg16185666	0.168827	TSS1500	NA	Promoter_Associated	-0.557112
RACGAP1	cg16210078	0.176338	5'UTR;5'UTR;5'UTR	TRUE		-0.55754
PHF11	cg16213217	0.485809	Body;5'UTR	NA	Unclassified_Cell_type_specific	-0.605166
NTM	cg16257533	0.486643	Body;Body;Body;Body	TRUE		-1.33187
TBX3	cg16277169	0.365215	Body;Body	NA		-1.19377
FMN1	cg16283287	0.227262	Body	TRUE		-1.12641
ENTPD1	cg16300094	0.233574	TSS1500	NA		-0.512041
MSR1	cg16303562	0.156923	TSS200;TSS200;TSS200	NA		-1.19902
SEPT9	cg16317901	0.287548	TSS200;Body	TRUE		-0.588238
DPYD	cg16320208	0.145617	Body	NA		-0.756379
SEPT9	cg16366686	0.366621	5'UTR;5'UTR;Body;1stExon	TRUE	Promoter_Associated	-0.588238
LRP1	cg16377117	0.758989	Body	TRUE		-0.686504
ECM1	cg16386293	0.475808	Body;Body	TRUE		-0.809922
HHAT	cg16395183	0.297481	Body;Body;Body;Body;Body;Body	TRUE		-0.664505
SOX5	cg16397701	0.559102	5'UTR	NA		-1.03843
TBX3	cg16406892	0.600951	Body;Body	NA		-1.19377
PPAP2A	cg16411279	0.425257	Body;Body;Body	NA		-0.703318
ANKRD44	cg16411361	0.147249	TSS1500	NA	Unclassified	-1.33536
LHPP	cg16426764	0.392994	Body;Body	TRUE		-0.524258
CASP1	cg16459890	0.436245	Body;TSS1500;Body;Body;Body;Body;TSS1500	NA		-1.50517
PSMB8	cg16483840	0.104205	TSS1500;TSS1500	NA	Promoter_Associated	-1.07051
PSMB8	cg16483840	0.104205	TSS1500;TSS1500	NA	Promoter_Associated	-1.07051
PSMB8	cg16483840	0.104205	TSS1500;TSS1500	NA	Promoter_Associated	-1.07051
EGFR	cg16488565	0.487414	Body;Body;Body;Body	TRUE		-0.845064
ERAP1	cg16492584	0.554319	Body;Body	NA		-1.0292
EDEM1	cg16505233	0.424285	Body	TRUE	Unclassified	-0.538124
ST5	cg16509173	0.381717	5'UTR;5'UTR;5'UTR	TRUE		-0.581024
PRR5L	cg16522885	0.318152	5'UTR;5'UTR;Body	TRUE		-0.52583
PLEKHA2	cg16536016	0.60201	TSS1500	NA		-0.921494
DDX60L	cg16549587	0.685295	5'UTR	NA		-0.574131
EGFR	cg16589260	0.259693	Body;Body;Body	NA		-0.845064
DEPDC1	cg16598810	0.117716	Body;Body	NA	Promoter_Associated	-0.638882
MBP	cg16604566	0.176442	TSS1500;TSS1500	NA		-0.818958
EBF3	cg16606347	0.526802	Body	NA		-1.06032
LRP4	cg16612998	0.106806	TSS1500	NA		-0.729539
RACGAP1	cg16614527	0.186387	Body;Body;Body	TRUE		-0.55754
EME1	cg16622353	0.174324	Body;Body	NA	Gene_Associated_Cell_type_specific	-0.584709
SH3PXD2A	cg16669339	0.379532	Body	TRUE	Promoter_Associated	-0.70833
HEY1	cg16684661	0.317768	Body;Body	NA	Unclassified	-0.923728
TCN2	cg16686960	0.146064	3'UTR	NA		-1.05947
PERP	cg16699385	0.563982	Body	NA		-0.515944
ME1	cg16701167	0.198708	TSS1500	NA	Unclassified_Cell_type_specific	-1.23524
MGAT5	cg16702362	0.135862	Body	TRUE		-0.604655
TRAF3IP2	cg16704530	0.266666	Body;Body;Body;TSS1500;Body	NA		-0.547325
LRRFIP1	cg16705929	0.116684	Body	NA		-0.565952
RCAN3	cg16731157	0.336498	5'UTR	NA		-0.738324
TRPV2	cg16732648	0.284477	TSS1500	TRUE	Promoter_Associated	-1.76596
SLC2A1	cg16738646	0.231625	Body	TRUE		-1.38511
HLA-A	cg16742075	0.396259	Body	NA		-0.549299
E2F7	cg16743048	0.129998	Body	NA		-1.07112
RCAN1	cg16756527	0.150845	Body;Body;Body	TRUE		-0.564197
MBP	cg16762684	0.523888	5'UTR;5'UTR	TRUE	Unclassified_Cell_type_specific	-0.818958
LRP1	cg16766632	0.189434	Body	TRUE		-0.686504
TMEM45A	cg16770400	0.127674	Body	TRUE		-0.934049
CREB3L1	cg16795564	0.17463	Body	NA	Unclassified_Cell_type_specific	-1.09605
TRPS1	cg16821992	0.306267	5'UTR	NA	Promoter_Associated_Cell_type_specific	-0.56811
PRR5L	cg16829924	0.216945	5'UTR	TRUE	Unclassified_Cell_type_specific	-0.52583
EME1	cg16840547	0.134904	3'UTR;3'UTR	NA		-0.584709
RFTN1	cg16850150	0.102085	Body	TRUE		-0.534961
PSMB9	cg16853860	0.108844	Body;Body;TSS1500	NA		-1.87452
PSMB9	cg16853860	0.108844	Body;Body;TSS1500	NA		-1.87452
PSMB9	cg16853860	0.108844	Body;Body;TSS1500	NA		-1.87452
ALDH1L2	cg16861031	0.132212	Body;Body	TRUE	Unclassified_Cell_type_specific	-0.931545
RFTN1	cg16875864	0.155784	Body	TRUE		-0.534961
ACSL5	cg16920551	0.257534	5'UTR;1stExon;5'UTR	TRUE	Promoter_Associated	-1.66274
CYB5A	cg16924061	0.439479	Body;Body	NA		-0.528081
NRM	cg16979445	0.23204	TSS1500	NA		-0.517183
NRM	cg16979445	0.23204	TSS1500	NA		-0.517183
LY6E	cg17052170	0.115047	TSS1500;TSS1500;Body	NA		-0.840798
MBP	cg17061340	0.142545	3'UTR;3'UTR;3'UTR;3'UTR;3'UTR	NA		-0.818958
HS3ST3A1	cg17077641	0.123537	Body	NA		-0.729101
DENND1B	cg17112757	0.252189	Body;Body	NA		-0.737855
DENND1B	cg17112757	0.252189	Body;Body	NA		-0.591265
LCP2	cg17127769	0.164373	1stExon	NA		-0.969641
MMP17	cg17129764	0.116533	Body	NA		-0.502208
C1orf21	cg17170133	0.195036	5'UTR	TRUE		-0.537319
TNFRSF11B	cg17171407	0.14454	Body	TRUE		-1.63544
GPR39	cg17172683	0.123613	Body	NA		-1.36593
APCDD1L	cg17181362	0.19766	TSS1500	NA	Unclassified_Cell_type_specific	-1.4542
AK5	cg17181543	0.197171	TSS1500	NA		-1.09599
HLA-G	cg17184855	0.179967	5'UTR	NA		-0.550879
HLA-G	cg17184855	0.179967	5'UTR	NA		-0.550879
PDGFRA	cg17187183	0.111062	TSS1500	NA	Unclassified	-1.89874
HLA-G	cg17213462	0.204633	5'UTR	NA		-0.550879
HLA-G	cg17213462	0.204633	5'UTR	NA		-0.550879
DDR2	cg17217691	0.113295	TSS1500;TSS1500	NA		-0.673052
DDR2	cg17217691	0.113295	TSS1500;TSS1500	NA		-0.735124
RAB11FIP1	cg17218270	0.304502	Body;Body	TRUE	Unclassified	-0.521681
RFTN1	cg17238319	0.167981	Body	TRUE		-0.534961
OLFML3	cg17253459	0.287006	Body	TRUE		-1.84336
CTSH	cg17270013	0.219994	Body;Body	TRUE		-0.582311
SLC5A12	cg17285335	0.25086	TSS1500	NA		-0.550395
EMP3	cg17315219	0.386531	Body	NA	Promoter_Associated	-0.572019
UNC5C	cg17337917	0.234418	Body	TRUE		-0.63395
RAB11FIP1	cg17339440	0.326169	Body;Body	TRUE		-0.521681
RFTN1	cg17339521	0.207803	TSS1500	NA		-0.534961
BAIAP2L1	cg17341174	0.295737	Body	TRUE	Unclassified	-0.807551
NR3C1	cg17342132	0.190587	Body;Body;Body;Body;Body;Body;Body	NA	Promoter_Associated_Cell_type_specific	-0.591271
TLE4	cg17349081	0.324516	Body	NA		-0.571196
SOX5	cg17352891	0.191954	5'UTR	TRUE		-1.03843
UST	cg17384769	0.208862	Body	TRUE		-1.11222
IRF1	cg17394978	0.284791	Body	NA	Promoter_Associated_Cell_type_specific	-1.09784
NRP1	cg17425818	0.318528	Body;Body;Body	TRUE		-0.528785
SLC5A12	cg17442194	0.177132	5'UTR;1stExon	NA		-0.550395
FMN1	cg17454592	0.339505	TSS1500	TRUE		-1.12641
SFRP1	cg17486234	0.134504	Body	TRUE		-0.818149
DDR2	cg17496788	0.265692	TSS1500;TSS1500	NA		-0.673052
DDR2	cg17496788	0.265692	TSS1500;TSS1500	NA		-0.735124
GMFG	cg17514766	0.219458	TSS1500	NA	Promoter_Associated	-1.3308
KCNE4	cg17526887	0.421091	Body	NA		-2.15478
ASNS	cg17533477	0.331392	5'UTR;5'UTR;5'UTR	NA	Promoter_Associated	-0.787715
BICC1	cg17548395	0.154659	Body	TRUE		-0.870846
TRIML2	cg17565478	0.138447	TSS1500	NA		-1.26115
TEAD3	cg17568962	0.16349	5'UTR	NA	Unclassified_Cell_type_specific	-0.508663
ADORA2B	cg17580614	0.426901	Body	NA	Unclassified_Cell_type_specific	-0.971779
HLA-H	cg17592461	0.144678	Body	NA		-0.524376
CNKSR3	cg17600918	0.363013	Body	TRUE		-0.603273
HLA-A	cg17608381	0.34898	Body	NA		-0.549299
DENND1B	cg17611742	0.350509	TSS1500;TSS1500	TRUE	Promoter_Associated	-0.737855
DENND1B	cg17611742	0.350509	TSS1500;TSS1500	TRUE	Promoter_Associated	-0.591265
TAP1	cg17626301	0.356283	Body	NA		-0.803759
TAP1	cg17626301	0.356283	Body	NA		-0.803759
TAP1	cg17626301	0.356283	Body	NA		-0.803759
FAP	cg17654970	0.313805	3'UTR	TRUE		-0.958599
SPON1	cg17658341	0.624286	Body	TRUE		-0.564779
NRN1	cg17658634	0.14894	Body	TRUE		-1.33104
ABLIM3	cg17680092	0.55773	Body	NA		-0.798572
SEPT9	cg17697835	0.241125	TSS200;Body	TRUE		-0.588238
RGS17	cg17707550	0.237601	5'UTR	TRUE		-0.872941
DENND1B	cg17723299	0.105694	TSS1500;TSS1500	TRUE		-0.737855
DENND1B	cg17723299	0.105694	TSS1500;TSS1500	TRUE		-0.591265
EBF3	cg17726092	0.168953	Body	NA		-1.06032
LIN28B	cg17728974	0.357198	TSS1500	NA		-1.33411
HIVEP2	cg17738521	0.528734	5'UTR	TRUE	Unclassified	-0.635352
DPYD	cg17752576	0.270919	Body;Body	TRUE		-0.756379
MAEL	cg17757848	0.216991	5'UTR;1stExon	NA		-2.01889
FAM13A	cg17769793	0.115722	Body	TRUE		-0.647806
MYLK	cg17787502	0.680587	Body;Body;Body;Body	TRUE		-2.28238
PRKCA	cg17799599	0.113175	Body	NA		-0.787665
HLA-J	cg17802355	0.164531	Body;Body	NA		-0.570563
HLA-J	cg17802355	0.164531	Body;Body	NA		-0.544786
ASAH1	cg17804581	0.108012	Body;Body;Body	NA		-1.24044
RNF17	cg17806989	0.211058	TSS200	NA		-0.666878
SERINC2	cg17822325	0.17112	Body	NA		-0.838922
FST	cg17838359	0.113963	Body;Body	NA		-2.16184
PSMB9	cg17840250	0.158705	Body;Body;TSS1500	NA		-1.87452
PSMB9	cg17840250	0.158705	Body;Body;TSS1500	NA		-1.87452
PSMB9	cg17840250	0.158705	Body;Body;TSS1500	NA		-1.87452
SEPT9	cg17840501	0.101067	5'UTR;5'UTR;Body;Body;Body	TRUE		-0.588238
MMP19	cg17865265	0.226365	TSS200	NA		-1.29839
LYST	cg17874053	0.431459	5'UTR;TSS1500	NA		-0.57767
GRK5	cg17897352	0.525359	Body	TRUE		-0.555638
ACAT2	cg17952826	0.426123	TSS1500	NA		-0.650781
HEY1	cg17995652	0.271394	Body;Body	NA	Unclassified	-0.923728
FAM13A	cg18006637	0.126709	Body;Body	TRUE		-0.647806
TMEM194B	cg18008221	0.187217	Body	NA		-0.602429
NTM	cg18009484	0.149252	Body	NA		-1.33187
WNT5A	cg18010752	0.141516	Body	NA		-2.14207
PRR16	cg18014186	0.309671	Body	TRUE		-0.932475
ABCC4	cg18016288	0.125204	Body;Body	TRUE		-1.10237
TMEM195	cg18027903	0.234147	1stExon;5'UTR	NA		-1.63342
E2F7	cg18031663	0.545996	Body	NA	Unclassified_Cell_type_specific	-1.07112
TAP2	cg18050892	0.316034	3'UTR;Body	NA		-0.800982
TAP2	cg18050892	0.316034	3'UTR;Body	NA		-0.833203
TAP2	cg18050892	0.316034	3'UTR;Body	NA		-0.816446
PPARG	cg18063278	0.24549	TSS1500;TSS1500	NA		-1.61147
EGFR	cg18071865	0.532048	Body;Body;Body	TRUE		-0.845064
TMTC1	cg18074189	0.302085	Body	TRUE		-1.74865
LOXL1	cg18106898	0.107671	Body	NA		-0.557531
COL15A1	cg18115656	0.240121	TSS200	NA		-1.77574
SERPINI1	cg18123677	0.516109	5'UTR;5'UTR	NA		-0.600262
ABLIM3	cg18129178	0.259625	TSS200	NA	Unclassified	-0.798572
TBX3	cg18161956	0.290077	Body;Body	TRUE		-1.19377
TCEA3	cg18167160	0.611442	Body	TRUE		-0.541684
KIAA1217	cg18184218	0.213073	Body;Body;Body	NA	Unclassified_Cell_type_specific	-0.701028
LIFR	cg18204964	0.223047	Body;Body	NA		-0.682699
GTSF1	cg18211706	0.425178	5'UTR;1stExon	NA		-1.24315
SLC8A1	cg18221988	0.120552	Body;Body;Body;Body	NA		-1.08606
GPR39	cg18223770	0.117124	1stExon	NA		-1.36593
RBPJ	cg18229859	0.14688	3'UTR;3'UTR;3'UTR;3'UTR	NA		-0.504536
SLC12A8	cg18253113	0.165053	Body	NA		-1.11068
DPYD	cg18269457	0.214347	Body;Body	NA		-0.756379
SEPT9	cg18271897	0.215011	5'UTR;Body;Body	NA		-0.588238
SEPT9	cg18278424	0.189951	Body;5'UTR;Body;Body;Body;Body;Body	NA		-0.588238
TNFRSF19	cg18332814	0.458805	3'UTR	TRUE		-1.66969
TNS3	cg18335223	0.12018	Body	TRUE		-0.856659
PRR5L	cg18360111	0.108982	5'UTR	TRUE		-0.52583
PTK2B	cg18407864	0.12226	Body;Body;Body;Body	TRUE		-0.618831
TMEM88	cg18410680	0.111891	1stExon	NA		-0.764266
ABCC3	cg18426477	0.104073	Body	TRUE		-0.90367
CD36	cg18433146	0.203366	1stExon;5'UTR	NA		-0.6923
C1orf21	cg18438894	0.15343	5'UTR	TRUE		-0.537319
OGDH	cg18442362	0.239847	Body;Body;Body	TRUE	Promoter_Associated	-0.574211
LRP1	cg18443392	0.10248	Body	NA		-0.686504
GPR39	cg18444763	0.135033	Body	NA		-1.36593
APOL1	cg18448426	0.266754	TSS1500;TSS1500;TSS1500;TSS1500	NA	Unclassified	-1.31554
EMP3	cg18449135	0.185338	Body	NA	Gene_Associated	-0.572019
BICC1	cg18458017	0.272763	Body	TRUE		-0.870846
SLC12A6	cg18464823	0.377244	TSS200;5'UTR;TSS200;5'UTR;5'UTR	NA		-0.697524
NR3C1	cg18484679	0.149779	Body;Body;Body;Body;Body;Body;Body	TRUE		-0.591271
MITF	cg18496212	0.146946	Body	TRUE		-1.22246
SYT9	cg18509490	0.108085	Body	NA		-0.527704
SELENBP1	cg18515587	0.159986	Body	TRUE		-0.70757
DSCR8	cg18539325	0.569748	TSS200;TSS200;TSS200;TSS200;TSS200;TSS200	NA		-1.2975
MMP17	cg18559483	0.297369	Body	TRUE		-0.502208
LNX1	cg18560915	0.126796	Body	TRUE	Unclassified_Cell_type_specific	-1.41067
WNT5A	cg18562578	0.187618	Body	NA		-2.14207
PERP	cg18586529	0.114303	Body	TRUE		-0.515944
RGS10	cg18591136	0.108068	Body;Body	TRUE		-0.642139
TMTC1	cg18602710	0.389628	Body	TRUE		-1.74865
DPYD	cg18645035	0.184923	Body	TRUE		-0.756379
SERPINE2	cg18681853	0.378772	5'UTR;Body;5'UTR;5'UTR	TRUE		-0.649675
RUNX2	cg18699466	0.54303	Body;Body;Body	TRUE		-0.90134
ACSL5	cg18733757	0.500829	TSS1500;TSS200;5'UTR	NA	Promoter_Associated	-1.66274
SH3PXD2A	cg18735015	0.40257	Body	TRUE	Promoter_Associated	-0.70833
ARHGAP11B	cg18739374	0.189221	Body	NA		-0.528993
MXRA7	cg18755226	0.105512	Body;Body;Body	TRUE		-0.697238
PDGFRA	cg18825458	0.315213	1stExon;5'UTR	NA		-1.89874
KIAA1217	cg18829521	0.233188	5'UTR;TSS1500;TSS1500	TRUE		-0.701028
SAMD12	cg18833133	0.167877	Body;Body	TRUE		-0.822319
SLC44A4	cg18856043	0.25734	Body	TRUE		-0.679768
SLC44A4	cg18856043	0.25734	Body	TRUE		-0.679768
SLC44A4	cg18856043	0.25734	Body	TRUE		-0.679768
RUNX2	cg18862566	0.1011	Body;Body;Body	NA		-0.90134
CTSS	cg18892169	0.100294	5'UTR	TRUE		-0.99172
MAEL	cg18894878	0.249453	TSS1500	NA		-2.01889
CD68	cg18900669	0.136839	TSS1500;TSS1500	NA		-1.1058
TUSC3	cg18909982	0.181128	Body;Body	TRUE		-0.859772
SYT9	cg18918116	0.18501	Body	NA		-0.527704
CTHRC1	cg18919478	0.383388	Body	NA	Unclassified	-0.614445
PRKCA	cg18920858	0.406698	Body	TRUE		-0.787665
ASAH1	cg18929511	0.142328	TSS1500;TSS1500;TSS1500	NA		-1.24044
FRY	cg18937934	0.281322	Body	TRUE		-0.81371
HGF	cg18944653	0.295156	3'UTR;Body;Body;Body;Body	TRUE		-3.97328
MALL	cg18950952	0.15544	Body	NA		-0.6631
PDE1A	cg18990365	0.190636	Body;Body	TRUE		-0.627979
HLA-G	cg19050514	0.202282	1stExon;5'UTR	NA		-0.550879
HLA-G	cg19050514	0.202282	1stExon;5'UTR	NA		-0.550879
KRT19	cg19051042	0.480604	Body	NA		-1.39166
PRDM1	cg19064302	0.122158	Body	TRUE		-1.69222
AFF3	cg19071879	0.266774	TSS200;5'UTR	TRUE		-1.29777
ASAM	cg19096475	0.176891	TSS1500	NA	Unclassified_Cell_type_specific	-1.49185
CD36	cg19096849	0.103273	TSS1500	NA		-0.6923
MMP17	cg19116018	0.125532	Body	NA		-0.502208
SLC44A4	cg19117698	0.123656	Body	NA		-0.679768
SLC44A4	cg19117698	0.123656	Body	NA		-0.679768
SLC44A4	cg19117698	0.123656	Body	NA		-0.679768
TRAF3IP2	cg19118533	0.168592	1stExon;Body;5'UTR;1stExon;5'UTR	NA	Promoter_Associated	-0.547325
SIK1	cg19135247	0.323791	Body	NA		-0.626885
SLC6A6	cg19148404	0.221725	TSS1500;TSS1500;TSS1500	NA	Promoter_Associated	-0.870104
BMPR1A	cg19166799	0.280325	Body	TRUE		-1.54355
BMPR1A	cg19166799	0.280325	Body	TRUE		-1.35487
CTHRC1	cg19188612	0.356674	Body	NA		-0.614445
ITGBL1	cg19205136	0.317397	Body	TRUE		-0.604995
RERG	cg19205533	0.14993	5'UTR	NA	Unclassified	-0.52492
MGAT4C	cg19218492	0.103555	5'UTR	NA		-1.50249
MAEL	cg19241352	0.298295	TSS200	NA		-2.01889
FAM129A	cg19255053	0.18491	TSS1500	NA	Promoter_Associated	-0.924301
PLAC8	cg19255783	0.794554	TSS200;TSS200	NA	Promoter_Associated	-3.12527
KCNMA1	cg19273378	0.228414	Body;Body;Body;Body	TRUE		-1.5005
CD44	cg19292760	0.236487	Body;Body;Body;Body;Body	TRUE		-0.803932
SLC8A1	cg19302979	0.171432	Body;Body;Body;Body	TRUE		-1.08606
GPR39	cg19309079	0.160934	1stExon	NA		-1.36593
LNX1	cg19317960	0.168685	5'UTR	TRUE		-1.41067
EPS8	cg19321018	0.110405	TSS1500	NA	Promoter_Associated	-1.12042
APOBEC3F	cg19333614	0.203826	3'UTR	NA		-0.527861
SFMBT2	cg19343449	0.10006	Body	TRUE		-0.890854
TBX3	cg19346371	0.194807	1stExon;1stExon	NA		-1.19377
UBA7	cg19381811	0.190209	TSS1500	NA	Promoter_Associated_Cell_type_specific	-0.911211
UST	cg19382705	0.49994	Body	TRUE		-1.11222
GALM	cg19391498	0.381651	TSS1500	NA	Promoter_Associated_Cell_type_specific	-0.806134
PRNP	cg19407392	0.146342	TSS1500;TSS1500;TSS1500;TSS1500	NA		-0.616784
GPR39	cg19420177	0.113114	Body	NA		-1.36593
ASAM	cg19457763	0.213831	TSS1500	NA		-1.49185
EBF3	cg19480117	0.309898	Body	NA		-1.06032
SAMD12	cg19537243	0.556082	Body;Body	TRUE		-0.822319
MTMR2	cg19541976	0.134852	TSS1500;TSS1500;TSS1500;TSS1500	NA		-0.511282
LRP1	cg19559587	0.122026	Body;TSS200	NA		-0.686504
LRRC17	cg19561297	0.228816	5'UTR;Body;5'UTR;1stExon;1stExon;Body	NA		-1.7737
ZAK	cg19565738	0.100309	Body;Body	TRUE		-0.700828
MGAT4C	cg19594470	0.4128	5'UTR	NA		-1.50249
FMN1	cg19599407	0.341918	TSS200	TRUE		-1.12641
WDFY2	cg19619807	0.159455	Body	TRUE		-0.557112
ITGA11	cg19626737	0.398835	Body	TRUE		-1.49167
DEPDC1	cg19634693	0.123201	Body;Body	NA		-0.638882
FMN1	cg19635897	0.477606	TSS200	TRUE		-1.12641
ITGA11	cg19650573	0.164963	Body	TRUE		-1.49167
CDK15	cg19654437	0.302415	TSS200	NA		-0.756892
SEPT9	cg19654743	0.195197	TSS200;Body;Body;Body;Body;Body	NA		-0.588238
SOCS2	cg19682249	0.142183	TSS1500	NA		-0.884701
LNX1	cg19684083	0.187445	TSS200;Body	TRUE		-1.41067
COL6A3	cg19696718	0.119847	5'UTR;5'UTR;5'UTR;5'UTR;5'UTR	TRUE		-4.11653
GPR1	cg19696983	0.109351	5'UTR;5'UTR	NA		-1.04627
LAMB3	cg19709585	0.199366	TSS200;TSS1500;TSS200	TRUE		-1.1944
SERPINE2	cg19715111	0.333239	TSS1500;TSS1500;TSS1500	NA	Promoter_Associated	-0.649675
LIN28B	cg19721087	0.199882	TSS1500	NA		-1.33411
MAN1A1	cg19722656	0.546135	Body	NA	Unclassified	-2.0567
GPER	cg19723715	0.188405	TSS1500;Body;Body;TSS1500;Body	NA	Unclassified_Cell_type_specific	-0.679223
SH3PXD2A	cg19726408	0.431546	Body	TRUE	Promoter_Associated	-0.70833
UST	cg19757131	0.201637	Body	NA		-1.11222
HSD17B2	cg19807685	0.840162	5'UTR;1stExon	NA		-2.22936
ANGPTL1	cg19807716	0.444428	Body;Body	NA		-0.574408
KYNU	cg19826115	0.192709	Body;Body	TRUE		-0.952825
APOL6	cg19853703	0.215998	5'UTR	TRUE	Promoter_Associated	-2.25642
KCNMA1	cg19860121	0.188912	Body;Body;Body;Body	TRUE	Unclassified_Cell_type_specific	-1.5005
TPD52	cg19925215	0.344205	Body;Body;Body	TRUE	Unclassified_Cell_type_specific	-0.597036
LRRFIP1	cg20023712	0.156042	Body;Body;Body;Body;Body	NA		-0.565952
LRP1	cg20029881	0.101333	Body	TRUE	Unclassified_Cell_type_specific	-0.686504
EBF3	cg20036706	0.185858	Body	TRUE		-1.06032
ADAM12	cg20040041	0.487715	Body;Body	TRUE		-0.501809
EGFR	cg20041612	0.177527	Body;Body;Body;Body	NA		-0.845064
AFAP1L2	cg20048434	0.105325	Body;Body	TRUE		-0.588357
MEIS1	cg20056634	0.325508	3'UTR	TRUE		-1.01632
GALNTL1	cg20076126	0.164739	Body;Body	TRUE	Unclassified	-0.872763
HMGA2	cg20088964	0.142719	TSS1500;Body;TSS1500	NA		-0.603003
SLC5A12	cg20092728	0.101459	TSS1500	NA		-0.550395
PPP1R3C	cg20114113	0.140052	Body	NA		-1.66969
TNFRSF1B	cg20136855	0.337271	Body	NA	Promoter_Associated_Cell_type_specific	-0.902997
PRKCA	cg20152382	0.256873	Body;TSS200	NA		-0.787665
SOX5	cg20170147	0.217747	5'UTR	TRUE		-1.03843
RAB30	cg20191858	0.147378	3'UTR	NA		-0.630029
MTMR2	cg20195272	0.146372	TSS1500;TSS1500;TSS1500;TSS1500	NA		-0.511282
MIR492	cg20220255	0.111001	TSS200	NA		-0.636273
LAMA2	cg20237610	0.247178	TSS1500;TSS1500	TRUE		-0.643339
CYP1B1	cg20254225	0.19502	Body	NA		-2.7219
GPR124	cg20272648	0.303435	Body	TRUE		-0.628056
STC1	cg20272884	0.103529	TSS1500	NA	Unclassified_Cell_type_specific	-1.33968
SLC2A1	cg20294984	0.650235	Body	TRUE		-1.38511
SEPT9	cg20305489	0.615472	5'UTR;Body;Body	NA		-0.588238
GLB1L	cg20314884	0.137603	Body	NA		-1.02224
LRRFIP1	cg20319698	0.160624	Body;Body;Body;Body;Body	NA		-0.565952
BMPR1A	cg20348000	0.206052	5'UTR	TRUE		-1.54355
BMPR1A	cg20348000	0.206052	5'UTR	TRUE		-1.35487
TAP1	cg20357228	0.102176	Body	NA		-0.803759
TAP1	cg20357228	0.102176	Body	NA		-0.803759
TAP1	cg20357228	0.102176	Body	NA		-0.803759
HSD17B2	cg20373326	0.344381	TSS200	NA		-2.22936
HLA-B	cg20408074	0.212089	TSS1500	NA		-0.717136
HLA-B	cg20408074	0.212089	TSS1500	NA		-0.686113
HLA-B	cg20408074	0.212089	TSS1500	NA		-0.754117
CYP1B1	cg20408276	0.208146	Body	NA	NonGene_Associated_Cell_type_specific	-2.7219
HLA-A	cg20408505	0.147261	Body	NA		-0.549299
LRRC17	cg20442697	0.192643	5'UTR;Body;5'UTR;1stExon;1stExon;Body	NA		-1.7737
GTSF1	cg20451566	0.633927	TSS200	NA		-1.24315
OSBPL3	cg20455570	0.25662	5'UTR;5'UTR;5'UTR;5'UTR	TRUE		-0.738016
DCLK2	cg20472551	0.133867	Body;Body	NA		-0.569917
RNF17	cg20477497	0.168593	TSS200	NA		-0.666878
DCN	cg20477574	0.250216	Body;Body;Body;Body;Body;Body	TRUE		-0.546368
PLCB4	cg20484832	0.223236	TSS1500;TSS1500	NA		-1.37658
LRRC17	cg20485874	0.173354	5'UTR;Body;5'UTR;1stExon;1stExon;Body	NA		-1.7737
TDRD9	cg20488157	0.239455	TSS1500	NA		-0.542189
COL15A1	cg20503329	0.431375	TSS1500	NA		-1.77574
SH3PXD2A	cg20518942	0.121279	Body	NA		-0.70833
DPP4	cg20539283	0.226486	TSS1500	NA		-2.02702
SLC25A21	cg20554277	0.46657	Body;Body	TRUE		-0.590356
LHPP	cg20566475	0.147606	Body;Body	TRUE		-0.524258
ST5	cg20574381	0.293244	Body;Body;Body	NA		-0.581024
ELOVL6	cg20589883	0.153204	Body;Body	NA	Promoter_Associated	-1.024
PTK2B	cg20593774	0.277323	TSS1500;TSS1500;5'UTR;5'UTR	NA	Promoter_Associated	-0.618831
CASP8	cg20608990	0.432854	TSS1500;TSS1500;TSS1500;TSS1500	TRUE		-0.564393
BVES	cg20624391	0.293186	5'UTR;1stExon;5'UTR	NA		-0.819082
EPHA7	cg20648899	0.476774	Body	NA		-1.52322
ADAM12	cg20667008	0.153421	Body;Body	TRUE		-0.501809
SH3PXD2A	cg20669641	0.1528	Body	TRUE	Promoter_Associated	-0.70833
MYLK	cg20669834	0.127626	1stExon;5'UTR;Body;Body;Body;5'UTR;1stExon;Body	NA		-2.28238
SOX5	cg20672284	0.287618	Body;Body	NA		-1.03843
HHAT	cg20695534	0.22222	Body;Body;Body;Body;Body;Body	TRUE		-0.664505
EGFR	cg20706768	0.180573	Body;Body;Body	NA		-0.845064
ITGA11	cg20707064	0.132292	TSS1500	NA		-1.49167
OSR1	cg20707692	0.180881	5'UTR	NA		-0.886825
DLEU2	cg20733077	0.426166	TSS1500	NA		-0.899554
WNT5A	cg20746482	0.29671	Body	NA		-2.14207
SEMA3C	cg20771595	0.169336	Body	TRUE		-1.62874
GALM	cg20799917	0.164732	Body	NA	Promoter_Associated	-0.806134
CTSK	cg20802392	0.378065	5'UTR	NA		-1.02814
GPR39	cg20814312	0.108831	Body	TRUE		-1.36593
CTSK	cg20817941	0.213215	1stExon;5'UTR	NA		-1.02814
UST	cg20825472	0.207649	Body	TRUE		-1.11222
AFF3	cg20899151	0.13579	Body;Body	TRUE		-1.29777
NRN1	cg20904489	0.156184	Body	TRUE		-1.33104
SEPT9	cg20923885	0.164483	Body;5'UTR;Body;Body;Body;Body;Body	NA		-0.588238
SLC6A6	cg20927312	0.396016	TSS1500;TSS1500;TSS1500	NA	Promoter_Associated	-0.870104
SEMA7A	cg20927731	0.100493	TSS1500;TSS1500;TSS1500	NA	Promoter_Associated	-0.8265
HS3ST3B1	cg20928777	0.128107	Body	TRUE		-0.648828
HSD11B1	cg20941184	0.233731	5'UTR;TSS200	TRUE		-1.09202
SEMA3A	cg20955022	0.103058	TSS1500	NA	Promoter_Associated_Cell_type_specific	-0.812297
DENND1B	cg20978766	0.167484	Body;Body	NA		-0.737855
DENND1B	cg20978766	0.167484	Body;Body	NA		-0.591265
HLA-H	cg21032476	0.108803	Body	NA		-0.524376
TRAF3IP2	cg21044968	0.392891	Body;TSS200;Body;Body	NA		-0.547325
PLA1A	cg21073650	0.578432	TSS1500	NA		-1.35702
CAMK2D	cg21078247	0.106047	Body;Body;Body;Body;Body;Body	NA		-0.804614
TM4SF19	cg21090033	0.537786	TSS200	NA		-1.07135
PART1	cg21105750	0.132935	Body	TRUE		-2.88536
MBP	cg21107579	0.104033	1stExon;1stExon;Body;1stExon;Body;1stExon	NA		-0.818958
C1orf21	cg21118367	0.250214	Body	TRUE		-0.537319
LTBP1	cg21139003	0.273256	Body	NA		-0.974021
CCDC69	cg21145245	0.129291	Body	TRUE	Promoter_Associated	-0.840729
FAM167B	cg21155609	0.300338	1stExon	TRUE	Unclassified	-0.525309
LPAR1	cg21161126	0.162106	Body;Body	TRUE		-1.39342
AIG1	cg21181015	0.205221	Body	NA	Unclassified	-0.682895
HLA-H	cg21184204	0.11394	Body	NA		-0.524376
SEPT9	cg21204860	0.182387	TSS200;Body;Body;Body;Body;Body	NA		-0.588238
APOL6	cg21205978	0.190732	TSS1500	NA	Promoter_Associated	-2.25642
GPR116	cg21234342	0.145192	Body;Body	NA		-0.822914
GPR116	cg21234342	0.145192	Body;Body	NA		-0.772473
GPER	cg21235678	0.292558	5'UTR;Body;5'UTR;Body;Body;5'UTR	NA	Unclassified_Cell_type_specific	-0.679223
NPC1	cg21243631	0.480349	Body	TRUE	Unclassified_Cell_type_specific	-0.614973
FRY	cg21253130	0.12011	Body	NA		-0.81371
SQRDL	cg21313830	0.132693	3'UTR	NA		-0.937631
SERPINB7	cg21354912	0.349527	3'UTR;3'UTR	NA		-1.11731
PRKCA	cg21375506	0.132125	Body	TRUE		-0.787665
SFMBT2	cg21377158	0.11126	Body	NA		-0.890854
FAP	cg21384797	0.102383	Body	TRUE		-0.958599
LHPP	cg21390852	0.376296	Body;3'UTR	NA		-0.524258
MSR1	cg21431387	0.153475	5'UTR;5'UTR;5'UTR	NA		-1.19902
LTBP1	cg21441730	0.169086	Body	TRUE		-0.974021
CNIH3	cg21444086	0.146653	Body	TRUE		-0.954856
CSPG4	cg21460582	0.145876	TSS1500	TRUE		-0.584635
PDE1A	cg21471828	0.359377	Body;Body	TRUE		-0.627979
SLC2A1	cg21474257	0.268493	Body	TRUE		-1.38511
SAMD12	cg21500126	0.369463	Body	TRUE		-0.822319
PTGER2	cg21502048	0.103296	TSS1500	NA		-1.3389
RNU5E	cg21514723	0.147781	Body;Body;Body	NA		-0.54437
TRIML2	cg21529532	0.123336	3'UTR	NA		-1.26115
DENND1B	cg21534578	0.158145	TSS1500;TSS1500	TRUE	Promoter_Associated	-0.737855
DENND1B	cg21534578	0.158145	TSS1500;TSS1500	TRUE	Promoter_Associated	-0.591265
PRR5L	cg21544931	0.113524	Body;Body;Body;Body	TRUE	Unclassified_Cell_type_specific	-0.52583
AK5	cg21546950	0.136483	Body;Body	TRUE		-1.09599
KCNE4	cg21561492	0.279508	1stExon;5'UTR	TRUE		-2.15478
APOL6	cg21565627	0.137811	5'UTR;1stExon	NA	Promoter_Associated	-2.25642
DPP4	cg21565914	0.504654	TSS200	TRUE	Promoter_Associated	-2.02702
UNC5C	cg21574186	0.152297	Body	NA		-0.63395
APPL2	cg21605781	0.255876	TSS1500	NA		-0.534092
PKIB	cg21606042	0.340058	5'UTR	NA		-1.33567
OSR1	cg21619325	0.148958	TSS1500	NA		-0.886825
FDFT1	cg21645268	0.375924	Body	NA		-0.557132
TRERF1	cg21669966	0.252738	Body	TRUE		-1.47062
TRERF1	cg21669966	0.252738	Body	TRUE		-2.02257
SEPT9	cg21678736	0.12312	Body;TSS1500	TRUE	Unclassified_Cell_type_specific	-0.588238
EGFR	cg21681212	0.402459	Body	TRUE		-0.845064
C1orf201	cg21686600	0.285848	Body	TRUE	Unclassified	-0.587425
VWA5A	cg21689902	0.328467	TSS1500;TSS1500;TSS1500	NA		-0.627947
LRRFIP1	cg21708130	0.130155	Body	TRUE	Promoter_Associated	-0.565952
CYP1B1	cg21715189	0.108392	TSS1500	TRUE		-2.7219
HLA-G	cg21727129	0.409856	TSS1500	NA		-0.550879
HLA-G	cg21727129	0.409856	TSS1500	NA		-0.550879
FAM46A	cg21727359	0.195086	3'UTR	NA		-1.13546
SEPT9	cg21733927	0.37934	1stExon;5'UTR;Body	TRUE		-0.588238
MLPH	cg21750428	0.175227	3'UTR;3'UTR	NA	Unclassified_Cell_type_specific	-1.39038
CST2	cg21777364	0.107637	TSS1500	NA		-0.543955
AK5	cg21785245	0.454746	Body;Body	TRUE		-1.09599
C7orf58	cg21794767	0.612008	Body;Body	TRUE		-1.87082
TCF19	cg21799473	0.137028	Body;Body;TSS1500	NA	Promoter_Associated	-0.523284
TCF19	cg21799473	0.137028	Body;Body;TSS1500	NA	Promoter_Associated	-0.507426
TCF19	cg21799473	0.137028	Body;Body;TSS1500	NA	Promoter_Associated	-0.523284
CD68	cg21808406	0.177132	TSS1500;TSS1500	NA		-1.1058
EGFR	cg21808635	0.23261	Body;Body;Body	NA		-0.845064
ITGA11	cg21828345	0.125959	TSS1500	NA		-1.49167
RNF17	cg21831927	0.104243	TSS1500	NA		-0.666878
DCAF4	cg21842061	0.164496	5'UTR;5'UTR;5'UTR;5'UTR;5'UTR	NA		-0.859802
TM4SF19	cg21845080	0.407286	TSS200	NA		-1.07135
LTBP1	cg21846949	0.128168	Body;Body;Body;Body;Body	TRUE		-0.974021
HLA-G	cg21855392	0.167086	3'UTR	NA		-0.550879
HLA-G	cg21855392	0.167086	3'UTR	NA		-0.550879
CYP27C1	cg21855830	0.257826	TSS200	NA		-0.761665
PPARG	cg21859053	0.298352	5'UTR;TSS200;5'UTR	NA		-1.61147
SOX5	cg21862372	0.140831	5'UTR;TSS1500	NA		-1.03843
NTM	cg21877907	0.110973	Body	NA		-1.33187
LNX1	cg21878385	0.497886	Body;Body	TRUE		-1.41067
CTTNBP2	cg21880328	0.130992	TSS1500	NA		-2.25196
DDR2	cg21880888	0.414726	5'UTR;5'UTR	TRUE		-0.673052
DDR2	cg21880888	0.414726	5'UTR;5'UTR	TRUE		-0.735124
CYB5A	cg21899520	0.568874	Body;Body	NA		-0.528081
STK10	cg21920221	0.169391	Body	NA	Promoter_Associated_Cell_type_specific	-0.530289
SLC20A2	cg21921016	0.361763	5'UTR	TRUE		-0.699981
TMEM56	cg21932672	0.159463	5'UTR	NA		-0.700132
AFF3	cg21959618	0.570313	Body;Body	TRUE		-1.29777
PPAP2A	cg21973405	0.268553	Body;Body;Body	NA		-0.703318
TNS3	cg21982420	0.10654	5'UTR	TRUE		-0.856659
ADAMTSL4	cg21996039	0.134204	Body;Body	TRUE	Unclassified_Cell_type_specific	-0.63879
HLA-J	cg22012577	0.134067	TSS1500;Body	NA		-0.570563
HLA-J	cg22012577	0.134067	TSS1500;Body	NA		-0.544786
SLC2A1	cg22025263	0.682899	Body	NA		-1.38511
C1orf21	cg22039357	0.571142	5'UTR	TRUE		-0.537319
SEPT9	cg22112360	0.108703	TSS1500;5'UTR;Body;Body	NA		-0.588238
SIK1	cg22115994	0.22652	3'UTR	NA		-0.626885
TNFRSF19	cg22125926	0.166987	TSS200	TRUE		-1.66969
SECTM1	cg22156899	0.131702	Body	NA		-0.680855
AFF3	cg22162422	0.114913	Body;Body	TRUE		-1.29777
MBP	cg22168512	0.265225	Body;Body;Body;Body;Body	TRUE	Unclassified	-0.818958
HSPB8	cg22189286	0.377836	TSS1500	NA		-0.758995
CD248	cg22213242	0.128248	1stExon	NA		-0.937427
MXRA7	cg22216643	0.21756	Body;Body;Body	TRUE		-0.697238
SERPINF1	cg22242539	0.252755	TSS200	NA		-1.21177
MMP17	cg22244940	0.127451	3'UTR	NA	Unclassified	-0.502208
HK2	cg22276800	0.124584	TSS1500	NA		-0.873955
PLEKHA2	cg22284745	0.130453	Body	TRUE		-0.921494
SORT1	cg22346081	0.15091	Body	NA		-0.774933
UST	cg22376204	0.165344	Body	TRUE		-1.11222
MAP1A	cg22377043	0.573018	TSS1500	TRUE		-1.84867
DENND1B	cg22379573	0.354792	Body;Body	NA		-0.737855
DENND1B	cg22379573	0.354792	Body;Body	NA		-0.591265
FAM46A	cg22388948	0.153288	Body	NA	Promoter_Associated_Cell_type_specific	-1.13546
EGFR	cg22427313	0.235611	Body;Body;Body;Body	TRUE		-0.845064
UNC5C	cg22490991	0.137328	Body	NA		-0.63395
TM4SF19	cg22496559	0.415133	TSS200	NA		-1.07135
KYNU	cg22509816	0.126237	Body;Body	TRUE		-0.952825
SAMD12	cg22533992	0.331368	Body	TRUE		-0.822319
PAG1	cg22562591	0.200703	5'UTR	TRUE	Promoter_Associated_Cell_type_specific	-2.03784
LOXL1	cg22590761	0.10091	5'UTR;1stExon	NA		-0.557531
SLC16A12	cg22591480	0.307738	TSS1500	NA		-0.528813
SFRP1	cg22624147	0.189128	3'UTR	TRUE		-0.818149
TMCO4	cg22626525	0.171293	3'UTR	NA		-0.814966
TBX3	cg22635491	0.190489	Body;Body	NA	Unclassified_Cell_type_specific	-1.19377
BICC1	cg22641201	0.147685	Body	TRUE		-0.870846
NIPAL3	cg22675447	0.124821	5'UTR	TRUE		-1.09344
CNKSR3	cg22724228	0.116721	Body	NA		-0.603273
LRRFIP1	cg22734058	0.391938	Body	NA		-0.565952
PDGFRA	cg22736323	0.321264	1stExon;5'UTR	NA		-1.89874
DDR2	cg22740835	0.390184	5'UTR;5'UTR	TRUE		-0.673052
DDR2	cg22740835	0.390184	5'UTR;5'UTR	TRUE		-0.735124
HIPK2	cg22763590	0.371156	Body;Body	TRUE		-0.623112
SNAI2	cg22767166	0.280963	Body	TRUE	Unclassified_Cell_type_specific	-1.50359
RUNX2	cg22768222	0.456582	Body;Body	NA	Unclassified_Cell_type_specific	-0.90134
OSBPL3	cg22778435	0.315219	Body;Body;Body;Body	TRUE		-0.738016
DSCR8	cg22778797	0.619311	Body;Body;Body;Body;Body;TSS1500	NA		-1.2975
OSBPL3	cg22796265	0.200408	5'UTR;5'UTR;5'UTR;5'UTR	TRUE		-0.738016
SPON1	cg22805485	0.475813	TSS200	NA		-0.564779
COL1A1	cg22809726	0.153002	3'UTR	NA	Unclassified	-2.45024
GRK5	cg22826038	0.618498	Body	TRUE		-0.555638
ANGPT1	cg22837763	0.149585	Body	TRUE		-1.17224
ASAM	cg22843446	0.146032	TSS1500	NA	Unclassified_Cell_type_specific	-1.49185
SEMA3A	cg22846510	0.478717	Body	TRUE		-0.812297
SLC20A2	cg22855020	0.511018	5'UTR	TRUE		-0.699981
EGR2	cg22867608	0.413344	Body;Body;Body;Body	NA		-0.878026
BDKRB2	cg22867629	0.348704	5'UTR	NA		-0.686404
PDGFRA	cg22878148	0.140446	5'UTR	NA		-1.89874
SFRP1	cg22880392	0.18808	Body	TRUE		-0.818149
GEM	cg22885024	0.220049	TSS1500;TSS1500	NA	Unclassified	-1.9962
KYNU	cg22923487	0.107876	Body;Body	NA		-0.952825
MRGPRF	cg22933847	0.160519	5'UTR;5'UTR	NA	Unclassified_Cell_type_specific	-0.834719
TNFRSF19	cg22950904	0.179656	Body;Body	TRUE		-1.66969
MGAT4C	cg22957121	0.24636	5'UTR	NA		-1.50249
BMF	cg22959260	0.107112	3'UTR;3'UTR;3'UTR;3'UTR	TRUE		-0.758521
PSD3	cg22993554	0.14806	Body	TRUE		-0.704201
PSD3	cg22993554	0.14806	Body	TRUE		-0.984835
SLC12A6	cg22999786	0.646095	1stExon;5'UTR;Body;5'UTR;1stExon	NA		-0.697524
DDR2	cg23028772	0.183049	TSS1500;TSS1500	NA		-0.673052
DDR2	cg23028772	0.183049	TSS1500;TSS1500	NA		-0.735124
TNFRSF1B	cg23097499	0.158542	TSS1500	NA		-0.902997
KCNMA1	cg23107301	0.210388	Body;Body;Body;Body	TRUE		-1.5005
HLA-G	cg23110482	0.102662	Body	NA		-0.550879
HLA-G	cg23110482	0.102662	Body	NA		-0.550879
PRSS35	cg23120518	0.203701	Body;Body	NA		-0.682475
SEPT9	cg23120541	0.153348	Body;Body;Body;Body;Body	TRUE	Unclassified	-0.588238
MMP17	cg23149053	0.238536	TSS1500	NA		-0.502208
[truncated: 389 more rows]

## Sheet: Supplementary Table 8
UCSC_RefGene_Name	Average β (HPVEC)	Average β (HPAEC)	Average Δβ (HPAEC - HPVEC)	Gene Expression (LogFC)	p-value	Adjusted p-value
NOS2	0.0324734	0.0299541	-0.00251931	0.0214267	0.451924	0.707098
NOS2	0.0476705	0.0247973	-0.0228731	0.0214267	0.0445865	0.179825
NOS2	0.0794022	0.168461	0.0890591	0.0214267	0.055875	0.208164
NOS2	0.0824468	0.10506	0.0226133	0.0214267	0.169693	0.414853
NOS2	0.0865765	0.505123	0.418546	0.0214267	2.27001e-05	0.00127955
NOS2	0.412547	0.496852	0.0843059	0.0214267	0.820345	0.925533
NOS2	0.423974	0.391314	-0.03266	0.0214267	0.421292	0.682921
NOS2	0.468354	0.47559	0.00723526	0.0214267	0.795957	0.914068
NOS2	0.534432	0.723914	0.189482	0.0214267	0.021142	0.109743
NOS2	0.543535	0.792552	0.249017	0.0214267	0.00659294	0.0500654
NOS2	0.564955	0.646179	0.0812236	0.0214267	0.0660433	0.231782
NOS2	0.57354	0.681618	0.108078	0.0214267	0.0743643	0.250227
NOS2	0.718672	0.863276	0.144604	0.0214267	0.00285179	0.0284171
NOS2	0.793814	0.864447	0.0706332	0.0214267	0.00270241	0.0274215
NOS2	0.812407	0.872131	0.0597239	0.0214267	0.14472	0.377281
NOS2	0.832623	0.914215	0.0815926	0.0214267	0.0588115	0.215049
NOS3	0.447811	0.0545906	-0.393221	1.233	1.0178e-07	8.26924e-05
NOS3	0.107168	0.0664984	-0.0406701	1.233	0.173182	0.419748
NOS3	0.140623	0.0725561	-0.0680666	1.233	0.0451269	0.181264
NOS3	0.137885	0.0748251	-0.0630603	1.233	0.177705	0.426114
NOS3	0.418457	0.133874	-0.284584	1.233	4.98715e-06	0.000540305
NOS3	0.158643	0.140367	-0.0182757	1.233	0.632815	0.828484
NOS3	0.425498	0.178229	-0.247269	1.233	2.56585e-06	0.000387955
NOS3	0.606921	0.21144	-0.39548	1.233	3.94432e-07	0.000150954
NOS3	0.708209	0.305783	-0.402426	1.233	0.000104424	0.00323404
NOS3	0.0870181	0.40217	0.315151	1.233	6.73776e-05	0.00246381
NOS3	0.183891	0.612123	0.428232	1.233	5.4052e-06	0.000566144
NOS3	0.720307	0.614598	-0.105709	1.233	0.0607125	0.219631
NOS3	0.639805	0.657436	0.0176306	1.233	0.87585	0.950502
NOS3	0.788814	0.668352	-0.120462	1.233	0.0127729	0.0782138
NOS3	0.212535	0.682511	0.469976	1.233	0.000162617	0.00427781
NOS3	0.459329	0.693402	0.234073	1.233	0.00682836	0.0513035
NOS3	0.891204	0.798596	-0.092607	1.233	0.0468247	0.185708
NOS3	0.96531	0.806818	-0.158492	1.233	6.88419e-06	0.000644956
NOS3	0.85696	0.814756	-0.0422041	1.233	0.0183342	0.0998007
NOS3	0.804923	0.815287	0.0103644	1.233	0.541758	0.771328
NOS3	0.725274	0.827588	0.102313	1.233	0.111625	0.32201
NOS3	0.856833	0.846295	-0.0105379	1.233	0.616002	0.818537
NOS3	0.884913	0.917971	0.0330582	1.233	0.394526	0.660465
NOS3	0.809893	0.926743	0.11685	1.233	0.0063158	0.0486224
NOS3	0.91963	0.929084	0.00945429	1.233	0.191333	0.444824
NOS3	0.916122	0.9392	0.0230781	1.233	0.0121877	0.0758334
NOS3	0.940604	0.948552	0.00794759	1.233	0.270334	0.54079
VWF	0.0330968	0.606303	0.573206	2.52255	1.41975e-06	0.000285369
VWF	0.0501155	0.0889814	0.0388659	2.52255	0.00103755	0.0143756
VWF	0.138539	0.24684	0.1083	2.52255	0.000467729	0.00847551
VWF	0.164271	0.0877847	-0.0764859	2.52255	0.230871	0.495292
VWF	0.252526	0.151443	-0.101084	2.52255	0.170969	0.416731
VWF	0.253363	0.142081	-0.111282	2.52255	0.0424531	0.174216
VWF	0.26902	0.121601	-0.14742	2.52255	0.00112311	0.0151513
VWF	0.272403	0.140967	-0.131437	2.52255	0.00129433	0.0166634
VWF	0.293342	0.198658	-0.0946843	2.52255	0.0477989	0.188189
VWF	0.3289	0.439849	0.110949	2.52255	0.148393	0.38289
VWF	0.367774	0.243943	-0.123831	2.52255	0.00444888	0.0383892
VWF	0.423183	0.550424	0.12724	2.52255	0.0697688	0.240186
VWF	0.43493	0.413489	-0.021441	2.52255	0.907143	0.963712
VWF	0.443721	0.770917	0.327195	2.52255	0.0180638	0.0988161
VWF	0.458626	0.754684	0.296058	2.52255	0.00294977	0.0290749
VWF	0.478721	0.353125	-0.125596	2.52255	0.139942	0.369849
VWF	0.49707	0.286974	-0.210097	2.52255	0.0290641	0.13574
VWF	0.590158	0.594332	0.00417373	2.52255	0.934568	0.974673
VWF	0.643994	0.794597	0.150603	2.52255	0.0033464	0.0316751
VWF	0.650155	0.782149	0.131993	2.52255	0.0124426	0.076868
VWF	0.684301	0.850049	0.165747	2.52255	0.0166351	0.0934867
VWF	0.726985	0.755118	0.0281334	2.52255	0.566366	0.78776
VWF	0.771454	0.844223	0.0727688	2.52255	0.0769574	0.255664
VWF	0.772776	0.798565	0.0257892	2.52255	0.493631	0.737806
VWF	0.783005	0.764648	-0.0183566	2.52255	0.91593	0.967215
VWF	0.789084	0.845963	0.0568794	2.52255	0.119829	0.336528
VWF	0.806852	0.817119	0.0102671	2.52255	0.6177	0.819616
VWF	0.824681	0.889912	0.0652306	2.52255	0.654965	0.841067
VWF	0.827912	0.872661	0.0447489	2.52255	0.0525201	0.200006
VWF	0.832423	0.784297	-0.0481265	2.52255	0.200131	0.45653
VWF	0.851318	0.891851	0.0405326	2.52255	0.206991	0.465447
VWF	0.869607	0.87548	0.00587258	2.52255	0.827591	0.928903
VWF	0.870679	0.932846	0.0621664	2.52255	0.0074772	0.0545315
VWF	0.881649	0.907419	0.02577	2.52255	0.728739	0.880886
VWF	0.893501	0.9295	0.0359992	2.52255	0.0710614	0.243108
VWF	0.899531	0.944189	0.0446584	2.52255	0.0875272	0.276901
VWF	0.908981	0.926634	0.0176525	2.52255	0.353157	0.623962
VWF	0.93102	0.926335	-0.0046845	2.52255	0.651997	0.839449
VWF	0.968937	0.968542	-0.000395394	2.52255	0.912156	0.965729
NOTCH4	0.0326427	0.036982	0.00433928	0.429344	0.204895	0.462708
NOTCH4	0.0365039	0.0349733	-0.00153059	0.429344	0.517806	0.755187
NOTCH4	0.0375527	0.033317	-0.00423569	0.429344	0.510841	0.750241
NOTCH4	0.0428837	0.0465853	0.00370162	0.429344	0.478706	0.727029
NOTCH4	0.0441869	0.0391818	-0.00500516	0.429344	0.421593	0.683149
NOTCH4	0.0564693	0.0547331	-0.00173615	0.429344	0.640589	0.832935
NOTCH4	0.0654587	0.0590657	-0.00639295	0.429344	0.529985	0.763452
NOTCH4	0.0751835	0.0795388	0.00435532	0.429344	0.840369	0.934767
NOTCH4	0.0827269	0.0756114	-0.00711543	0.429344	0.0860682	0.274063
NOTCH4	0.0867279	0.072987	-0.0137409	0.429344	0.127361	0.349166
NOTCH4	0.0940407	0.0563001	-0.0377406	0.429344	0.00819635	0.0579796
NOTCH4	0.143583	0.145545	0.00196238	0.429344	0.558723	0.782651
NOTCH4	0.189034	0.081602	-0.107432	0.429344	0.00301172	0.0294814
NOTCH4	0.279958	0.353164	0.0732064	0.429344	0.220768	0.482752
NOTCH4	0.28551	0.148566	-0.136943	0.429344	0.00118967	0.0157358
NOTCH4	0.326173	0.236679	-0.0894939	0.429344	0.117582	0.332555
NOTCH4	0.401175	0.472521	0.0713463	0.429344	0.137768	0.366281
NOTCH4	0.405826	0.238574	-0.167252	0.429344	0.00583636	0.0461075
NOTCH4	0.45957	0.28071	-0.17886	0.429344	0.000341622	0.00690348
NOTCH4	0.463725	0.362361	-0.101365	0.429344	0.190003	0.443032
NOTCH4	0.477619	0.574395	0.0967761	0.429344	0.260544	0.5298
NOTCH4	0.504049	0.718884	0.214834	0.429344	0.000212068	0.00506644
NOTCH4	0.529457	0.815809	0.286352	0.429344	0.000473698	0.00854223
NOTCH4	0.577582	0.815981	0.238399	0.429344	0.000205594	0.00496181
NOTCH4	0.582979	0.756426	0.173447	0.429344	0.00104011	0.0143989
NOTCH4	0.599027	0.805134	0.206107	0.429344	0.00148424	0.0182839
NOTCH4	0.618625	0.740806	0.122181	0.429344	0.0198114	0.105103
NOTCH4	0.622558	0.738901	0.116344	0.429344	0.0200637	0.106009
NOTCH4	0.649467	0.755173	0.105705	0.429344	0.0945654	0.290694
NOTCH4	0.650355	0.713245	0.0628904	0.429344	0.203013	0.460223
NOTCH4	0.651495	0.677776	0.026281	0.429344	0.535234	0.767062
NOTCH4	0.659828	0.654574	-0.00525385	0.429344	0.84108	0.935114
NOTCH4	0.66443	0.512006	-0.152424	0.429344	0.0359181	0.156114
NOTCH4	0.670491	0.712106	0.0416144	0.429344	0.450946	0.706347
NOTCH4	0.677252	0.832908	0.155656	0.429344	0.0940846	0.289731
NOTCH4	0.683063	0.757893	0.0748297	0.429344	0.705829	0.868939
NOTCH4	0.687532	0.762223	0.0746907	0.429344	0.0879644	0.277791
NOTCH4	0.689667	0.70961	0.0199427	0.429344	0.604099	0.811347
NOTCH4	0.690201	0.726366	0.0361645	0.429344	0.266822	0.536943
NOTCH4	0.697635	0.791614	0.0939793	0.429344	0.24692	0.514268
NOTCH4	0.70657	0.837462	0.130892	0.429344	0.0270432	0.129286
NOTCH4	0.718145	0.822757	0.104611	0.429344	0.0230603	0.116242
NOTCH4	0.719668	0.753768	0.0341	0.429344	0.538298	0.769132
NOTCH4	0.720998	0.857934	0.136936	0.429344	0.00427647	0.0373568
NOTCH4	0.721271	0.415561	-0.30571	0.429344	0.000444842	0.00820812
NOTCH4	0.745402	0.801582	0.0561805	0.429344	0.477528	0.726219
NOTCH4	0.75012	0.867976	0.117855	0.429344	0.00381483	0.0345873
NOTCH4	0.75224	0.816221	0.0639808	0.429344	0.106087	0.31224
NOTCH4	0.75961	0.839594	0.0799838	0.429344	0.140867	0.371222
NOTCH4	0.764108	0.884459	0.120351	0.429344	0.0160457	0.0912554
NOTCH4	0.768783	0.54062	-0.228162	0.429344	0.00974561	0.0651959
NOTCH4	0.770968	0.788926	0.017958	0.429344	0.368618	0.637954
NOTCH4	0.777618	0.789726	0.0121089	0.429344	0.388052	0.654883
NOTCH4	0.779496	0.755797	-0.023699	0.429344	0.786468	0.909604
NOTCH4	0.782225	0.798653	0.0164277	0.429344	0.36391	0.633802
NOTCH4	0.784653	0.753108	-0.0315452	0.429344	0.414321	0.677126
NOTCH4	0.785182	0.86442	0.0792378	0.429344	0.00180785	0.0208733
NOTCH4	0.787174	0.880705	0.0935304	0.429344	0.241956	0.508405
NOTCH4	0.794289	0.847381	0.0530919	0.429344	0.0288822	0.135142
NOTCH4	0.795381	0.832589	0.0372079	0.429344	0.126121	0.347127
NOTCH4	0.797149	0.797533	0.000383549	0.429344	0.91513	0.966831
NOTCH4	0.802624	0.886801	0.0841765	0.429344	0.0105941	0.0689918
NOTCH4	0.803659	0.785556	-0.0181026	0.429344	0.737034	0.885094
NOTCH4	0.807294	0.869116	0.0618218	0.429344	0.359613	0.630053
NOTCH4	0.807469	0.78288	-0.0245887	0.429344	0.182711	0.433095
NOTCH4	0.807722	0.871117	0.063395	0.429344	0.0730702	0.247367
NOTCH4	0.807849	0.887209	0.0793606	0.429344	0.229845	0.49404
NOTCH4	0.811073	0.84329	0.0322169	0.429344	0.351269	0.622363
NOTCH4	0.811851	0.863824	0.051973	0.429344	0.039149	0.165178
NOTCH4	0.813703	0.884579	0.0708757	0.429344	0.145258	0.378099
NOTCH4	0.813787	0.856859	0.0430718	0.429344	0.453523	0.708344
NOTCH4	0.814647	0.860002	0.0453547	0.429344	0.0944902	0.290536
NOTCH4	0.821788	0.890734	0.0689464	0.429344	0.325351	0.597734
NOTCH4	0.829008	0.766795	-0.062213	0.429344	0.0892754	0.280405
NOTCH4	0.832928	0.804818	-0.0281095	0.429344	0.785601	0.909145
NOTCH4	0.834239	0.848721	0.0144817	0.429344	0.771263	0.902426
NOTCH4	0.836081	0.86545	0.0293696	0.429344	0.752175	0.892735
NOTCH4	0.837031	0.88565	0.0486195	0.429344	0.251246	0.519271
NOTCH4	0.837205	0.896483	0.059277	0.429344	0.418371	0.680451
NOTCH4	0.837269	0.82848	-0.00878956	0.429344	0.782153	0.907501
NOTCH4	0.838614	0.843971	0.00535655	0.429344	0.520821	0.757174
NOTCH4	0.83878	0.879722	0.0409414	0.429344	0.0323848	0.145815
NOTCH4	0.838926	0.848637	0.00971163	0.429344	0.528965	0.762755
NOTCH4	0.841422	0.869566	0.0281436	0.429344	0.0446827	0.180091
NOTCH4	0.842287	0.86686	0.0245729	0.429344	0.425292	0.686225
NOTCH4	0.844173	0.829941	-0.0142322	0.429344	0.441367	0.698884
NOTCH4	0.846218	0.94674	0.100522	0.429344	0.00122933	0.0160787
NOTCH4	0.846241	0.867011	0.02077	0.429344	0.27032	0.540768
NOTCH4	0.846355	0.889765	0.0434098	0.429344	0.0829864	0.267939
NOTCH4	0.847448	0.852784	0.00533633	0.429344	0.897097	0.95945
NOTCH4	0.848669	0.885804	0.0371349	0.429344	0.438739	0.696904
NOTCH4	0.850532	0.862235	0.0117034	0.429344	0.557988	0.782181
NOTCH4	0.850754	0.912657	0.0619032	0.429344	0.021444	0.110807
NOTCH4	0.85168	0.832248	-0.0194322	0.429344	0.61038	0.815196
NOTCH4	0.854589	0.86193	0.00734139	0.429344	0.654392	0.840729
NOTCH4	0.855417	0.599981	-0.255436	0.429344	0.00148697	0.0183027
NOTCH4	0.855771	0.887554	0.0317831	0.429344	0.0871515	0.276186
NOTCH4	0.856014	0.906663	0.0506481	0.429344	0.0247712	0.121937
NOTCH4	0.856618	0.890782	0.0341639	0.429344	0.28913	0.561047
NOTCH4	0.857249	0.899499	0.0422501	0.429344	0.176829	0.424918
NOTCH4	0.858443	0.855419	-0.00302485	0.429344	0.782294	0.907563
NOTCH4	0.862364	0.895781	0.0334175	0.429344	0.212645	0.472687
NOTCH4	0.864109	0.892014	0.0279057	0.429344	0.642202	0.833833
NOTCH4	0.867929	0.884283	0.016354	0.429344	0.143743	0.375731
NOTCH4	0.868115	0.854304	-0.0138112	0.429344	0.712044	0.872334
NOTCH4	0.869819	0.899644	0.0298244	0.429344	0.113558	0.325435
NOTCH4	0.870168	0.897403	0.0272355	0.429344	0.276804	0.547984
NOTCH4	0.877719	0.916665	0.0389458	0.429344	0.0387985	0.164192
NOTCH4	0.87846	0.904157	0.0256976	0.429344	0.516351	0.754099
NOTCH4	0.880261	0.89624	0.0159794	0.429344	0.725938	0.879522
NOTCH4	0.880514	0.902027	0.0215129	0.429344	0.19496	0.449666
NOTCH4	0.88256	0.893539	0.0109789	0.429344	0.694198	0.862624
NOTCH4	0.883803	0.900898	0.0170944	0.429344	0.354338	0.625092
NOTCH4	0.887185	0.931831	0.0446455	0.429344	0.0150639	0.0873636
NOTCH4	0.887531	0.879841	-0.00768932	0.429344	0.495828	0.739355
NOTCH4	0.888528	0.939149	0.0506209	0.429344	0.0125961	0.077458
NOTCH4	0.889472	0.901592	0.0121201	0.429344	0.35235	0.623289
NOTCH4	0.889788	0.824959	-0.0648282	0.429344	0.0356318	0.155306
NOTCH4	0.890944	0.932343	0.0413985	0.429344	0.0517631	0.198149
NOTCH4	0.891973	0.909068	0.0170953	0.429344	0.167104	0.411086
NOTCH4	0.893087	0.88471	-0.00837748	0.429344	0.72708	0.880084
NOTCH4	0.893699	0.851623	-0.0420756	0.429344	0.3235	0.595989
NOTCH4	0.895146	0.881419	-0.0137278	0.429344	0.874152	0.949796
NOTCH4	0.896025	0.907164	0.011139	0.429344	0.41272	0.675851
NOTCH4	0.89668	0.920009	0.023329	0.429344	0.0467501	0.185522
NOTCH4	0.90395	0.911967	0.00801656	0.429344	0.761468	0.897476
NOTCH4	0.904294	0.93561	0.0313161	0.429344	0.174756	0.422041
NOTCH4	0.905934	0.906376	0.000442423	0.429344	0.563034	0.785554
NOTCH4	0.907436	0.899164	-0.00827194	0.429344	0.429862	0.690016
NOTCH4	0.907559	0.906488	-0.00107103	0.429344	0.788647	0.910625
NOTCH4	0.909939	0.923249	0.0133106	0.429344	0.297097	0.569289
NOTCH4	0.910412	0.906834	-0.00357823	0.429344	0.970805	0.989036
NOTCH4	0.910832	0.932798	0.0219654	0.429344	0.0932489	0.288122
NOTCH4	0.912867	0.929207	0.0163396	0.429344	0.158826	0.39868
NOTCH4	0.913163	0.505353	-0.40781	0.429344	2.20327e-06	0.000356262
NOTCH4	0.913449	0.914175	0.000726525	0.429344	0.957767	0.98399
NOTCH4	0.913821	0.907584	-0.00623735	0.429344	0.869755	0.947862
NOTCH4	0.914403	0.918278	0.00387529	0.429344	0.850567	0.93939
NOTCH4	0.916571	0.921587	0.00501573	0.429344	0.721923	0.877375
NOTCH4	0.916881	0.828359	-0.0885218	0.429344	0.00115879	0.0154701
NOTCH4	0.917342	0.906908	-0.010434	0.429344	0.417924	0.680027
NOTCH4	0.917723	0.896195	-0.0215275	0.429344	0.253782	0.522142
NOTCH4	0.918289	0.899731	-0.0185571	0.429344	0.515736	0.753666
NOTCH4	0.918506	0.920223	0.00171751	0.429344	0.891121	0.95698
NOTCH4	0.919538	0.893489	-0.0260496	0.429344	0.246431	0.51373
NOTCH4	0.924286	0.930352	0.00606568	0.429344	0.995681	0.998516
NOTCH4	0.926797	0.937147	0.0103503	0.429344	0.145089	0.377839
NOTCH4	0.927091	0.954505	0.0274146	0.429344	0.0880216	0.277911
NOTCH4	0.927097	0.948797	0.0216997	0.429344	0.208868	0.467873
NOTCH4	0.928747	0.939837	0.0110904	0.429344	0.299387	0.571675
NOTCH4	0.9349	0.942485	0.00758545	0.429344	0.256699	0.525556
NOTCH4	0.935118	0.941789	0.00667017	0.429344	0.226235	0.489504
NOTCH4	0.937934	0.948659	0.0107246	0.429344	0.451465	0.706719
NOTCH4	0.939312	0.952599	0.0132866	0.429344	0.109535	0.318365
NOTCH4	0.943769	0.943456	-0.000313406	0.429344	0.731858	0.882495
NOTCH4	0.94483	0.941326	-0.0035042	0.429344	0.417074	0.679364
NOTCH4	0.967661	0.965348	-0.0023135	0.429344	0.342579	0.614317
NOTCH4	0.974013	0.969694	-0.0043186	0.429344	0.248205	0.515773
NOTCH4	0.976718	0.979432	0.00271406	0.429344	0.406651	0.670876
NOTCH4	0.978528	0.980709	0.00218142	0.429344	0.475691	0.724892
VEGFA	0.0245271	0.026525	0.00199792	-0.773073	0.484538	0.731333
VEGFA	0.0445351	0.0613007	0.0167656	-0.773073	0.12891	0.351742
VEGFA	0.0446522	0.0409291	-0.00372311	-0.773073	0.830436	0.93024
VEGFA	0.0476222	0.0451629	-0.00245932	-0.773073	0.781322	0.907112
VEGFA	0.0706918	0.0758997	0.00520784	-0.773073	0.399211	0.664582
VEGFA	0.0722139	0.0644791	-0.00773481	-0.773073	0.533595	0.765995
VEGFA	0.0723486	0.0804849	0.00813634	-0.773073	0.507982	0.748207
VEGFA	0.0815437	0.0727557	-0.00878803	-0.773073	0.275812	0.546881
VEGFA	0.103512	0.10267	-0.00084118	-0.773073	0.982544	0.993479
VEGFA	0.120298	0.0928731	-0.0274252	-0.773073	0.828784	0.92941
VEGFA	0.720145	0.448306	-0.271839	-0.773073	0.000271942	0.00594653
VEGFA	0.876643	0.829308	-0.0473351	-0.773073	0.135936	0.36319
VEGFA	0.887567	0.890536	0.00296856	-0.773073	0.881723	0.953
VEGFA	0.891901	0.862432	-0.0294691	-0.773073	0.0800286	0.262054
VEGFA	0.917956	0.911421	-0.0065347	-0.773073	0.847127	0.937835
VEGFA	0.920508	0.924628	0.00411967	-0.773073	0.836323	0.932882
VEGFA	0.925506	0.92292	-0.0025854	-0.773073	0.996423	0.998745
VEGFA	0.931505	0.931864	0.000359257	-0.773073	0.98197	0.993277
VEGFA	0.950504	0.854436	-0.0960679	-0.773073	0.000122293	0.00357877
VEGFB	0.028673	0.0283897	-0.000283287	-0.152965	0.831165	0.93062
VEGFB	0.0318764	0.032443	0.000566556	-0.152965	0.888695	0.955907
VEGFB	0.0514597	0.0499449	-0.00151481	-0.152965	0.738733	0.886055
VEGFB	0.0556379	0.0552575	-0.00038036	-0.152965	0.981494	0.993111
VEGFB	0.122841	0.108678	-0.014163	-0.152965	0.33339	0.605585
VEGFB	0.206527	0.186827	-0.0197006	-0.152965	0.688536	0.859489
VEGFB	0.444896	0.296134	-0.148762	-0.152965	0.0690752	0.238669
VEGFB	0.831951	0.829096	-0.0028551	-0.152965	0.700698	0.866302
VEGFB	0.914768	0.895797	-0.0189708	-0.152965	0.439975	0.69783
VEGFC	0.0906721	0.0438327	-0.0468394	-0.66202	0.0187016	0.101127
VEGFC	0.108182	0.094497	-0.0136854	-0.66202	0.110443	0.320026
VEGFC	0.13795	0.0654258	-0.0725244	-0.66202	0.183407	0.434003
VEGFC	0.13959	0.106305	-0.0332844	-0.66202	0.105566	0.311299
VEGFC	0.21801	0.193186	-0.0248235	-0.66202	0.230476	0.494805
VEGFC	0.240203	0.231971	-0.00823175	-0.66202	0.714865	0.873734
VEGFC	0.40634	0.106713	-0.299627	-0.66202	0.000506395	0.00892148
VEGFC	0.585602	0.674697	0.0890946	-0.66202	0.262596	0.53217
VEGFC	0.679305	0.385105	-0.2942	-0.66202	0.00181321	0.0209133
VEGFC	0.749054	0.733393	-0.0156608	-0.66202	0.487183	0.733208
VEGFC	0.826095	0.742091	-0.0840039	-0.66202	0.00791549	0.0566353
VEGFC	0.836697	0.855318	0.0186208	-0.66202	0.836247	0.932837
VEGFC	0.924996	0.949514	0.0245178	-0.66202	0.0580622	0.213335
SELE	0.527001	0.859719	0.332718	0.933978	0.000142046	0.00393577
SELE	0.888179	0.915758	0.0275789	0.933978	0.0763199	0.254363
SELE	0.443737	0.440732	-0.00300494	0.933978	0.797391	0.914722
FLT1	0.0383489	0.0375033	-0.000845631	0.930127	0.647281	0.836825
FLT1	0.0420745	0.051783	0.00970841	0.930127	0.445294	0.701959
FLT1	0.0527263	0.0556197	0.00289339	0.930127	0.603754	0.811126
FLT1	0.0793764	0.0608502	-0.0185262	0.930127	0.601069	0.809616
FLT1	0.0816986	0.078235	-0.00346366	0.930127	0.656292	0.841719
FLT1	0.0843921	0.217687	0.133294	0.930127	0.0250969	0.122955
FLT1	0.0849008	0.0706002	-0.0143006	0.930127	0.373653	0.642268
FLT1	0.107154	0.38842	0.281266	0.930127	8.81938e-05	0.00291187
FLT1	0.11301	0.0960656	-0.0169446	0.930127	0.214312	0.474895
FLT1	0.132631	0.564763	0.432132	0.930127	2.91672e-05	0.00148474
FLT1	0.153408	0.43921	0.285802	0.930127	0.000408172	0.00776988
FLT1	0.185646	0.11884	-0.0668063	0.930127	0.00468403	0.039769
FLT1	0.343463	0.721045	0.377582	0.930127	0.0020786	0.0229333
FLT1	0.377669	0.61562	0.23795	0.930127	0.019788	0.105014
FLT1	0.398994	0.811767	0.412774	0.930127	0.000224915	0.00525698
FLT1	0.631326	0.18733	-0.443996	0.930127	3.04769e-05	0.00152346
FLT1	0.639069	0.746762	0.107693	0.930127	0.0322764	0.145494
FLT1	0.653639	0.696588	0.0429498	0.930127	0.0484868	0.189938
FLT1	0.815685	0.871132	0.0554472	0.930127	0.248294	0.515888
FLT1	0.844386	0.848696	0.00431001	0.930127	0.808448	0.91988
FLT1	0.856163	0.904112	0.047949	0.930127	0.1495	0.384605
FLT1	0.864428	0.904937	0.0405092	0.930127	0.0181777	0.0992472
FLT1	0.864447	0.905453	0.0410062	0.930127	0.220045	0.481914
FLT1	0.881137	0.934796	0.0536583	0.930127	0.0809776	0.263966
FLT1	0.883	0.856518	-0.0264821	0.930127	0.241469	0.507844
FLT1	0.913052	0.912145	-0.000907369	0.930127	0.824294	0.927339
FLT1	0.932385	0.943847	0.0114621	0.930127	0.110334	0.319841
FLT1	0.943091	0.944279	0.00118757	0.930127	0.732567	0.882832
FLT3	0.0253273	0.0256045	0.000277216	-0.120886	0.614118	0.817351
FLT3	0.0281111	0.0315675	0.00345637	-0.120886	0.6065	0.812839
FLT3	0.0331955	0.0282145	-0.00498101	-0.120886	0.558599	0.782576
FLT3	0.0418195	0.0563916	0.0145721	-0.120886	0.819993	0.925374
FLT3	0.0905462	0.104865	0.0143187	-0.120886	0.265175	0.53508
FLT3	0.100794	0.0950081	-0.00578564	-0.120886	0.568664	0.789189
FLT3	0.108494	0.134762	0.0262674	-0.120886	0.515385	0.75342
FLT3	0.123527	0.248735	0.125208	-0.120886	0.0278032	0.131668
FLT3	0.158306	0.182304	0.0239982	-0.120886	0.58257	0.798082
FLT3	0.274079	0.550961	0.276882	-0.120886	0.0172625	0.0958643
FLT3	0.491071	0.750934	0.259862	-0.120886	0.00293104	0.0289483
FLT3	0.496199	0.424401	-0.0717976	-0.120886	0.564327	0.786447
FLT3	0.663072	0.75937	0.0962977	-0.120886	0.586585	0.800679
FLT3	0.686284	0.537526	-0.148758	-0.120886	0.206986	0.465441
FLT3	0.758181	0.806779	0.0485976	-0.120886	0.235221	0.500533
FLT3	0.805001	0.900085	0.0950844	-0.120886	0.112222	0.323031
FLT3	0.863984	0.859086	-0.00489794	-0.120886	0.640493	0.832874
FLT4	0.0589551	0.0612027	0.00224758	0.609776	0.54165	0.77127
FLT4	0.0645897	0.059899	-0.00469067	0.609776	0.428915	0.689223
FLT4	0.0883095	0.0828197	-0.00548978	0.609776	0.647285	0.836825
FLT4	0.103927	0.0767753	-0.0271514	0.609776	0.217069	0.4783
FLT4	0.157553	0.10042	-0.0571329	0.609776	0.130912	0.355045
FLT4	0.226417	0.272424	0.0460077	0.609776	0.0485788	0.190172
FLT4	0.245877	0.231793	-0.0140833	0.609776	0.94538	0.979056
FLT4	0.295188	0.19299	-0.102198	0.609776	0.0543628	0.204521
FLT4	0.343582	0.363898	0.0203161	0.609776	0.868948	0.947535
FLT4	0.543893	0.935169	0.391277	0.609776	0.00142722	0.0178195
FLT4	0.552859	0.578395	0.0255362	0.609776	0.992221	0.99712
FLT4	0.555367	0.603281	0.0479134	0.609776	0.36196	0.632068
FLT4	0.564208	0.682041	0.117833	0.609776	0.0751535	0.251913
FLT4	0.589782	0.942274	0.352491	0.609776	0.005615	0.0449144
FLT4	0.596393	0.610255	0.0138613	0.609776	0.909252	0.964556
FLT4	0.605837	0.709841	0.104004	0.609776	0.134981	0.361611
FLT4	0.624525	0.769306	0.144781	0.609776	0.00105749	0.0145534
FLT4	0.624686	0.756227	0.131542	0.609776	0.0203443	0.106974
FLT4	0.630762	0.891177	0.260415	0.609776	0.00376755	0.0342957
FLT4	0.644232	0.633361	-0.0108705	0.609776	0.809469	0.920365
FLT4	0.648128	0.749216	0.101088	0.609776	0.0706516	0.242186
FLT4	0.652207	0.694982	0.0427742	0.609776	0.309022	0.581388
FLT4	0.652546	0.779595	0.127049	0.609776	0.061029	0.220311
FLT4	0.670769	0.735047	0.0642783	0.609776	0.0956652	0.292758
FLT4	0.695027	0.730311	0.0352842	0.609776	0.652992	0.840061
FLT4	0.725662	0.783763	0.0581013	0.609776	0.36442	0.634179
FLT4	0.726251	0.873181	0.14693	0.609776	0.00554083	0.0445086
FLT4	0.729207	0.86452	0.135313	0.609776	0.0412041	0.170814
FLT4	0.730355	0.780648	0.0502927	0.609776	0.288508	0.560346
FLT4	0.731701	0.806093	0.074392	0.609776	0.184934	0.436053
FLT4	0.743714	0.792742	0.049028	0.609776	0.50929	0.749071
FLT4	0.760602	0.756819	-0.00378238	0.609776	0.686284	0.858256
FLT4	0.779082	0.730724	-0.0483582	0.609776	0.251444	0.519475
FLT4	0.78414	0.826592	0.0424519	0.609776	0.0601281	0.218178
FLT4	0.79677	0.741107	-0.0556637	0.609776	0.13784	0.3664
FLT4	0.800718	0.856626	0.0559076	0.609776	0.0278869	0.131945
FLT4	0.802155	0.833625	0.0314696	0.609776	0.418446	0.680503
FLT4	0.802449	0.849484	0.0470348	0.609776	0.376183	0.644485
FLT4	0.812803	0.834485	0.0216817	0.609776	0.486537	0.732707
FLT4	0.817294	0.521575	-0.295719	0.609776	0.000195774	0.00480822
FLT4	0.835256	0.867291	0.0320354	0.609776	0.423404	0.684658
FLT4	0.838969	0.870633	0.0316647	0.609776	0.12354	0.342684
FLT4	0.847436	0.876417	0.0289811	0.609776	0.265066	0.534963
FLT4	0.852614	0.848479	-0.00413479	0.609776	0.876185	0.950659
FLT4	0.858406	0.868638	0.010232	0.609776	0.480365	0.728219
FLT4	0.860125	0.850694	-0.00943107	0.609776	0.671788	0.850512
FLT4	0.86023	0.867964	0.00773438	0.609776	0.746539	0.889938
FLT4	0.870659	0.875877	0.0052178	0.609776	0.973131	0.989973
FLT4	0.879257	0.891657	0.0123992	0.609776	0.720883	0.876825
FLT4	0.883056	0.912638	0.029582	0.609776	0.33214	0.604374
FLT4	0.892625	0.847884	-0.044741	0.609776	0.349606	0.620837
FLT4	0.900238	0.904355	0.00411711	0.609776	0.378183	0.646207
FLT4	0.904984	0.929131	0.024146	0.609776	0.784821	0.9087
FLT4	0.905505	0.925221	0.0197158	0.609776	0.32579	0.598188
FLT4	0.905611	0.922008	0.0163976	0.609776	0.153763	0.39111
FLT4	0.907954	0.933072	0.0251178	0.609776	0.0812123	0.264447
FLT4	0.91866	0.929181	0.0105209	0.609776	0.26585	0.535862
FLT4	0.92267	0.926329	0.00365923	0.609776	0.802029	0.916777
FLT4	0.923157	0.927386	0.00422866	0.609776	0.920428	0.968926
FLT4	0.929462	0.856805	-0.0726569	0.609776	0.163552	0.405836
KDR	0.0222112	0.0419974	0.0197861	1.55183	0.00810317	0.0575352
KDR	0.0239631	0.0229413	-0.00102177	1.55183	0.612952	0.816744
KDR	0.0275597	0.024381	-0.00317874	1.55183	0.251077	0.519075
KDR	0.0349135	0.038201	0.00328744	1.55183	0.732492	0.882783
KDR	0.0404507	0.0398396	-0.000611045	1.55183	0.967366	0.987787
KDR	0.0408196	0.0332871	-0.0075325	1.55183	0.0546901	0.205305
KDR	0.0510353	0.0557358	0.00470042	1.55183	0.513663	0.752269
KDR	0.0568979	0.049718	-0.00717995	1.55183	0.183069	0.433557
KDR	0.0632476	0.0660927	0.0028451	1.55183	0.598855	0.808324
KDR	0.080094	0.0893287	0.00923467	1.55183	0.506187	0.746991
KDR	0.0807574	0.142828	0.062071	1.55183	0.622717	0.822607
KDR	0.0979903	0.0944541	-0.00353617	1.55183	0.812276	0.921724
KDR	0.103467	0.0920273	-0.0114393	1.55183	0.247662	0.515159
KDR	0.182472	0.0846277	-0.097844	1.55183	0.11138	0.321626
KDR	0.268185	0.386599	0.118414	1.55183	0.0862619	0.274419
KDR	0.519607	0.751278	0.231671	1.55183	0.00178623	0.0207006

## Sheet: Supplementary Table 9
Supplementary Table 8A- MicroRNAs showing higher methylation in HPAEC
UCSC_RefGene_Name.y	ID	HPAEC	HPVEC	HPAEC-HPVEC	Chr_36	Loc_36	Loc_37	UCSC_RefGene_Group	UCSC_CpG_Islands_Name	Relation_to_UCSC_CpG_Island	DMR	Enhancer	Regulatory_Feature_Group	logFC.y	Average Δβ
MIR10A	cg04514255	0.803241	0.479494	0.323748	17	44013169	46658170	TSS1500	chr17:46658948-46660003	N_Shore	RDMR	NA	Unclassified_Cell_type_specific	-0.149983	0.53463
MIR10A	cg26916621	0.84369	0.42693	0.416759	17	44012345	46657346	TSS200	chr17:46658948-46660003	N_Shore	RDMR	NA		-0.149983
MIR10A	cg01572694	0.843613	0.23519	0.608423	17	44012554	46657555	TSS1500	chr17:46658948-46660003	N_Shore	RDMR	NA		-0.149983
MIR10A	cg14884929	0.712707	0.103487	0.60922	17	44012655	46657656	TSS1500	chr17:46658948-46660003	N_Shore	RDMR	NA		-0.149983
MIR10A	cg15649236	0.840614	0.125612	0.715002	17	44012503	46657504	TSS200	chr17:46658948-46660003	N_Shore	RDMR	NA		-0.149983
MIR130A	cg10512089	0.860617	0.660538	0.200079	11	57165327	57408751	Body				NA		-0.00157024	0.322778
MIR130A	cg00135888	0.34426	0.104369	0.239891	11	57164119	57407543	TSS1500				NA		-0.00157024
MIR130A	cg05082527	0.753577	0.225212	0.528365	11	57164418	57407842	TSS1500				NA		-0.00157024
MIR148A	cg16291657	0.265293	0.0610171	0.204276	7	25956538	25990013	TSS1500	chr7:25990012-25991320	Island		NA	Unclassified_Cell_type_specific	0.0220258	0.415212
MIR148A	cg25771013	0.545259	0.107905	0.437354	7	25956260	25989735	TSS200	chr7:25990012-25991320	N_Shore		NA	Unclassified_Cell_type_specific	0.0220258
MIR148A	cg07184013	0.535759	0.0483463	0.487412	7	25956143	25989618	TSS200	chr7:25990012-25991320	N_Shore		NA	Unclassified_Cell_type_specific	0.0220258
MIR148A	cg03853208	0.645798	0.113994	0.531805	7	25956288	25989763	TSS200	chr7:25990012-25991320	N_Shore		NA	Unclassified_Cell_type_specific	0.0220258
MIR148B	cg00240007	0.811111	0.708118	0.102993	12	53016796	54730529	TSS1500;Body				NA	Unclassified	0.221467	0.102993
MIR17HG	cg04908961	0.813982	0.615021	0.198962	13	90801279	92003278	Body;TSS1500;Body;TSS200;TSS200	chr13:91999541-92001441	S_Shore		NA		0.0900165	0.198962
MIR200A	cg03003746	0.949549	0.877862	0.0716865	1	1092696	1102833	TSS1500	chr1:1098043-1100584	S_Shelf		NA		-0.122151	0.174027
MIR200A	cg26910384	0.723331	0.597666	0.125665	1	1093175	1103312	Body;TSS1500	chr1:1098043-1100584	S_Shelf		NA		-0.122151
MIR200A	cg16561256	0.844856	0.672076	0.17278	1	1093129	1103266	Body;TSS1500	chr1:1098043-1100584	S_Shelf		NA		-0.122151
MIR200A	cg25101291	0.773968	0.596703	0.177265	1	1093098	1103235	TSS200;TSS1500	chr1:1098043-1100584	S_Shelf		NA		-0.122151
MIR200A	cg21810793	0.775782	0.572523	0.203259	1	1093088	1103225	TSS200;TSS1500	chr1:1098043-1100584	S_Shelf		NA		-0.122151
MIR200A	cg13362546	0.662226	0.368719	0.293507	1	1092823	1102960	TSS1500;TSS1500	chr1:1098043-1100584	S_Shelf		NA		-0.122151
MIR200B	cg07123481	0.690849	0.624057	0.0667922	1	1091294	1101431	TSS1500	chr1:1098043-1100584	S_Shore		NA	Unclassified_Cell_type_specific	-0.0448235	0.135362
MIR200B	cg11203990	0.7529	0.674326	0.0785736	1	1092280	1102417	TSS200;TSS1500	chr1:1098043-1100584	S_Shore		NA		-0.0448235
MIR200B	cg22109930	0.728917	0.612723	0.116194	1	1091165	1101302	TSS1500	chr1:1098043-1100584	S_Shore		NA	Unclassified_Cell_type_specific	-0.0448235
MIR200B	cg14144728	0.637007	0.512954	0.124053	1	1091325	1101462	TSS1500	chr1:1098043-1100584	S_Shore		NA	Unclassified_Cell_type_specific	-0.0448235
MIR200B	cg02331673	0.883319	0.745851	0.137468	1	1092252	1102389	TSS200;TSS1500	chr1:1098043-1100584	S_Shore		NA		-0.0448235
MIR200B	cg13449535	0.556914	0.267825	0.289089	1	1091211	1101348	TSS1500	chr1:1098043-1100584	S_Shore		NA	Unclassified_Cell_type_specific	-0.0448235
MIR200C	cg16642299	0.724996	0.3906	0.334396	12	6941644	7071383	TSS1500				TRUE	Promoter_Associated	-0.15983	0.334396
MIR296	cg14977365	0.831506	0.760522	0.0709837	20	56826293	57392898	TSS200				NA		-0.240401	0.0709837
Supplementary Table 8B- MicroRNAs showing higher methylation in HPVEC
UCSC_RefGene_Name.y	ID	HPAEC	HPVEC	HPAEC-HPVEC	Chr_36	Loc_36	Loc_37	UCSC_RefGene_Group	UCSC_CpG_Islands_Name	Relation_to_UCSC_CpG_Island	DMR	Enhancer	Regulatory_Feature_Group	logFC.y	Average Δβ
MIR124-1	cg12616174	0.0610723	0.11751	-0.0564381	8	9798864	9761454	TSS1500;TSS1500	chr8:9760750-9761643	Island		NA		0.131008	-0.0564381
MIR124-2	cg05455720	0.0762331	0.366059	-0.289826	8	65454257	65291703	TSS200	chr8:65290108-65290946	S_Shore		NA		0.0235362	-0.154368
MIR124-2	cg04559779	0.0892414	0.279939	-0.190698	8	65454284	65291730	Body	chr8:65290108-65290946	S_Shore		NA		0.0235362
MIR124-2	cg20653075	0.116035	0.266297	-0.150261	8	65454236	65291682	TSS200	chr8:65290108-65290946	S_Shore		NA		0.0235362
MIR124-2	cg27313642	0.080011	0.165471	-0.0854603	8	65454096	65291542	TSS200	chr8:65290108-65290946	S_Shore		NA		0.0235362
MIR124-2	cg02226645	0.101788	0.157384	-0.0555953	8	65453841	65291287	TSS1500	chr8:65290108-65290946	S_Shore		NA		0.0235362
MIR125B1	cg24150623	0.172165	0.90701	-0.734845	11	121476302	121971092	TSS1500;Body				TRUE		-0.0569863	-0.636565
MIR125B1	cg24603444	0.138951	0.799832	-0.660881	11	121476457	121971247	TSS1500;Body				NA		-0.0569863
MIR125B1	cg20475322	0.25764	0.910036	-0.652395	11	121476442	121971232	TSS1500;Body				TRUE		-0.0569863
MIR125B1	cg07281370	0.178108	0.802169	-0.624061	11	121475978	121970768	TSS1500;Body				TRUE		-0.0569863
MIR125B1	cg07685357	0.284421	0.88106	-0.596639	11	121477164	121971954	TSS1500;Body				TRUE	Unclassified_Cell_type_specific	-0.0569863
MIR125B1	cg06749053	0.285008	0.835576	-0.550568	11	121476429	121971219	TSS1500;Body				TRUE		-0.0569863
MIR126	cg00501622	0.250887	0.471767	-0.220881	9	138683653	139563832	TSS1500;Body;Body	chr9:139564999-139565286	N_Shore		NA		-0.310263	-0.220881
MIR196A2	cg18771937	0.10324	0.66559	-0.562349	12	52671784	54385517	TSS200	chr12:54387825-54388732	N_Shelf		NA		-0.0949365	-0.279593
MIR196A2	cg14679255	0.150245	0.685777	-0.535532	12	52671793	54385526	Body	chr12:54387825-54388732	N_Shelf		NA		-0.0949365
MIR196A2	cg10662314	0.0747921	0.38671	-0.311918	12	52670933	54384666	TSS1500	chr12:54387825-54388732	N_Shelf		NA		-0.0949365
MIR196A2	cg08053137	0.0993286	0.391603	-0.292274	12	52671703	54385436	TSS200	chr12:54387825-54388732	N_Shelf		NA		-0.0949365
MIR196A2	cg16400495	0.123051	0.304479	-0.181428	12	52671892	54385625	Body	chr12:54387825-54388732	N_Shelf		NA		-0.0949365
MIR196A2	cg11900447	0.0693287	0.194911	-0.125582	12	52671030	54384763	TSS1500	chr12:54387825-54388732	N_Shelf	DMR	NA		-0.0949365
MIR196A2	cg05412137	0.103656	0.226898	-0.123243	12	52671011	54384744	TSS1500	chr12:54387825-54388732	N_Shelf	DMR	NA		-0.0949365
MIR196A2	cg03905819	0.070273	0.174692	-0.104419	12	52671542	54385275	TSS1500	chr12:54387825-54388732	N_Shelf		NA		-0.0949365
MIR210	cg08200293	0.264781	0.433346	-0.168565	11	559357	569357	TSS1500	chr11:567938-569461	Island		NA	Promoter_Associated	0.0238471	-0.168565
MIR520C	cg17670263	0.319537	0.559433	-0.239896	19	58902045	54210233	TSS1500				NA		-0.334184	-0.211389
MIR520C	cg13122532	0.507666	0.690548	-0.182882	19	58901959	54210147	TSS1500				NA		-0.334184
